# Supplementary material for: Crystal structures of 4-methyl-2-oxo-2H-chromene-7,8-diyl di­acetate and 4-methyl-2-oxo-2H-chromene-7,8-diyl bis­(pent-4-ynoate)
Source: Acta Crystallogr E Crystallogr Commun. 2016 Apr 15;72(Pt 5):704–8. doi: 10.1107/S2056989016005892 (PMC4908516; doi:10.1107/S2056989016005892)
Supplement: Supplementary file 1 [file e-72-00704-sup1.cif]

##############################################################################
#                                                                            #
# This CIF contains the data in a paper accepted for publication in          #
# Acta Crystallographica Section E. It conforms to the requirements of       #
# Notes for Authors for Acta Crystallographica Section E, and has been       #
# peer reviewed under the auspices of the IUCr Commission on Journals.       #
#                                                                            #
# Full details of the Crystallographic Information File format               #
# are given in the paper "The Crystallographic Information File (CIF):       #
# a New Standard Archive File for Crystallography" by S. R. Hall, F. H.      #
# Allen and I. D. Brown [Acta Cryst. (1991), A47, 655-685].                  #
#                                                                            #
# The current version of the core CIF dictionary is obtainable from          #
# ftp://ftp.iucr.org/pub/cif_core.dic.                                       #
#                                                                            #
# Software is freely available for graphical display of the structure(s)     #
# in this CIF. For information consult the CIF software page                 #
# http://www.iucr.org/resources/cif/software.                                #
#                                                                            #
# This file may be used for bona fide research purposes within the           #
# scientific community so long as proper attribution is given to the journal # 
# article from which it was obtained.                                        #
#                                                                            #
##############################################################################
data_1
_database_code_depnum_ccdc_archive 'CCDC 1473150'
_audit_creation_method     'SHELXL-2014/7'
_journal_date_recd_electronic     2016-03-12
_journal_date_accepted     2016-04-08
_journal_name_full     'Acta Crystallographica, Section E'
_journal_year     2016
_journal_volume     72
_journal_issue      5
_journal_page_first     704
_journal_page_last     708
_journal_paper_category     GO
_journal_paper_doi     10.1107/S2056989016005892
_journal_coeditor_code     HG5471
_publ_contact_author_name     'Lystranne A. Maynard'
_publ_contact_author_address
;
Department of Chemistry,
Howard University,
525 College Street NW,
Washington DC 20059,
USA
;
_publ_contact_author_email     'lystranne.maynard@howard.edu'
_publ_contact_author_fax     '202-806-442'
_publ_contact_author_phone     '202-806-6882'
_publ_section_title
;
Crystal structures of 4-methyl-2-oxo-2<i>H</i>-chromene-7,8-diyl diacetate and
4-methyl-2-oxo-2<i>H</i>-chromene-7,8-diyl bis(pent-4-ynoate)
;
_publ_section_title_footnote     .
loop_
    _publ_author_name
    _publ_author_footnote
    _publ_author_address
    'Akinyemi, Akintunde' .
;
Department of Chemistry,
Howard University,
525 College Street NW,
Washington
DC 20059,
USA
;
    'Thomas, Courtney' .
;
Department of Chemistry,
Howard University,
525 College Street NW,
Washington
DC 20059,
USA
;
    'Marsh, Willis' .
;
Department of Chemistry,
Howard University,
525 College Street NW,
Washington
DC 20059,
USA
;
    'Butcher, Ray J.' .
;
Department of Chemistry,
Howard University,
525 College Street NW,
Washington
DC 20059,
USA
;
    'Jasinski, Jerry P.' .
;
Department of Chemistry,
Keene State College,
229 Main Street,
Keene, NH 03435-2001
USA
;
    'Maynard-Smith, Lystranne A.' .
;
Department of Chemistry,
Howard University,
525 College Street NW,
Washington
DC 20059,
USA
;
_publ_section_synopsis
;
The structures of two substituted coumarin derivatives are reported, one with
acetate and the other with pent-4-ynoate substituents.
;
_chemical_name_systematic
;
4-Methyl-2-oxo-2<i>H</i>-chromene-7,8-diyl diacetate
;
_chemical_name_common     ?
_chemical_formula_moiety     'C14 H12 O6'
_chemical_formula_sum     'C14 H12 O6'
_chemical_formula_iupac     'C14 H12 O6'
_chemical_formula_weight     276.24
_chemical_melting_point     ?
_shelx_space_group_comment
;
The symmetry employed for this shelxl refinement is uniquely defined
by the following loop, which should always be used as a source of
symmetry information in preference to the above space-group names.
They are only intended as comments.
;
_space_group_crystal_system     triclinic
_space_group_name_H-M_alt     'P -1'
_space_group_name_Hall     '-P 1'
loop_
    _space_group_symop_operation_xyz
    'x, y, z'
    '-x, -y, -z'
_cell_length_a     7.3722(10)
_cell_length_b     8.7235(7)
_cell_length_c     11.7032(15)
_cell_angle_alpha     69.263(10)
_cell_angle_beta     87.519(11)
_cell_angle_gamma     69.113(10)
_cell_volume     654.66(14)
_cell_formula_units_Z     2
_cell_measurement_reflns_used     1905
_cell_measurement_theta_min     4.3510
_cell_measurement_theta_max     32.7690
_cell_measurement_temperature     173(2)
_exptl_crystal_description
;
The symmetry employed for this shelxl refinement is uniquely defined
by the following loop, which should always be used as a source of
symmetry information in preference to the above space-group names.
They are only intended as comments.
;
_exptl_crystal_colour     colorless
_exptl_crystal_size_max     0.33
_exptl_crystal_size_mid     0.26
_exptl_crystal_size_min     0.11
_exptl_crystal_density_diffrn     1.401
_exptl_crystal_density_meas     ?
_exptl_crystal_density_method     ?
_exptl_crystal_F_000     288
_exptl_absorpt_coefficient_mu     0.111
_exptl_absorpt_correction_type     multi-scan
_exptl_absorpt_process_details
;
(CrysAlis PRO; Agilent, 2014)
;
_shelx_estimated_absorpt_T_min     ?
_shelx_estimated_absorpt_T_max     ?
_exptl_absorpt_correction_T_min     0.88309
_exptl_absorpt_correction_T_max     1.00000
_exptl_special_details
;
Absorption correction: CrysAlisPro (Agilent Technologies, 2014)
Empirical absorption correction using spherical harmonics,
implemented in SCALE3 ABSPACK scaling algorithm.
;
_diffrn_ambient_temperature     173(2)
_diffrn_radiation_type     MoK\a
_diffrn_radiation_wavelength     0.71073
_diffrn_measurement_device_type     'Agilent Xcalibur Eos Gemini'
_diffrn_measurement_method     '\w scans'
_diffrn_detector_area_resol_mean     16.0416
_diffrn_reflns_number     7360
_diffrn_reflns_av_R_equivalents     0.0356
_diffrn_reflns_theta_min     3.194
_diffrn_reflns_theta_max     32.669
_diffrn_reflns_theta_full     25.500
_diffrn_measured_fraction_theta_max     0.896
_diffrn_measured_fraction_theta_full     0.998
_diffrn_reflns_limit_h_min     -11
_diffrn_reflns_limit_h_max     8
_diffrn_reflns_limit_k_min     -13
_diffrn_reflns_limit_k_max     12
_diffrn_reflns_limit_l_min     -16
_diffrn_reflns_limit_l_max     17
_refine_special_details     ?
_reflns_number_total     4296
_reflns_number_gt     3087
_reflns_threshold_expression     'I > 2\s(I)'
_refine_ls_structure_factor_coef     Fsqd
_refine_ls_matrix_type     full
_refine_ls_R_factor_all     0.0779
_refine_ls_R_factor_gt     0.0545
_refine_ls_wR_factor_gt     0.1352
_refine_ls_wR_factor_ref     0.1555
_refine_ls_goodness_of_fit_ref     1.038
_refine_ls_restrained_S_all     1.039
_refine_ls_number_reflns     4296
_refine_ls_number_parameters     192
_refine_ls_number_restraints     13
_refine_ls_hydrogen_treatment     constr
_refine_ls_weighting_scheme     calc
_refine_ls_weighting_details
              'w=1/[\s^2^(Fo^2^)+(0.0738P)^2^+0.0282P] where P=(Fo^2^+2Fc^2^)/3'
_atom_sites_solution_hydrogens     geom
_atom_sites_solution_primary     ?
_atom_sites_solution_secondary     ?
_refine_ls_shift/su_max     0.000
_refine_ls_shift/su_mean     0.000
_refine_diff_density_max     0.361
_refine_diff_density_min     -0.240
_refine_ls_extinction_method     none
_refine_ls_extinction_coef     .
loop_
    _atom_type_symbol
    _atom_type_description
    _atom_type_scat_dispersion_real
    _atom_type_scat_dispersion_imag
    _atom_type_scat_source
    'C' 'C' 0.0033 0.0016
                         'International Tables Vol C Tables 4.2.6.8 and 6.1.1.4'
    'H' 'H' 0.0000 0.0000
                         'International Tables Vol C Tables 4.2.6.8 and 6.1.1.4'
    'O' 'O' 0.0106 0.0060
                         'International Tables Vol C Tables 4.2.6.8 and 6.1.1.4'
_computing_data_collection
;
CrysAlis PRO (Agilent, 2014)
;
_computing_cell_refinement
;
CrysAlis PRO (Agilent, 2014)
;
_computing_data_reduction
;
CrysAlis PRO (Agilent, 2014)
;
_computing_structure_solution
;
SHELXT (Sheldrick, 2015a)
;
_computing_structure_refinement
;
SHELXL2014 (Sheldrick, 2015b)
;
_computing_molecular_graphics
;
SHELXTL (Sheldrick, 2008)
;
_computing_publication_material
;
SHELXTL (Sheldrick, 2008)
;
loop_
    _atom_site_type_symbol
    _atom_site_label
    _atom_site_fract_x
    _atom_site_fract_y
    _atom_site_fract_z
    _atom_site_U_iso_or_equiv
    _atom_site_adp_type
    _atom_site_calc_flag
    _atom_site_occupancy
    _atom_site_disorder_assembly
    _atom_site_disorder_group
    O O1 0.48459(13) 0.24436(11) 0.69118(8) 0.0225(2) Uani d 1 . .
    O O2 0.67011(16) 0.00141(12) 0.66239(10) 0.0336(3) Uani d 1 . .
    O O3 0.09094(15) 0.73883(12) 0.78120(9) 0.0264(2) Uani d 1 . .
    O O4 0.20400(17) 0.95648(13) 0.68569(10) 0.0332(3) Uani d 1 . .
    O O5 0.38600(14) 0.41942(12) 0.84842(8) 0.0238(2) Uani d 1 . .
    C C2 0.54690(19) 0.14688(16) 0.61566(13) 0.0234(3) Uani d 1 . .
    C C3 0.4606(2) 0.22921(16) 0.49018(12) 0.0235(3) Uani d 1 . .
    H H3A 0.5012 0.1646 0.4372 0.028 Uiso calc 1 . .
    C C4 0.32496(19) 0.39359(16) 0.44454(12) 0.0203(2) Uani d 1 . .
    C C11 0.2429(2) 0.47678(18) 0.31289(12) 0.0267(3) Uani d 1 . .
    H H11A 0.2925 0.3903 0.2729 0.040 Uiso calc 1 . .
    H H11B 0.2823 0.5775 0.2711 0.040 Uiso calc 1 . .
    H H11C 0.1003 0.5170 0.3085 0.040 Uiso calc 1 . .
    C C10 0.26109(18) 0.49190(15) 0.52589(11) 0.0183(2) Uani d 1 . .
    C C5 0.11893(18) 0.66244(15) 0.49057(12) 0.0209(3) Uani d 1 . .
    H H5A 0.0596 0.7197 0.4086 0.025 Uiso calc 1 . .
    C C6 0.06342(19) 0.74874(15) 0.57236(12) 0.0225(3) Uani d 1 . .
    H H6A -0.0339 0.8636 0.5473 0.027 Uiso calc 1 . .
    C C7 0.15204(19) 0.66502(15) 0.69197(12) 0.0207(2) Uani d 1 . .
    C C8 0.29286(18) 0.49730(15) 0.72996(11) 0.0193(2) Uani d 1 . .
    C C9 0.34563(17) 0.41057(14) 0.64741(12) 0.0183(2) Uani d 1 . .
    C C12 0.1158(2) 0.89364(16) 0.76502(13) 0.0244(3) Uani d 1 . .
    C C13 0.0176(3) 0.9662(2) 0.85859(16) 0.0368(4) Uani d 1 . .
    H H13A 0.0693 1.0528 0.8641 0.055 Uiso calc 1 . .
    H H13B 0.0421 0.8704 0.9386 0.055 Uiso calc 1 . .
    H H13C -0.1231 1.0232 0.8347 0.055 Uiso calc 1 . .
    C C14 0.3169(3) 0.3042(2) 0.93265(14) 0.0376(4) Uani d 1 . .
    O O6A 0.1945(8) 0.2587(9) 0.9046(3) 0.0509(11) Uani d 0.755(17) A 1
    C C15A 0.4350(12) 0.2219(9) 1.0560(7) 0.0572(13) Uani d 0.755(17) A 1
    H H15A 0.5502 0.1208 1.0568 0.086 Uiso calc 0.755(17) A 1
    H H15B 0.3550 0.1827 1.1207 0.086 Uiso calc 0.755(17) A 1
    H H15C 0.4764 0.3090 1.0706 0.086 Uiso calc 0.755(17) A 1
    O O6B 0.150(2) 0.3148(19) 0.9106(11) 0.0509(11) Uani d 0.245(17) A 2
    C C15B 0.406(4) 0.265(3) 1.051(2) 0.0572(13) Uani d 0.245(17) A 2
    H H15D 0.3343 0.3584 1.0818 0.086 Uiso calc 0.245(17) A 2
    H H15E 0.5415 0.2586 1.0435 0.086 Uiso calc 0.245(17) A 2
    H H15F 0.4039 0.1523 1.1073 0.086 Uiso calc 0.245(17) A 2
loop_
    _atom_site_aniso_label
    _atom_site_aniso_U_11
    _atom_site_aniso_U_22
    _atom_site_aniso_U_33
    _atom_site_aniso_U_12
    _atom_site_aniso_U_13
    _atom_site_aniso_U_23
    O1 0.0247(5) 0.0181(4) 0.0211(5) -0.0030(3) -0.0014(4) -0.0075(3)
    O2 0.0349(6) 0.0229(5) 0.0345(6) -0.0005(4) 0.0013(5) -0.0107(4)
    O3 0.0366(5) 0.0242(4) 0.0236(5) -0.0127(4) 0.0108(4) -0.0137(4)
    O4 0.0434(6) 0.0334(5) 0.0314(6) -0.0202(5) 0.0118(5) -0.0162(4)
    O5 0.0286(5) 0.0265(4) 0.0171(4) -0.0115(4) -0.0004(4) -0.0069(3)
    C2 0.0247(6) 0.0201(5) 0.0263(7) -0.0074(5) 0.0053(5) -0.0105(5)
    C3 0.0276(6) 0.0242(6) 0.0239(7) -0.0109(5) 0.0064(5) -0.0135(5)
    C4 0.0227(6) 0.0237(5) 0.0196(6) -0.0125(5) 0.0048(5) -0.0099(5)
    C11 0.0313(7) 0.0320(7) 0.0204(7) -0.0131(6) 0.0023(5) -0.0118(5)
    C10 0.0194(6) 0.0198(5) 0.0178(6) -0.0091(4) 0.0025(4) -0.0072(4)
    C5 0.0218(6) 0.0207(5) 0.0189(6) -0.0080(4) 0.0007(5) -0.0052(4)
    C6 0.0232(6) 0.0183(5) 0.0236(7) -0.0056(4) 0.0031(5) -0.0070(5)
    C7 0.0242(6) 0.0207(5) 0.0211(6) -0.0100(5) 0.0070(5) -0.0109(5)
    C8 0.0217(6) 0.0206(5) 0.0163(6) -0.0092(4) 0.0009(4) -0.0058(4)
    C9 0.0184(5) 0.0157(5) 0.0207(6) -0.0060(4) 0.0016(4) -0.0066(4)
    C12 0.0278(6) 0.0237(6) 0.0240(7) -0.0082(5) 0.0013(5) -0.0122(5)
    C13 0.0480(9) 0.0391(8) 0.0367(9) -0.0195(7) 0.0147(7) -0.0266(7)
    C14 0.0538(10) 0.0411(8) 0.0212(7) -0.0277(7) 0.0018(7) -0.0045(6)
    O6A 0.076(2) 0.061(2) 0.0308(8) -0.053(2) 0.0009(11) -0.0047(13)
    C15A 0.088(3) 0.055(3) 0.0236(12) -0.038(3) -0.0136(16) 0.006(2)
    O6B 0.076(2) 0.061(2) 0.0308(8) -0.053(2) 0.0009(11) -0.0047(13)
    C15B 0.088(3) 0.055(3) 0.0236(12) -0.038(3) -0.0136(16) 0.006(2)
_geom_special_details
;
 All esds (except the esd in the dihedral angle between two l.s. planes)
 are estimated using the full covariance matrix.  The cell esds are taken
 into account individually in the estimation of esds in distances, angles
 and torsion angles; correlations between esds in cell parameters are only
 used when they are defined by crystal symmetry.  An approximate (isotropic)
 treatment of cell esds is used for estimating esds involving l.s. planes.
;
loop_
    _geom_bond_atom_site_label_1
    _geom_bond_atom_site_label_2
    _geom_bond_site_symmetry_2
    _geom_bond_distance
    _geom_bond_publ_flag
    O1 C9 . 1.3691(14) ?
    O1 C2 . 1.3906(15) ?
    O2 C2 . 1.2100(16) ?
    O3 C12 . 1.3731(15) ?
    O3 C7 . 1.3916(15) ?
    O4 C12 . 1.1945(17) ?
    O5 C14 . 1.3641(17) ?
    O5 C8 . 1.3921(15) ?
    C2 C3 . 1.4440(19) ?
    C3 C4 . 1.3502(18) ?
    C3 H3A . 0.9500 ?
    C4 C10 . 1.4544(17) ?
    C4 C11 . 1.4973(19) ?
    C11 H11A . 0.9800 ?
    C11 H11B . 0.9800 ?
    C11 H11C . 0.9800 ?
    C10 C9 . 1.4005(18) ?
    C10 C5 . 1.4045(16) ?
    C5 C6 . 1.3810(17) ?
    C5 H5A . 0.9500 ?
    C6 C7 . 1.3910(19) ?
    C6 H6A . 0.9500 ?
    C7 C8 . 1.3829(17) ?
    C8 C9 . 1.3901(17) ?
    C12 C13 . 1.4898(19) ?
    C13 H13A . 0.9800 ?
    C13 H13B . 0.9800 ?
    C13 H13C . 0.9800 ?
    C14 O6A . 1.205(4) ?
    C14 O6B . 1.234(14) ?
    C14 C15B . 1.43(2) ?
    C14 C15A . 1.512(7) ?
    C15A H15A . 0.9800 ?
    C15A H15B . 0.9800 ?
    C15A H15C . 0.9800 ?
    C15B H15D . 0.9800 ?
    C15B H15E . 0.9800 ?
    C15B H15F . 0.9800 ?
loop_
    _geom_angle_atom_site_label_1
    _geom_angle_atom_site_label_2
    _geom_angle_atom_site_label_3
    _geom_angle_site_symmetry_1
    _geom_angle_site_symmetry_3
    _geom_angle
    _geom_angle_publ_flag
    C9 O1 C2 . . 120.75(10) ?
    C12 O3 C7 . . 117.51(10) ?
    C14 O5 C8 . . 116.43(11) ?
    O2 C2 O1 . . 116.03(12) ?
    O2 C2 C3 . . 126.76(13) ?
    O1 C2 C3 . . 117.20(11) ?
    C4 C3 C2 . . 123.15(12) ?
    C4 C3 H3A . . 118.4 ?
    C2 C3 H3A . . 118.4 ?
    C3 C4 C10 . . 118.48(12) ?
    C3 C4 C11 . . 121.68(12) ?
    C10 C4 C11 . . 119.83(11) ?
    C4 C11 H11A . . 109.5 ?
    C4 C11 H11B . . 109.5 ?
    H11A C11 H11B . . 109.5 ?
    C4 C11 H11C . . 109.5 ?
    H11A C11 H11C . . 109.5 ?
    H11B C11 H11C . . 109.5 ?
    C9 C10 C5 . . 118.01(11) ?
    C9 C10 C4 . . 117.84(11) ?
    C5 C10 C4 . . 124.15(12) ?
    C6 C5 C10 . . 121.47(12) ?
    C6 C5 H5A . . 119.3 ?
    C10 C5 H5A . . 119.3 ?
    C5 C6 C7 . . 119.04(11) ?
    C5 C6 H6A . . 120.5 ?
    C7 C6 H6A . . 120.5 ?
    C8 C7 C6 . . 121.09(11) ?
    C8 C7 O3 . . 117.00(11) ?
    C6 C7 O3 . . 121.65(11) ?
    C7 C8 C9 . . 119.41(11) ?
    C7 C8 O5 . . 120.05(11) ?
    C9 C8 O5 . . 120.50(11) ?
    O1 C9 C8 . . 116.45(11) ?
    O1 C9 C10 . . 122.58(11) ?
    C8 C9 C10 . . 120.96(11) ?
    O4 C12 O3 . . 122.90(12) ?
    O4 C12 C13 . . 126.98(13) ?
    O3 C12 C13 . . 110.12(12) ?
    C12 C13 H13A . . 109.5 ?
    C12 C13 H13B . . 109.5 ?
    H13A C13 H13B . . 109.5 ?
    C12 C13 H13C . . 109.5 ?
    H13A C13 H13C . . 109.5 ?
    H13B C13 H13C . . 109.5 ?
    O6A C14 O5 . . 122.2(2) ?
    O6B C14 O5 . . 117.7(6) ?
    O6B C14 C15B . . 125.8(15) ?
    O5 C14 C15B . . 107.3(11) ?
    O6A C14 C15A . . 125.4(4) ?
    O5 C14 C15A . . 111.6(3) ?
    C14 C15A H15A . . 109.5 ?
    C14 C15A H15B . . 109.5 ?
    H15A C15A H15B . . 109.5 ?
    C14 C15A H15C . . 109.5 ?
    H15A C15A H15C . . 109.5 ?
    H15B C15A H15C . . 109.5 ?
    C14 C15B H15D . . 109.5 ?
    C14 C15B H15E . . 109.5 ?
    H15D C15B H15E . . 109.5 ?
    C14 C15B H15F . . 109.5 ?
    H15D C15B H15F . . 109.5 ?
    H15E C15B H15F . . 109.5 ?
loop_
    _geom_torsion_atom_site_label_1
    _geom_torsion_atom_site_label_2
    _geom_torsion_atom_site_label_3
    _geom_torsion_atom_site_label_4
    _geom_torsion_site_symmetry_1
    _geom_torsion_site_symmetry_2
    _geom_torsion_site_symmetry_3
    _geom_torsion_site_symmetry_4
    _geom_torsion
    _geom_torsion_publ_flag
    C9 O1 C2 O2 . . . . 180.00(11) ?
    C9 O1 C2 C3 . . . . 0.67(17) ?
    O2 C2 C3 C4 . . . . -179.19(13) ?
    O1 C2 C3 C4 . . . . 0.07(19) ?
    C2 C3 C4 C10 . . . . -0.66(19) ?
    C2 C3 C4 C11 . . . . 178.16(12) ?
    C3 C4 C10 C9 . . . . 0.54(17) ?
    C11 C4 C10 C9 . . . . -178.31(11) ?
    C3 C4 C10 C5 . . . . -178.89(11) ?
    C11 C4 C10 C5 . . . . 2.27(19) ?
    C9 C10 C5 C6 . . . . 0.16(18) ?
    C4 C10 C5 C6 . . . . 179.58(11) ?
    C10 C5 C6 C7 . . . . 0.63(18) ?
    C5 C6 C7 C8 . . . . -0.48(19) ?
    C5 C6 C7 O3 . . . . -174.49(11) ?
    C12 O3 C7 C8 . . . . 120.51(13) ?
    C12 O3 C7 C6 . . . . -65.25(16) ?
    C6 C7 C8 C9 . . . . -0.46(18) ?
    O3 C7 C8 C9 . . . . 173.82(11) ?
    C6 C7 C8 O5 . . . . 177.00(11) ?
    O3 C7 C8 O5 . . . . -8.72(17) ?
    C14 O5 C8 C7 . . . . 98.60(15) ?
    C14 O5 C8 C9 . . . . -83.97(15) ?
    C2 O1 C9 C8 . . . . 179.93(11) ?
    C2 O1 C9 C10 . . . . -0.79(17) ?
    C7 C8 C9 O1 . . . . -179.44(10) ?
    O5 C8 C9 O1 . . . . 3.11(17) ?
    C7 C8 C9 C10 . . . . 1.28(18) ?
    O5 C8 C9 C10 . . . . -176.18(10) ?
    C5 C10 C9 O1 . . . . 179.64(10) ?
    C4 C10 C9 O1 . . . . 0.18(18) ?
    C5 C10 C9 C8 . . . . -1.12(18) ?
    C4 C10 C9 C8 . . . . 179.42(11) ?
    C7 O3 C12 O4 . . . . -7.8(2) ?
    C7 O3 C12 C13 . . . . 171.97(12) ?
    C8 O5 C14 O6A . . . . 6.8(5) ?
    C8 O5 C14 O6B . . . . -20.6(8) ?
    C8 O5 C14 C15B . . . . -169.5(13) ?
    C8 O5 C14 C15A . . . . 177.4(4) ?
loop_
    _geom_hbond_atom_site_label_D
    _geom_hbond_atom_site_label_H
    _geom_hbond_atom_site_label_A
    _geom_hbond_site_symmetry_A
    _geom_hbond_distance_DH
    _geom_hbond_distance_HA
    _geom_hbond_distance_DA
    _geom_hbond_angle_DHA
    C6 H6A O2 1_465 0.95 2.65 3.3465(17) 130.2
    C13 H13A O6A 1_565 0.98 2.48 3.451(5) 173.1
    C15A H15B O2 2_657 0.98 2.52 3.401(8) 149.8
_shelx_hkl_file
;
   0   0   2 32480.3 1139.57   1
   0   0   2 30501.8 1122.83   5
   0   0   3 13123.1 544.905   5
   0   0   3 11241.2 540.011   1
   0   0   4-19.7784 48.3130   1
   0   0   4 30.1612 51.5284   5
   0   0  -5 215978. 7408.47   3
   0   0   5 217975. 7350.27   1
   0   0  -6 19830.8 994.723   3
   0   0  -7 3774.50 380.771   3
   0   0  -8 15804.8 944.426   3
   0   0  -9 437.856 166.428   3
   0   0 -10 169.878 174.948   3
   0   0 -11 14879.9 1053.13   3
   0   0 -12 714.296 256.198   3
   0   0 -13 5880.67 682.971   3
   0   0 -14 2111.61 427.137   3
   0   0 -15 997.036 339.041   3
   0   1 -15 635.320 300.575   3
   0   1 -14 1096.03 348.366   3
   0   1 -13 1668.43 369.546   3
   0   1 -12 188.846 170.957   3
   0   1 -11 5003.22 571.526   3
   0   1 -10 15131.7 1033.46   3
   0   1  -9 4957.73 506.908   3
   0   1  -8 11.0117 96.5556   3
   0   1  -7-142.368 112.776   3
   0  -1   7-89.0294 103.363   5
   0   1  -6 2311.71 278.896   3
   0  -1   6 1908.24 231.070   5
   0  -1   5 119964. 4260.50   5
   0   1  -5 122952. 4310.49   3
   0   1  -4 142753. 4940.40   3
   0  -1   4 142904. 4902.62   5
   0   1  -3-25.3366 53.3269   3
   0  -1   3 26.9584 17.3638   6
   0  -1   3 71.1452 47.7992   5
   0   1  -2 36919.2 1377.94   3
   0  -1   2 35314.9 1371.64   5
   0  -1   2 39644.2 1314.13   6
   0  -1   1 44951.0 1527.00   6
   0  -1   1 43821.0 1549.04   5
   0   1   2 5171.66 250.040   1
   0   1   3 124991. 4106.99   1
   0  -1  -3 119506. 4021.56   6
   0   1   4 5752.42 343.246   1
   0  -1  -4 5605.14 252.244   6
   0   1   5 25381.0 1078.43   1
   0   1   6 2452.03 245.857   1
   0  -1  -6 1635.56 232.514   3
   0  -1  -7 14488.9 896.713   3
   0   1   7 20447.5 935.861   1
   0  -1  -8 1598.06 266.731   3
   0  -1  -9 6145.14 564.512   3
   0  -1 -10 12250.1 886.317   3
   0  -1 -11 3377.60 471.183   3
   0  -1 -12 367.326 148.760   3
   0  -1 -13 2253.78 420.114   3
   0  -1 -14 442.447 218.174   3
   0  -1 -15 293.145 242.950   3
   0  -1 -16 1785.04 397.471   3
   0   2 -14 4810.33 665.631   3
   0   2 -13 122.489 187.745   3
   0   2 -12 780.752 242.388   3
   0   2 -11 408.419 202.547   3
   0   2 -10 11255.1 861.837   3
   0   2  -9 7481.61 656.372   3
   0   2  -8 563.733 175.836   3
   0  -2   8 699.759 174.982   5
   0   2  -7 21984.1 1109.40   3
   0  -2   7 18032.2 1017.51   5
   0  -2   6 46105.9 1862.38   5
   0   2  -6 43880.0 1874.47   3
   0   2  -5 5742.64 434.849   3
   0  -2   5 6393.58 445.432   5
   0  -2   4 4246.61 254.381   6
   0  -2   4 4369.14 339.728   5
   0   2  -4 4488.82 338.394   3
   0  -2   3 23245.4 996.828   5
   0   2  -3 22475.7 974.707   3
   0  -2   3 24757.0 924.402   6
   0   2  -2 4520.95 263.494   1
   0   2  -2 4120.97 260.755   3
   0  -2   2 4338.66 259.631   6
   0  -2   2 4717.50 297.307   5
   0   2  -1 915.507 115.725   2
   0   2  -1 935.071 82.3376   3
   0  -2   1 959.901 113.939   5
   0  -2   1 907.329 109.478   6
   0   2   0 4373.63 251.352   4
   0  -2   0 4490.30 252.315   5
   0   2   0 4221.38 259.529   2
   0  -2   0 4595.91 269.315   6
   0  -2   0 4704.71 251.129   4
   0   2   1 111743. 3959.83   2
   0  -2  -1 122877. 3992.26   6
   0   2   1 117238. 3877.73   1
   0   2   1 119551. 3961.08   4
   0  -2  -2 375941. 12744.7   6
   0   2   2 382440. 12677.3   1
   0   2   2 400597. 12735.4   2
   0   2   3 9140.67 432.969   1
   0  -2  -3 9740.91 441.148   1
   0   2   3 9274.98 442.214   6
   0  -2  -4 46760.1 1574.50   6
   0   2   4 39032.8 1585.03   1
   0  -2  -5 1606.72 145.829   6
   0   2   5 1319.23 168.084   1
   0  -2  -6 93820.2 3170.26   6
   0   2   6 89716.3 3317.87   1
   0  -2  -7 43255.6 1718.36   3
   0   2   7 35529.9 1589.29   1
   0  -2  -8 11759.9 778.814   3
   0   2   8 12480.2 735.721   1
   0  -2  -9 6288.19 566.267   3
   0  -2 -10 14998.8 1000.80   3
   0  -2 -11 14512.5 1023.11   3
   0  -2 -12 3135.11 462.072   3
   0  -2 -13 61.3498 175.936   3
   0  -2 -14-39.7222 140.574   3
   0  -2 -15-16.1081 124.053   3
   0  -2 -16 239.693 196.306   3
   0   3 -14 6989.99 813.593   3
   0   3 -13 991.147 313.263   3
   0   3 -12 618.651 204.276   3
   0   3 -11 13.2180 138.692   3
   0   3 -10 902.405 246.396   3
   0   3  -9 1619.78 288.681   3
   0  -3   9 1087.76 240.497   5
   0   3  -8 8824.45 671.779   3
   0  -3   8 7296.26 607.464   5
   0  -3   7 847.049 184.210   5
   0   3  -7 750.336 174.108   3
   0  -3   6 2610.89 299.236   5
   0   3  -6 2672.11 312.881   3
   0  -3   5 2018.22 254.639   5
   0   3  -5 1720.69 226.457   3
   0   3  -4 10773.4 600.357   3
   0  -3   4 11400.7 656.936   5
   0  -3   3 70.6268 58.7792   5
   0   3  -3-104.313 86.2057   2
   0   3  -3-54.8217 57.4872   3
   0   3  -2 5557.63 385.278   2
   0   3  -2 6165.54 342.338   3
   0  -3   1 10061.8 500.896   5
   0   3  -1 9161.91 407.842   3
   0   3  -1 10037.8 521.554   2
   0   3   0 21164.8 907.911   2
   0  -3   0 21363.4 882.575   5
   0   3   0 21060.1 743.203   3
   0   3   1 918.513 124.819   4
   0   3   1 920.082 76.5226   1
   0   3   1 965.947 135.542   2
   0   3   2 2065.08 194.637   2
   0   3   2 2151.85 141.183   1
   0  -3  -2 2625.19 151.273   1
   0   3   2 2117.80 196.624   4
   0   3   3 14156.9 656.404   4
   0  -3  -3 15739.8 611.002   1
   0   3   3 13971.2 668.395   2
   0   3   3 14045.7 594.486   1
   0   3   4 196226. 6574.38   1
   0   3   5 31494.2 1262.09   1
   0   3   6 134751. 4693.83   1
   0   3   7 5933.57 439.725   1
   0  -3  -8 6188.09 501.302   3
   0   3   8 4913.09 424.352   1
   0  -3  -9 50225.1 2263.92   3
   0   3   9 56350.5 2222.27   1
   0  -3 -10 2848.77 396.679   3
   0  -3 -11 6607.55 642.139   3
   0  -3 -12 3863.29 511.749   3
   0  -3 -13 1869.65 394.171   3
   0  -3 -14 1171.90 314.456   3
   0  -3 -15 7743.62 841.354   3
   0  -3 -16-8.89382 216.931   3
   0   4 -13 767.377 247.668   2
   0   4 -12 236.190 156.534   3
   0   4 -11 1216.53 280.810   3
   0   4 -10 6577.68 658.197   3
   0   4  -9 2160.86 338.476   3
   0  -4   9 1825.00 310.112   5
   0   4  -8 1885.09 308.920   3
   0  -4   8 1140.74 231.310   5
   0  -4   7-228.098 141.024   5
   0   4  -7-49.1736 79.8713   3
   0   4  -7-179.711 170.502   2
   0   4  -6 102.068 108.017   2
   0  -4   6-56.4238 113.222   5
   0   4  -6-76.1387 128.140   3
   0   4  -5 65796.0 2618.07   3
   0   4  -5 69307.1 2709.73   2
   0  -4   5 73066.7 2748.38   5
   0  -4   4 1598.43 237.297   5
   0   4  -4 1682.71 202.710   3
   0   4  -4 1643.11 245.941   2
   0   4  -3 319.014 81.1867   3
   0  -4   3 289.620 108.906   5
   0   4  -3 273.792 115.365   2
   0   4  -2 17419.2 909.673   2
   0   4  -2 18383.0 783.711   3
   0  -4   1 28955.5 1211.88   5
   0   4  -1 29443.5 1257.92   2
   0   4  -1 29014.7 1069.43   3
   0  -4   0 129949. 4619.10   5
   0   4   0 138337. 4684.19   2
   0   4   1 68622.6 2475.69   4
   0  -4  -1 70390.1 2453.43   5
   0   4   1 66150.3 2284.10   1
   0   4   1 66658.0 2483.86   2
   0  -4  -2 1689.72 104.625   3
   0   4   2 1631.22 187.708   4
   0   4   2 1759.57 122.261   1
   0   4   2 1431.80 178.481   2
   0   4   3 55066.4 2092.63   4
   0  -4  -3 56227.2 1950.71   1
   0   4   3 53399.1 2088.05   2
   0   4   3 56418.6 1947.30   1
   0   4   4 5068.28 364.665   2
   0   4   4 4650.32 284.250   1
   0   4   4 4401.14 346.831   4
   0   4   5 124.306 47.8272   1
   0   4   6 14419.8 716.308   1
   0   4   7 2784.49 278.440   1
   0  -4  -8 38071.3 1629.51   3
   0   4   8 33209.7 1513.72   1
   0  -4  -9 177.278 96.4986   3
   0   4   9 607.405 164.978   1
   0   4  10-17.4533 123.864   1
   0  -4 -10-11.0450 126.876   3
   0  -4 -11 7556.14 676.494   3
   0  -4 -12 5087.02 578.517   3
   0  -4 -13 127.069 168.218   3
   0  -4 -14 2200.15 424.844   3
   0  -4 -15 786.149 280.795   3
   0  -4 -16 229.623 158.757   3
   0   5 -12 415.681 235.757   2
   0   5 -11 107.787 99.0255   2
   0  -5  10 3463.99 481.669   5
   0   5 -10 2960.80 470.762   2
   0  -5   9 1039.40 273.799   5
   0   5  -9 1489.21 329.187   2
   0   5  -8 384.763 162.798   2
   0  -5   8 420.786 176.012   5
   0   5  -8 487.675 163.441   3
   0  -5   7 288.586 130.117   5
   0   5  -7 288.042 152.925   2
   0   5  -7 80.2182 74.5164   3
   0   5  -6 25774.8 1364.25   2
   0   5  -6 27183.6 1268.78   3
   0  -5   6 24332.5 1329.81   5
   0   5  -5 5825.97 527.707   2
   0  -5   5 6062.08 528.688   5
   0   5  -5 5727.14 443.844   3
   0   5  -4 35390.2 1477.51   3
   0  -5   4 37160.5 1629.23   5
   0   5  -4 36695.4 1653.20   2
   0  -5   3 2830.68 311.397   5
   0   5  -3 2207.40 294.806   2
   0   5  -3 2246.13 223.426   3
   0   5  -2-27.6035 110.331   2
   0   5  -2 188.749 58.0964   3
   0  -5   2 83.2729 71.5570   5
   0   5  -1 316.197 54.3723   3
   0  -5   1 350.991 105.134   5
   0  -5   0 88.5068 67.3717   5
   0   5   0-74.1579 96.4061   2
   0  -5  -1 6135.58 413.585   5
   0   5   1 5705.55 412.117   4
   0   5   1 5284.80 272.232   1
   0   5   1 6210.96 447.007   2
   0   5   2 2938.38 286.830   4
   0   5   2 2713.16 170.331   1
   0  -5  -2 2718.86 259.606   5
   0   5   2 3303.14 311.678   2
   0   5   3 6.53596 73.7710   2
   0   5   3 7.14925 75.0341   4
   0  -5  -3 28.1492 12.5648   3
   0  -5  -3 62.0799 27.9404   3
   0   5   3 30.6614 34.7317   1
   0   5   4 8715.04 432.401   1
   0   5   4 9189.30 570.679   4
   0   5   4 8341.11 556.603   2
   0   5   5 809.635 166.920   2
   0   5   5 478.813 146.662   4
   0   5   5 575.855 100.240   1
   0   5   6 5911.35 460.927   4
   0   5   6 6192.38 408.123   1
   0  -5  -6 6582.54 436.609   3
   0  -5  -7 8433.88 552.655   3
   0   5   7 7497.62 499.820   1
   0  -5  -8 302.378 121.222   3
   0   5   8 377.918 119.909   1
   0  -5  -9 185.903 77.6299   3
   0   5   9 304.837 130.134   1
   0   5  10 17512.3 992.014   1
   0  -5 -10 17946.4 1075.28   3
   0  -5 -11 765.625 223.262   3
   0   5  11 445.729 152.779   1
   0  -5 -12 5574.00 610.557   3
   0  -5 -13 1055.12 286.136   3
   0  -5 -14 8166.36 814.341   3
   0  -5 -15 1340.55 359.300   3
   0  -5 -16 176.280 182.451   3
   0   6 -10 76.4542 172.622   2
   0  -6   9 2195.48 377.840   5
   0   6  -9 2417.56 420.905   2
   0   6  -8 1951.94 355.377   2
   0  -6   8 1386.38 294.507   5
   0  -6   7-20.7700 121.006   5
   0   6  -7 345.257 167.896   2
   0   6  -6 164.719 133.895   2
   0  -6   6 36.5745 95.7335   5
   0  -6   5 3471.30 420.273   5
   0   6  -5 3559.62 447.648   2
   0   6  -4 1707.61 289.096   2
   0  -6   4 2099.60 290.769   5
   0   6  -3 21371.6 1182.92   2
   0  -6   3 23338.4 1164.87   5
   0  -6   2 862.045 196.873   5
   0   6  -2 1179.71 124.169   3
   0   6  -2 1188.29 244.800   2
   0  -6   1 1014.94 175.321   5
   0   6  -1 887.181 71.1610   3
   0  -6   0 3290.58 320.645   5
   0   6   0 3323.35 231.574   1
   0   6   0 3762.63 387.578   2
   0   6   1 8645.34 399.622   1
   0   6   1 8714.13 615.404   2
   0  -6  -1 9785.61 593.548   5
   0   6   2 1643.74 246.845   4
   0   6   2 1356.35 223.290   2
   0  -6  -2 1198.31 184.552   5
   0   6   2 1358.69 116.434   1
   0   6   3 884.744 98.5888   1
   0   6   3 1183.27 226.966   2
   0   6   3 1251.00 210.756   4
   0  -6  -4-1.03093 23.1957   3
   0   6   4 50.2668 103.346   2
   0   6   4 12.7980 95.6644   4
   0  -6  -4 20.0781 20.5363   3
   0   6   4-9.80841 32.1072   1
   0  -6  -5 10153.5 508.322   3
   0   6   5 9879.20 507.331   1
   0   6   5 9496.46 648.241   2
   0   6   5 9475.56 652.114   4
   0   6   6 18388.4 851.343   1
   0  -6  -6 19390.9 877.686   3
   0   6   6 17421.4 988.221   4
   0   6   7 2614.00 267.808   1
   0   6   7 3043.17 362.761   4
   0  -6  -7 2983.90 299.894   3
   0   6   8 95.1204 79.1684   4
   0  -6  -8 329.607 118.199   3
   0   6   8 124.786 77.7946   1
   0   6   9 6319.01 511.946   1
   0  -6  -9 7437.34 579.515   3
   0  -6 -10 6639.33 584.512   3
   0   6  10 6861.30 552.475   1
   0   6  11 966.185 202.226   1
   0  -6 -11 1458.57 293.971   3
   0  -6 -12 550.518 224.654   3
   0  -6 -13 130.981 159.191   3
   0  -6 -14 3744.56 533.925   3
   0  -6 -15 8656.67 864.925   3
   0  -6 -16 544.908 225.337   3
   0  -7   9-92.9100 148.197   5
   0   7  -9 136.851 153.246   2
   0   7  -8 932.625 282.620   2
   0  -7   8 1178.40 291.249   5
   0   7  -7 139.632 170.268   2
   0  -7   7 261.273 163.454   5
   0   7  -6 2867.21 438.642   2
   0  -7   6 2509.62 379.649   5
   0  -7   5 2439.50 379.512   5
   0   7  -5 2475.06 376.568   2
   0  -7   4 123.938 82.9180   5
   0   7  -4 4.81584 129.890   2
   0  -7   3 20.9115 99.0952   5
   0   7  -3 328.400 169.665   2
   0   7  -2 2790.38 385.123   2
   0  -7   2 3684.32 391.716   5
   0   7  -1 8183.98 656.768   2
   0  -7   1 7664.87 578.610   5
   0  -7   0 332.212 98.8555   5
   0   7   0 255.539 131.830   2
   0   7   1 145.867 107.161   2
   0  -7  -1 184.105 102.059   5
   0  -7  -2 34.4111 59.7590   5
   0   7   2-0.55387 78.8602   4
   0   7   2 111.307 138.976   2
   0   7   3 4646.99 439.526   2
   0   7   3 4647.37 443.097   4
   0  -7  -3 5095.08 437.366   5
   0   7   4 127302. 4682.64   2
   0   7   4 127398. 4666.25   4
   0   7   4 126530. 4280.09   1
   0   7   5 123589. 4252.55   1
   0   7   5 122964. 4593.76   4
   0  -7  -5 125920. 4205.44   3
   0   7   5 121650. 4577.04   2
   0  -7  -6 8619.25 473.171   3
   0   7   6 8131.74 469.720   1
   0   7   6 7379.10 615.798   4
   0   7   6 7457.15 619.002   2
   0   7   7 15069.4 771.735   1
   0   7   7 14644.1 944.686   4
   0  -7  -7 16622.0 812.437   3
   0   7   8 4192.15 465.014   4
   0   7   8 3606.04 335.828   1
   0  -7  -8 4512.36 387.281   3
   0   7   9 11071.3 812.164   4
   0  -7  -9 10507.0 702.117   3
   0   7   9 10338.6 668.324   1
   0  -7 -10 12784.6 845.660   3
   0   7  10 13577.6 818.133   1
   0   7  10 12377.3 902.184   4
   0  -7 -11 87.4969 100.848   3
   0   7  11 248.793 170.579   4
   0  -7 -12 1692.79 313.728   3
   0   7  12 1960.74 355.603   4
   0  -7 -13-89.4035 132.088   3
   0   7  13 85.8216 128.496   4
   0  -7 -14 246.161 213.005   3
   0   7  14 9.57985 148.619   4
   0   7  15 2679.52 466.295   4
   0  -7 -15 1600.81 377.819   3
   0  -7 -16 3285.51 545.398   3
   0   7  16 4155.71 592.828   4
   0  -8   8 276.791 154.049   5
   0  -8   7 170.855 104.221   5
   0   8  -7 308.446 205.063   2
   0   8  -6 2945.42 468.777   2
   0  -8   6 2491.48 395.624   5
   0   8  -5 1461.91 330.094   2
   0  -8   5 768.843 230.795   5
   0  -8   4-97.8783 138.962   5
   0   8  -4 45.6706 100.269   2
   0  -8   3-37.8676 80.3401   5
   0   8  -3 67.0841 91.1779   2
   0   8  -2 627.652 197.117   2
   0  -8   2 319.475 154.434   5
   0  -8   1 14089.2 887.370   5
   0   8  -1 13175.8 941.417   2
   0   8   0 17088.0 1077.00   2
   0  -8   0 17378.4 986.982   5
   0   8   1 2326.61 350.596   2
   0  -8  -1 1852.03 265.763   5
   0  -8  -2 2462.21 314.195   5
   0   8   2 1795.28 304.169   2
   0  -8  -3 501.130 157.893   5
   0   8   3 927.036 222.924   4
   0   8   3 627.463 206.016   2
   0   8   4 13498.1 876.402   4
   0   8   4 12953.7 863.604   2
   0  -8  -4 11374.5 768.590   5
   0   8   5 2626.47 349.922   2
   0   8   5 2677.64 361.637   4
   0   8   6 788.924 219.199   4
   0   8   6 556.737 190.199   2
   0   8   7 1620.66 309.014   4
   0   8   8-54.2592 121.817   4
   0   8   9 4780.96 542.521   4
   0   8  10 513.429 229.510   4
   0  -8 -10 345.838 110.734   3
   0  -8 -11 423.360 163.194   3
   0   8  11 709.246 217.488   4
   0   8  12 579.714 212.459   4
   0  -8 -12 648.533 205.487   3
   0  -8 -13-148.179 138.840   3
   0   8  13 60.1666 126.302   4
   0  -8 -14 420.185 168.526   3
   0   8  14 431.344 196.405   4
   0  -8 -15 119.987 106.837   3
   0   8  15 446.378 213.238   4
   0  -8 -16 1113.62 325.581   3
   0   9  -6 1966.58 396.425   2
   0   9  -5 2661.26 470.749   2
   0   9  -4-46.3256 153.808   2
   0  -9   3 225.696 118.472   5
   0   9  -3 115.480 111.945   2
   0   9  -2 721.825 238.033   2
   0  -9   2 710.997 209.808   5
   0   9  -1 1597.33 324.930   2
   0  -9   1 1800.87 292.978   5
   0  -9   0 92.2907 106.147   5
   0   9   0-86.4269 127.102   2
   0   9   1 2145.59 354.070   2
   0  -9  -1 2055.98 303.336   5
   0  -9  -2 786.862 171.573   5
   0   9   2 1097.36 272.673   2
   0   9   3 221.895 166.798   2
   0  -9  -3 94.8438 73.1696   5
   0   9   4 1589.81 302.614   4
   0   9   4 1050.23 243.076   2
   0  -9  -4 1079.01 210.647   5
   0  -9  -5 323.037 141.485   5
   0   9   5 150.741 111.104   4
   0   9   5 164.401 147.231   2
   0  -9  -6 3389.16 408.494   5
   0   9   6 3558.10 471.212   2
   0   9   6 3288.50 437.882   4
   0   9   7 5846.09 617.367   4
   0   9   8 590.747 217.727   4
   0   9   9 552.766 226.500   4
   0   9  10 569.653 247.110   4
   0   9  11 104.365 117.166   4
   0   9  12 7802.77 825.492   4
   0   9  13 1243.46 360.007   4
   0   9  14 439.789 254.769   4
   0  10  -3-63.4725 157.806   2
   0  10  -2-269.899 144.318   2
   0  10  -1 125.007 128.989   2
   0  10   0 97.1715 123.754   2
   0  10   1 848.707 257.253   2
   0  10   2 31.9339 123.289   2
   0  10   3-55.7845 120.003   2
   0  10   4-88.6058 120.084   2
   0  10   5 660.154 239.432   2
   0  10   5 696.466 227.587   4
   0  10   6 154.441 104.922   4
   0  10   6 126.402 108.640   2
   0  10   7 689.411 240.332   4
   0  10   8 436.829 233.424   4
   0  10   9 151.083 175.426   4
   0  10  10 10608.6 956.032   4
   0  10  11 4441.78 623.493   4
   0  10  12 1861.66 388.434   4
   0  10  13 3973.11 604.337   4
   0  11   0 5460.27 675.581   2
   0  11   1 526.216 234.569   2
   0  11   2 397.300 238.318   2
   0  11   3-23.4451 137.292   2
   0  11   4 224.164 163.991   2
   0  11   5 7550.59 788.369   2
   0  11   6 361.985 196.591   2
   0  11   7 655.301 249.140   4
   0  11   8 782.493 265.310   4
   0  11   9 786.674 277.686   4
   0  11  10 123.842 142.715   4
   0  11  11-127.813 150.536   4
   0  12   8 270.273 177.726   4
  -1  11  10 1926.88 411.974   4
  -1  11   9 2055.01 411.534   4
  -1  11   8 147.473 153.434   4
  -1  11   7 1095.71 299.916   2
  -1  11   7 639.472 236.976   4
  -1  11   6 1276.52 353.231   2
  -1  11   5 2259.11 447.086   2
  -1  11   4 5797.22 697.269   2
  -1  11   3 194.505 162.020   2
  -1  10  12-121.213 204.657   4
  -1  10  11 1082.04 310.146   4
  -1  10  10 4397.71 607.620   4
  -1  10   9 10621.8 950.485   4
  -1  10   8-143.959 140.418   4
  -1  10   7 86.5965 122.977   4
  -1  10   7 74.4928 118.320   2
  -1  10   6 254.517 168.253   4
  -1  10   6 44.2616 143.502   2
  -1  10   5 3581.86 499.330   4
  -1  10   5 3152.93 465.339   2
  -1  10   4 1491.87 349.638   2
  -1  10   3 290.131 211.130   2
  -1  10   2 956.572 252.772   2
  -1  10   1 57.9719 117.254   2
  -1  10   0 2690.68 469.230   2
  -1  10  -1 3042.85 498.217   2
  -1   9  14 24006.5 1631.66   4
  -1   9  13 5119.75 668.136   4
  -1   9  12 707.196 287.182   4
  -1   9  11-165.386 210.421   4
  -1   9  10 3995.89 542.686   4
  -1   9   9 4632.05 585.517   4
  -1   9   8 1623.47 342.568   4
  -1   9   7 1900.54 324.358   4
  -1   9   7 2185.94 384.555   2
  -1   9   6 1034.23 273.703   4
  -1   9   6 664.640 223.888   2
  -1   9   5 1021.95 236.739   2
  -1   9   5 1480.97 293.068   4
  -1   9   4 5389.46 600.714   2
  -1   9   4 5400.40 559.456   4
  -1   9   3-98.0190 144.373   2
  -1   9   2 725.024 229.320   2
  -1   9   1 920.609 266.555   2
  -1   9   0 1010.38 272.237   2
  -1   9  -1-142.954 144.605   2
  -1   9  -2 343.408 165.090   2
  -1   9  -3-309.249 201.521   2
  -1   9  -4 557.422 210.606   2
  -1   8  15 13968.0 1148.48   4
  -1   8  14 18114.6 1316.07   4
  -1   8  13 59.6911 144.897   4
  -1   8  12 2188.14 394.313   4
  -1   8  11 969.167 273.085   4
  -1   8  10 502.555 199.674   4
  -1   8   9 3621.07 474.682   4
  -1   8   8 421.598 162.804   4
  -1   8   7 2636.56 379.523   4
  -1   8   7 2779.12 402.632   2
  -1   8   6 9243.93 730.950   4
  -1   8   6 9566.45 771.665   2
  -1   8   5 3448.94 421.689   2
  -1   8   5 2978.30 387.386   4
   1  -8  -5 2715.26 317.446   5
  -1   8   4 5936.82 577.441   2
  -1   8   4 5655.44 533.104   4
   1  -8  -4 5195.75 440.707   5
  -1   8   3 8063.12 693.673   2
  -1   8   3 9170.56 685.163   4
   1  -8  -3 8084.31 564.069   5
  -1   8   2 506.026 149.083   2
   1  -8  -2 361.871 128.723   5
   1  -8  -1 505.788 131.348   5
  -1   8   1 36.6152 121.428   2
   1  -8   0 66.8896 72.5433   5
  -1   8   0-81.2163 106.869   2
  -1   8  -1 1811.65 337.989   2
   1  -8   1 2319.56 300.767   5
  -1   8  -2 1381.55 309.026   2
  -1   8  -3 1801.44 339.542   2
  -1   8  -4 3832.93 527.796   2
  -1   8  -5 5237.57 644.564   2
  -1   8  -6 414.886 232.212   2
   1  -7 -16 2063.43 457.097   3
   1  -7 -15 212.051 184.343   3
   1  -7 -14 204.818 94.4865   3
  -1   7  13 155.929 117.945   1
   1  -7 -13 151.087 102.836   3
   1  -7 -12 43.1238 89.5154   3
  -1   7  12 173.003 138.853   1
  -1   7  11 76.2352 92.1560   1
   1  -7 -11-92.1887 121.723   3
  -1   7  10 3466.22 439.185   4
   1  -7 -10 3024.55 388.569   3
  -1   7  10 3222.01 377.180   1
  -1   7   9 78.5862 140.817   4
  -1   7   9-79.5848 105.566   1
   1  -7  -9 170.178 108.533   3
  -1   7   8 1094.71 185.716   1
  -1   7   8 869.053 211.067   4
  -1   7   7 1148.51 188.391   1
  -1   7   7 832.672 209.548   4
  -1   7   6 13337.0 709.902   1
  -1   7   6 14030.2 908.501   2
  -1   7   6 13166.5 864.807   4
  -1   7   5 8280.28 647.815   2
  -1   7   5 8730.12 653.874   4
  -1   7   5 8772.81 516.320   1
   1  -7  -4 17069.1 867.010   5
  -1   7   4 16367.2 939.647   4
  -1   7   4 15820.9 761.256   1
  -1   7   4 15717.9 981.411   2
  -1   7   3 18479.2 833.806   1
  -1   7   3 18684.2 1088.49   2
   1  -7  -3 19309.9 959.976   5
  -1   7   3 19749.6 1045.66   4
  -1   7   2 10329.9 756.050   2
   1  -7  -2 9733.80 601.876   5
  -1   7   2 11053.1 706.980   4
   1  -7  -1 14954.2 809.426   5
  -1   7   1 15673.0 978.265   2
  -1   7   0 4921.73 521.272   2
   1  -7   0 4645.34 409.480   5
  -1   7  -1 281.352 135.044   2
   1  -7   1 468.321 149.885   5
   1  -7   2 5372.50 467.816   5
  -1   7  -2 5016.25 542.721   2
   1  -7   3 308.447 120.203   5
  -1   7  -3 384.536 146.501   2
   1  -7   4 6603.95 584.909   5
  -1   7  -4 7486.78 701.292   2
   1  -7   5 145.849 118.172   5
  -1   7  -5 16.2344 156.806   2
   1  -7   6 2007.45 337.949   5
  -1   7  -6 1496.01 324.437   2
   1  -7   7 75.1776 112.560   5
  -1   7  -7-170.779 187.960   2
  -1   7  -8 174.445 135.566   2
   1  -6 -16 733.544 285.005   3
   1  -6 -15-80.1841 166.886   3
   1  -6 -14 2984.59 483.179   3
   1  -6 -13-7.87375 96.5924   3
  -1   6  13 144.900 98.7622   1
   1  -6 -12 1259.89 302.033   3
  -1   6  12 889.179 228.507   1
   1  -6 -11 752.518 218.746   3
  -1   6  11 775.816 200.496   1
  -1   6  10 413.121 140.388   1
  -1   6   9 1184.29 228.507   1
  -1   6   8 2244.91 276.108   1
  -1   6   7-127.610 149.575   4
  -1   6   7 84.6735 62.2355   1
  -1   6   6 52748.5 2046.39   1
  -1   6   6 53748.6 2239.11   2
  -1   6   6 52805.5 2203.37   4
  -1   6   5 9424.83 654.340   4
  -1   6   5 10047.1 557.927   1
  -1   6   5 9563.33 673.748   2
  -1   6   4 121.014 114.124   2
  -1   6   4 209.200 77.9130   1
  -1   6   4 173.266 83.8782   4
   1  -6  -3 2311.67 247.833   5
  -1   6   3 2052.14 257.933   4
  -1   6   3 2105.39 292.984   2
  -1   6   3 2071.12 209.575   1
  -1   6   2 147.885 51.3698   1
  -1   6   2 192.488 96.1239   4
  -1   6   2 137.945 140.174   2
   1  -6  -2 195.365 74.8311   5
  -1   6   1 6049.89 515.456   2
   1  -6  -1 5432.87 389.960   5
  -1   6   1 4944.80 344.368   1
  -1   6   0 16.0696 121.848   2
   1  -6   0 18.3852 56.0734   5
  -1   6   0 20.2526 75.1659   1
   1  -6   1 10698.4 634.856   5
  -1   6  -1 9948.21 736.882   2
   1  -6   2 1808.01 236.948   5
  -1   6  -2 1717.82 295.825   2
   1  -6   3 3435.15 378.908   5
  -1   6  -3 3541.74 423.651   2
  -1   6  -4 1530.73 302.855   2
   1  -6   4 1837.80 277.630   5
  -1   6  -5 122.677 106.270   2
   1  -6   5-28.4297 101.701   5
   1  -6   6 109.451 101.919   5
  -1   6  -6-98.9064 108.674   2
  -1   6  -7 850.795 279.258   2
   1  -6   7 728.214 197.066   5
   1  -6   8 2430.44 379.548   5
  -1   6  -8 2528.88 430.267   2
  -1   6  -9 1227.95 321.142   2
  -1   6 -10 1658.74 390.151   2
   1  -5 -16 975.061 295.745   3
   1  -5 -15 341.586 133.397   3
   1  -5 -14 4999.63 631.569   3
  -1   5  13 2165.05 363.961   1
   1  -5 -13 2002.89 387.942   3
  -1   5  12 406.942 173.000   1
   1  -5 -12 522.882 227.772   3
  -1   5  11 2961.85 382.986   1
  -1   5  10 6801.84 572.382   1
  -1   5   9 3191.20 364.663   1
  -1   5   8 770.124 162.659   1
  -1   5   7 545.953 122.743   1
  -1   5   6 1833.77 218.466   1
  -1   5   5 14221.4 764.037   4
  -1   5   5 13194.4 764.188   2
  -1   5   5 12842.4 671.117   1
  -1   5   4 237.094 129.742   2
  -1   5   4 158.575 64.7177   1
  -1   5   4 113.756 83.7671   4
   1  -5  -3 2965.60 215.589   3
  -1   5   3 2287.49 206.481   1
  -1   5   3 2402.08 263.516   4
  -1   5   3 2144.54 270.332   2
   1  -5  -2 1436.12 172.173   5
  -1   5   2 1437.98 161.237   1
  -1   5   2 1378.83 190.509   4
   1  -5  -2 1554.52 135.196   3
  -1   5   2 1303.31 229.928   2
   1  -5  -1 340.469 57.7957   3
   1  -5  -1 228.485 74.6766   5
  -1   5   1 211.742 106.282   2
  -1   5   1 442.851 111.738   4
  -1   5   1 182.959 71.3714   1
   1  -5   0 12531.8 627.140   5
   1  -5   0 11385.2 517.070   3
  -1   5   0 11070.7 719.625   2
  -1   5  -1 5249.23 323.699   3
   1  -5   1 5208.85 318.213   3
  -1   5  -1 4890.04 449.690   2
   1  -5   1 5067.98 379.967   5
  -1   5  -2 4492.86 426.210   2
  -1   5  -2 4907.33 338.458   3
   1  -5   2 5107.99 392.213   5
  -1   5  -3 1339.08 181.172   3
   1  -5   3 1304.97 202.278   5
  -1   5  -3 977.995 213.265   2
  -1   5  -4 2665.57 291.328   3
   1  -5   4 2531.33 310.102   5
  -1   5  -4 2581.89 346.841   2
  -1   5  -5 23351.1 1299.32   2
   1  -5   5 24175.0 1221.54   5
  -1   5  -5 24761.4 1191.00   3
  -1   5  -6 1147.35 218.640   3
  -1   5  -6 968.279 227.832   2
   1  -5   6 1050.61 229.702   5
   1  -5   7 1793.78 313.745   5
  -1   5  -7 2654.55 358.286   3
  -1   5  -7 2103.33 356.731   2
  -1   5  -8 2469.76 409.618   2
   1  -5   8 2506.40 371.225   5
  -1   5  -9 4486.69 572.132   2
  -1   5 -10 10295.4 923.308   2
  -1   5 -11-30.2294 125.904   2
   1  -4 -16 4480.14 655.513   3
   1  -4 -15 2395.49 476.561   3
   1  -4 -14 3337.77 516.745   3
  -1   4  13 2.86526 128.145   1
   1  -4 -13 125.954 173.330   3
   1  -4 -12 2459.24 408.610   3
  -1   4  12 2326.07 365.193   1
  -1   4  11 2074.05 314.781   1
  -1   4  10 1236.27 240.319   1
  -1   4   9 2249.18 305.422   1
  -1   4   8 7174.47 533.422   1
  -1   4   7 1779.34 230.552   1
  -1   4   6 28519.0 1228.78   1
  -1   4   5 475.799 125.299   2
  -1   4   5 719.996 126.410   1
  -1   4   4 5820.20 412.705   2
  -1   4   4 5618.73 360.756   1
  -1   4   3 20753.5 904.999   1
  -1   4   3 22848.2 981.293   4
  -1   4   3 24265.0 1040.86   2
   1  -4  -3 22117.9 893.592   3
  -1   4   2 2874.65 285.872   2
  -1   4   2 3000.84 260.374   4
   1  -4  -2 2945.92 209.963   3
  -1   4   2 2940.55 223.903   1
   1  -4  -2 2770.47 217.403   5
   1  -4  -1 25172.6 940.115   3
  -1   4   1 23133.2 983.549   1
  -1   4   1 23492.6 1097.48   2
  -1   4   1 22274.0 1008.20   4
   1  -4  -1 26200.2 997.610   5
   1  -4   0 50404.4 1810.29   5
  -1   4   0 47230.2 1731.50   3
   1  -4   0 49435.3 1744.94   3
  -1   4   0 48150.3 1826.60   4
  -1   4   0 47964.7 1948.64   2
   1  -4   1 27056.3 1092.60   5
  -1   4  -1 25467.4 1184.59   2
  -1   4  -1 25280.1 1033.51   3
   1  -4   1 25978.1 1029.37   3
  -1   4  -2 16053.7 739.939   3
   1  -4   2 16543.2 790.918   5
  -1   4  -2 15712.8 858.751   2
   1  -4   3 8334.19 532.280   5
  -1   4  -3 7891.44 575.162   2
  -1   4  -3 8156.61 496.817   3
  -1   4  -4 29327.1 1417.15   2
  -1   4  -4 30076.6 1322.91   3
   1  -4   4 30712.8 1353.04   5
  -1   4  -5 121980. 4397.00   2
   1  -4   5 114405. 4276.02   5
  -1   4  -5 117969. 4267.83   3
   1  -4   6 39529.0 1821.06   5
  -1   4  -6 43604.5 1838.26   3
  -1   4  -6 43481.7 1918.44   2
  -1   4  -7 127.190 119.375   3
  -1   4  -7 167.365 141.877   2
   1  -4   7 61.7320 112.451   5
  -1   4  -8-53.4871 80.6747   3
   1  -4   8-163.520 150.193   5
  -1   4  -8 173.172 152.018   2
  -1   4  -9 60.3523 100.540   2
  -1   4  -9 107.492 122.777   3
  -1   4 -10 2381.86 409.070   2
  -1   4 -10 1481.78 312.370   3
  -1   4 -11 10250.7 909.090   2
  -1   4 -11 9243.38 835.178   3
  -1   4 -12-187.555 220.586   2
   1  -3 -16-95.3781 147.885   3
   1  -3 -15 94.5351 150.979   3
   1  -3 -14 113.060 148.865   3
   1  -3 -13-5.74469 114.098   3
   1  -3 -12 2623.10 426.183   3
  -1   3  12 3325.97 431.759   1
  -1   3  11 163.530 120.649   1
  -1   3  10-120.482 132.440   1
  -1   3   9 549.318 145.798   1
  -1   3   8 185.398 110.777   1
  -1   3   7 10984.8 647.174   1
  -1   3   6 3817.63 322.030   1
  -1   3   5 98271.7 3478.75   1
  -1   3   4 62280.7 2279.26   1
  -1   3   4 63487.0 2322.34   2
  -1   3   3 104974. 3525.38   2
  -1   3   3 96320.3 3438.50   1
   1  -3  -2 36183.4 1318.36   3
  -1   3   2 34526.5 1355.60   4
  -1   3   2 35843.0 1337.98   1
  -1   3   2 36666.0 1419.82   2
   1  -3  -1 50132.8 1773.60   5
  -1   3   1 51056.9 1894.20   2
  -1   3   1 47792.2 1804.41   4
   1  -3  -1 51522.1 1769.04   3
  -1   3   1 48904.6 1800.56   1
  -1   3   0 48217.7 1737.78   3
   1  -3   0 47296.2 1727.06   3
  -1   3   0 46536.5 1757.17   4
  -1   3   0 48325.1 1863.03   2
   1  -3   0 53280.2 1754.73   5
   1  -3   1 17360.2 719.759   5
   1  -3   1 15615.6 695.895   3
  -1   3  -1 15181.8 694.918   3
   1  -3   1 18469.3 694.794   4
  -1   3  -1 14855.7 779.074   2
   1  -3   2 36444.7 1296.64   4
  -1   3  -2 32151.3 1423.57   2
  -1   3  -2 33192.2 1348.71   3
   1  -3   2 35167.6 1359.14   5
  -1   3  -3 505.066 106.426   3
  -1   3  -3 588.451 142.645   2
   1  -3   3 637.708 128.138   5
  -1   3  -4 10022.9 576.968   3
   1  -3   4 9113.86 558.436   5
  -1   3  -4 9491.46 608.325   2
  -1   3  -5 3203.20 325.354   3
   1  -3   5 3490.34 338.366   5
  -1   3  -6 13277.8 786.351   3
   1  -3   6 12679.9 767.222   5
   1  -3   7 1469.28 224.786   5
  -1   3  -7 1614.77 260.293   3
  -1   3  -8 5107.08 511.260   3
  -1   3  -9 1273.50 268.960   3
  -1   3 -10 597.460 193.628   3
  -1   3 -11 535.923 202.283   3
  -1   3 -12 6905.49 733.480   3
  -1   3 -13-36.6943 103.749   3
  -1   3 -14 2160.24 450.502   3
   1  -2 -16 3050.44 565.362   3
   1  -2 -15 531.897 259.130   3
   1  -2 -14-55.0015 179.424   3
   1  -2 -13 681.046 251.778   3
  -1   2  12 155.270 157.798   1
   1  -2 -12 466.872 223.249   3
  -1   2  11 19652.4 1128.61   1
   1  -2 -11 16903.1 1153.51   3
  -1   2  10 48062.6 2111.27   1
   1  -2  -9 70637.4 2522.62   6
  -1   2   9 79035.4 2908.91   1
  -1   2   8 2914.68 326.248   1
  -1   2   7 7148.16 499.114   1
  -1   2   6 41208.9 1651.37   1
  -1   2   5 94734.5 3360.61   1
  -1   2   4 99626.2 3470.95   1
  -1   2   3 6531.50 370.968   1
  -1   2   3 7483.93 395.728   2
   1  -2  -2 47025.9 1791.14   1
  -1   2   2 50216.8 1796.33   1
  -1   2   1 20571.4 823.813   2
   1  -2  -1 19994.3 770.086   3
  -1   2   1 18325.6 773.812   1
  -1   2   0 74998.9 2672.41   4
   1  -2   0 77141.7 2660.70   5
  -1   2   0 79658.2 2677.18   5
  -1   2   0 82151.4 2715.01   3
   1  -2   0 84799.2 2718.86   3
  -1   2   0 75805.5 2764.58   2
  -1   2  -1 643.443 88.0137   5
  -1   2  -1 655.623 116.219   2
   1  -2   1 767.578 86.9096   5
   1  -2   1 837.517 78.5078   4
   1  -2   1 678.944 92.0725   3
  -1   2  -1 566.521 87.2793   3
  -1   2  -2 63.3478 61.1635   3
  -1   2  -2-8.08547 57.9321   2
   1  -2   2 107.418 51.3748   5
   1  -2   2 8.11321 23.9312   4
  -1   2  -3 55.1949 58.8880   3
   1  -2   3-60.0418 64.7779   5
  -1   2  -4 484.747 106.201   3
   1  -2   4 402.364 103.377   5
   1  -2   5 3082.69 287.962   5
  -1   2  -5 2585.47 284.445   3
   1  -2   6 2098.22 256.669   5
  -1   2  -6 2066.49 274.724   3
  -1   2  -7 1068.18 221.838   3
  -1   2  -8 1215.46 243.976   3
  -1   2  -9 114.262 112.569   3
  -1   2 -10 39.9677 138.085   3
  -1   2 -11 198.528 133.630   3
  -1   2 -12 963.726 289.505   3
  -1   2 -13 439.451 211.766   3
  -1   2 -14 3628.98 569.311   3
   1  -1 -16 502.772 281.454   3
   1  -1 -15 9892.16 987.828   3
   1  -1 -14 9703.60 946.660   3
   1  -1 -13 2856.23 470.977   3
   1  -1 -12 11537.6 942.370   3
   1  -1 -11 1240.12 287.489   3
  -1   1  11 1234.44 250.425   1
  -1   1  10 117835. 4433.62   1
  -1   1   9 26981.2 1345.05   1
  -1   1   8 2829.14 320.978   1
   1  -1  -8 2344.21 144.486   6
  -1   1   7 4395.94 386.288   1
   1  -1  -7 4745.71 250.249   6
   1  -1  -6 228.261 55.4917   6
  -1   1   6 282.613 90.7795   1
  -1   1   5 9718.68 537.713   1
  -1   1   4 52673.1 1935.56   1
  -1   1   3 9232.06 452.134   1
   1  -1  -3 8927.91 407.342   5
  -1   1   2 134140. 4461.85   1
  -1   1   2 130437. 4436.23   2
   1  -1  -2 133292. 4390.07   5
  -1   1   1 9552.86 415.291   2
  -1   1   1 9664.45 423.395   1
  -1   1   0 85825.3 2820.20   2
  -1   1   0 78117.8 2806.42   3
   1  -1   0 83982.8 2807.13   3
   1  -1   1 477379. 15339.8   5
  -1   1  -1 461840. 15403.3   3
  -1   1  -1 506901. 15350.0   5
   1  -1   1 471948. 15399.6   3
  -1   1  -2 14396.1 594.205   5
   1  -1   2 15300.7 639.566   3
   1  -1   2 14588.8 589.771   5
   1  -1   3 176889. 5857.13   5
  -1   1  -3 170450. 5907.00   3
  -1   1  -4 45861.4 1747.36   3
   1  -1   4 42773.0 1670.25   5
  -1   1  -5 8598.98 549.235   3
  -1   1  -6 4697.09 418.125   3
   1  -1   6 5099.11 257.715   6
  -1   1  -7 5593.33 478.499   3
   1  -1   7 4502.67 224.154   6
  -1   1  -8 161.840 111.275   3
  -1   1  -9 19562.3 1159.44   3
  -1   1 -10 1326.24 305.278   3
  -1   1 -11 5601.11 612.630   3
  -1   1 -12 2200.11 403.743   3
  -1   1 -13 252.128 199.939   3
  -1   1 -14 19371.9 1430.41   3
  -1   1 -15 757.064 272.629   3
   1   0 -15 6088.60 773.290   3
   1   0 -14-165.830 191.342   3
   1   0 -13 111.746 140.273   3
   1   0 -12 2386.71 421.960   3
   1   0 -11 883.860 241.672   3
   1   0 -10 7044.18 660.965   3
  -1   0   9 18806.1 1042.40   1
  -1   0   8 2322.06 296.053   1
  -1   0   7 4166.75 375.512   1
  -1   0   7 3500.22 346.127   5
  -1   0   6 7763.01 480.232   5
  -1   0   6 7076.48 488.861   1
  -1   0   5 1856.00 200.817   5
  -1   0   5 1981.51 214.229   1
  -1   0   4 1190.45 149.282   5
  -1   0   4 1650.31 177.109   1
  -1   0   3 49298.6 1737.69   5
  -1   0   3 47334.8 1752.83   1
  -1   0   2 161225. 5092.16   1
  -1   0   2 145023. 5055.65   5
  -1   0   1 116253. 3826.60   2
  -1   0  -1 265663. 8765.66   3
  -1   0  -2 7669.78 384.485   3
  -1   0  -3 93126.9 3260.34   3
  -1   0  -4 46747.5 1795.80   3
  -1   0  -5 28192.3 1238.50   3
  -1   0  -6 37348.7 1605.02   3
  -1   0  -7 1308.27 231.216   3
  -1   0  -8 120.694 111.791   3
  -1   0  -9 9540.58 741.765   3
  -1   0 -10 636.658 193.441   3
  -1   0 -11 1495.01 314.437   3
  -1   0 -12 42.6784 131.826   3
  -1   0 -13 33.0365 119.605   3
  -1   0 -14 630.981 230.161   3
  -1   0 -15 757.056 277.292   3
   1   1 -15 1535.45 389.734   3
   1   1 -14 434.317 255.127   3
   1   1 -13-56.6485 173.864   3
   1   1 -12 403.764 217.559   3
   1   1 -11 8142.24 764.932   3
   1   1 -10 1194.19 267.640   3
   1   1  -9 3937.23 461.347   3
  -1  -1   9 3813.63 417.499   5
  -1  -1   8 2725.90 321.621   5
  -1  -1   8 2938.16 329.458   1
  -1  -1   7 11860.3 694.913   1
  -1  -1   7 10562.9 678.067   5
  -1  -1   6 14479.5 751.415   5
  -1  -1   6 12465.0 723.659   1
  -1  -1   5 1697.83 204.922   5
   1   1  -5 1515.48 108.549   6
  -1  -1   5 1667.59 204.609   1
  -1  -1   4 5000.68 346.360   5
  -1  -1   4 4427.28 323.866   1
  -1  -1   3 58666.6 2068.85   1
  -1  -1   3 56653.1 2081.73   5
  -1  -1   2 244738. 8392.74   5
  -1  -1   2 259800. 8365.35   1
  -1  -1   1 185971. 6059.75   1
  -1  -1   1 180138. 6093.82   5
  -1  -1   0 6873.21 288.397   1
  -1  -1   0 6686.48 292.727   3
   1   1   1 415991. 13710.2   4
  -1  -1  -1 422080. 13720.5   3
   1   1   2 35948.7 1323.49   4
  -1  -1  -2 41228.4 1385.64   3
  -1  -1  -3 12540.3 583.265   3
  -1  -1  -4 33340.2 1335.69   3
  -1  -1  -5 104759. 3742.86   3
  -1  -1  -6 615.049 142.518   3
   1   1   6 483.585 56.9124   6
   1   1   7 15902.0 582.289   6
  -1  -1  -7 19944.6 978.209   3
  -1  -1  -8 2403.11 323.623   3
  -1  -1  -9 427.083 179.745   3
  -1  -1 -10 973.219 251.383   3
  -1  -1 -11 1625.15 331.562   3
  -1  -1 -12-37.0444 118.854   3
  -1  -1 -13 2564.36 438.258   3
  -1  -1 -14 487.300 250.158   3
  -1  -1 -15 8365.01 908.769   3
   1   2 -15 488.754 227.920   3
   1   2 -14 1386.15 350.621   3
   1   2 -13 3510.25 542.215   3
   1   2 -12 201.652 130.339   3
   1   2 -11 195.201 164.433   3
   1   2 -10 230.320 120.528   3
  -1  -2  10-139.973 142.025   5
  -1  -2   9 19820.9 1160.40   5
   1   2  -9 22942.5 1264.17   3
  -1  -2   8 19891.2 1116.33   5
   1   2  -8 22789.3 1215.76   3
   1   2  -7 4244.74 426.182   3
  -1  -2   7 3714.86 381.852   5
  -1  -2   6 15111.7 835.545   5
  -1  -2   5 5371.71 431.536   5
  -1  -2   5 5608.92 399.867   1
   1   2  -5 5992.55 301.110   6
   1   2  -4 898.324 96.8519   6
  -1  -2   4 611.556 131.148   5
  -1  -2   4 939.071 140.547   1
   1   2  -3 52030.3 1828.87   6
  -1  -2   3 51772.1 1884.26   1
  -1  -2   3 50922.3 1942.16   5
   1   2  -2 2104.35 160.829   1
   1   2  -2 1971.58 156.752   6
  -1  -2   2 2191.61 202.018   5
  -1  -2   2 1988.01 160.369   1
  -1  -2   1 50255.3 1709.41   1
  -1  -2   1 47665.6 1805.05   5
   1   2  -1 46966.9 1729.23   2
   1   2  -1 52227.7 1711.92   1
  -1  -2   0 140449. 4724.23   1
   1   2   0 142440. 4779.92   2
   1   2   0 149235. 4754.10   3
  -1  -2   0 143189. 4779.45   2
  -1  -2   0 140234. 4853.09   5
   1   2   0 146273. 4727.57   1
   1   2   1 21.9858 53.6208   4
   1   2   1 2.12281 24.6761   3
   1   2   1-1.76546 30.5504   2
  -1  -2  -1 17.2828 28.4901   3
   1   2   2 14062.1 628.032   4
  -1  -2  -2 15692.8 604.118   3
  -1  -2  -3 469.972 88.9201   3
  -1  -2  -3 535.720 80.9594   1
   1   2   3 452.563 85.7579   4
   1   2   3 419.523 76.0510   6
  -1  -2  -4 30955.0 1200.35   3
   1   2   4 28628.1 1102.20   6
   1   2   5 73705.1 2510.55   6
  -1  -2  -5 69877.1 2657.11   3
  -1  -2  -6 799.973 144.278   3
   1   2   6 1053.26 109.542   6
   1   2   7 18686.5 719.408   6
  -1  -2  -7 15679.0 919.008   3
   1   2   8 5485.35 274.008   6
  -1  -2  -8 5845.52 503.483   3
  -1  -2  -9 5755.72 540.766   3
  -1  -2 -10 24926.5 1372.82   3
  -1  -2 -11 1463.65 286.897   3
  -1  -2 -12 471.719 207.906   3
  -1  -2 -13 5724.60 659.470   3
  -1  -2 -14 8116.53 833.577   3
  -1  -2 -15 4508.39 659.425   3
  -1  -2 -16 859.820 309.304   3
   1   3 -14 8451.77 898.132   3
   1   3 -13 2310.97 449.599   3
   1   3 -12 959.843 281.909   3
   1   3 -11 4852.37 582.946   3
  -1  -3  10-69.3016 98.3781   5
   1   3 -10 191.740 123.856   3
  -1  -3   9 12967.0 899.236   5
   1   3  -9 13663.5 933.898   3
  -1  -3   8 1005.74 262.598   5
   1   3  -8 621.776 175.003   3
   1   3  -7 5166.74 482.267   3
  -1  -3   7 6163.88 537.013   5
  -1  -3   6 292.784 139.341   5
   1   3  -6 334.923 118.340   3
   1   3  -5 39903.7 1640.74   3
   1   3  -5 38530.6 1464.92   6
  -1  -3   5 38746.5 1674.83   5
  -1  -3   4 9073.02 566.087   5
   1   3  -4 8597.27 453.397   6
   1   3  -3 9965.26 536.328   2
   1   3  -3 9977.42 514.350   6
  -1  -3   3 10837.3 607.338   5
   1   3  -2 21758.4 945.203   2
   1   3  -2 22749.7 891.615   1
   1   3  -2 21942.4 939.888   6
   1   3  -1 2347.96 148.120   1
  -1  -3   1 2535.30 240.974   5
   1   3  -1 2105.31 184.097   2
   1   3  -1 2301.32 201.560   6
   1   3   0 54730.4 1973.31   2
   1   3   0 54531.3 1859.84   3
  -1  -3   0 59044.6 2050.07   5
   1   3   1 16887.5 600.881   3
   1   3   1 17758.2 760.196   4
   1   3   1 15770.6 690.802   2
  -1  -3  -1 16803.9 595.978   3
   1   3   2 4889.89 248.078   3
   1   3   2 4753.60 319.701   4
   1   3   2 4466.24 287.780   2
  -1  -3  -2 5202.43 247.190   3
  -1  -3  -2 5018.71 217.422   1
  -1  -3  -3 10205.7 429.180   1
  -1  -3  -3 9164.37 445.756   3
   1   3   3 9174.57 498.355   4
  -1  -3  -4 38857.5 1535.26   3
   1   3   4 39474.8 1536.91   6
   1   3   5 42422.1 1627.40   6
  -1  -3  -5 45018.9 1703.33   3
   1   3   6 843.057 124.971   6
  -1  -3  -6 940.488 161.391   3
  -1  -3  -7 75.9168 67.8473   3
   1   3   7 84.0399 49.5634   6
  -1  -3  -8 3259.30 362.586   3
   1   3   8 3299.25 243.795   6
  -1  -3  -9 215975. 7636.45   3
  -1  -3 -10 85097.9 3425.44   3
  -1  -3 -11 195.838 146.335   3
  -1  -3 -12 887.305 256.654   3
  -1  -3 -13 479.141 202.342   3
  -1  -3 -14 2799.82 472.809   3
  -1  -3 -15 6529.75 781.309   3
  -1  -3 -16 1151.94 356.327   3
   1   4 -13-164.614 182.284   3
   1   4 -12 3577.04 532.408   3
  -1  -4  11 1546.27 336.798   5
   1   4 -11 1615.52 330.500   3
   1   4 -10 1599.91 306.032   3
  -1  -4  10 2094.02 365.723   5
  -1  -4   9 1265.79 283.617   5
   1   4  -9 1141.96 244.188   3
  -1  -4   8-189.703 129.531   5
   1   4  -8-20.4810 87.1233   3
  -1  -4   7 16572.9 1009.40   5
   1   4  -7 16735.1 973.619   3
   1   4  -6 10625.6 692.131   2
  -1  -4   6 10998.0 759.484   5
   1   4  -6 11588.2 717.051   3
   1   4  -5 504.210 150.709   2
   1   4  -5 505.991 127.068   3
  -1  -4   5 653.682 156.478   5
   1   4  -4 242.028 85.2305   6
   1   4  -4 178.431 99.6882   2
   1   4  -4 261.514 98.8971   3
  -1  -4   4 295.373 132.293   5
   1   4  -3 26406.2 1143.62   3
   1   4  -3 29826.5 1235.87   2
  -1  -4   3 28292.2 1281.01   5
   1   4  -3 28634.7 1183.09   6
   1   4  -2 19259.8 765.924   3
   1   4  -2 16214.6 728.010   1
   1   4  -2 17486.8 834.407   6
  -1  -4   2 20493.3 925.877   5
   1   4  -2 18486.6 851.694   2
   1   4  -1 12428.2 522.692   3
   1   4  -1 13237.1 655.352   2
   1   4  -1 12517.1 519.735   1
   1   4  -1 14361.1 687.178   6
  -1  -4   1 13427.3 698.304   5
  -1  -4   0 71930.0 2664.57   5
   1   4   0 72373.3 2605.96   2
   1   4   1 19939.5 877.824   4
   1   4   1 17509.9 806.913   2
   1   4   2 9872.54 569.950   4
  -1  -4  -2 10650.5 401.685   3
   1   4   2 9598.23 524.585   2
  -1  -4  -3 203.951 45.2269   3
   1   4   3 287.215 98.9348   2
  -1  -4  -3 188.124 37.2442   1
   1   4   3 175.769 81.9056   4
   1   4   4 135535. 4912.88   6
   1   4   4 139211. 4921.16   4
  -1  -4  -4 145510. 4776.28   1
  -1  -4  -4 142983. 4814.84   3
   1   4   5 105181. 3608.79   6
   1   4   5 95962.5 3610.94   4
  -1  -4  -5 102776. 3574.82   3
   1   4   6 295.314 62.3197   6
  -1  -4  -6 625.736 136.742   3
   1   4   6 624.679 130.348   4
  -1  -4  -7 1447.06 213.961   3
   1   4   7 1144.75 166.268   6
  -1  -4  -8 98.1423 95.1623   3
   1   4   8 100.703 52.6058   6
  -1  -4  -9 16476.4 979.223   3
  -1  -4 -10 25749.2 1372.93   3
  -1  -4 -11 416.641 170.638   3
  -1  -4 -12 862.674 237.957   3
  -1  -4 -13 2498.67 424.380   3
  -1  -4 -14 604.906 228.589   3
  -1  -4 -15 316.432 241.848   3
  -1  -4 -16-185.558 192.551   3
   1   5 -12 149.321 117.357   2
   1   5 -11-74.8862 117.244   2
  -1  -5  11-22.9489 158.065   5
  -1  -5  10 311.847 199.587   5
   1   5 -10 251.932 140.207   2
   1   5  -9 8.87907 87.1424   3
   1   5  -9 0.55206 109.772   2
  -1  -5   9-65.9280 149.507   5
  -1  -5   8 4910.52 539.303   5
   1   5  -8 4596.64 491.322   3
   1   5  -8 4808.19 506.218   2
  -1  -5   7 6720.20 614.831   5
   1   5  -7 6403.03 567.985   2
   1   5  -7 6427.41 546.815   3
   1   5  -6 22331.1 1170.58   2
  -1  -5   6 21657.4 1216.13   5
   1   5  -6 21071.0 1097.02   3
  -1  -5   5 34372.2 1583.90   5
   1   5  -5 34371.0 1540.85   2
   1   5  -5 31214.9 1422.38   3
  -1  -5   4 321.290 158.802   5
   1   5  -4 458.907 110.041   3
   1   5  -4 461.523 129.749   2
   1   5  -3 39.1778 44.9252   3
   1   5  -3-85.8467 83.4027   6
  -1  -5   3 12.0944 75.2846   5
   1   5  -3-131.917 103.144   2
   1   5  -2 1536.44 148.472   3
  -1  -5   2 1367.09 214.540   5
   1   5  -2 1796.88 225.057   6
   1   5  -2 1603.30 218.311   2
   1   5  -1 72271.7 2462.32   3
   1   5  -1 73163.0 2488.48   1
   1   5  -1 77582.8 2763.26   2
   1   5  -1 72051.1 2726.17   6
  -1  -5   1 70290.1 2736.85   5
  -1  -5   0 81215.9 3050.16   5
   1   5   0 82553.3 3041.60   6
   1   5   0 82379.0 3015.42   2
  -1  -5  -1 31298.9 1367.00   5
   1   5   1 32650.2 1347.85   2
   1   5   2 385.059 128.315   4
   1   5   2 452.103 112.147   2
  -1  -5  -3 11119.5 427.386   3
   1   5   3 9339.57 564.881   2
  -1  -5  -3 9824.33 396.908   1
   1   5   3 9534.45 605.280   4
  -1  -5  -4 2355.82 166.155   1
   1   5   4 2188.87 262.807   4
  -1  -5  -4 2482.69 188.374   3
   1   5   4 2381.98 263.124   2
   1   5   4 2180.70 262.162   6
  -1  -5  -5 2597.89 222.538   3
   1   5   5 2377.79 258.612   6
   1   5   5 1991.68 265.001   4
  -1  -5  -6 113.370 61.9337   3
   1   5   6 64.7109 53.9094   6
   1   5   6 146.941 110.851   4
   1   5   7-35.5148 61.1963   6
  -1  -5  -7 6.77097 72.7762   3
   1   5   7 121.027 81.3589   4
  -1  -5  -8 889.715 190.051   3
   1   5   8 679.989 149.356   4
   1   5   8 900.798 157.004   6
  -1  -5  -9 1240.16 245.326   3
  -1  -5 -10 4016.54 449.359   3
  -1  -5 -11 6290.90 604.875   3
  -1  -5 -12 689.470 206.159   3
  -1  -5 -13 76.7608 113.381   3
  -1  -5 -14-29.3927 136.065   3
  -1  -5 -15 149.801 134.237   3
  -1  -5 -16 286.625 245.696   3
   1   6 -11 2670.34 458.749   2
  -1  -6  11 2861.92 492.465   5
  -1  -6  10 6858.26 724.762   5
   1   6 -10 6954.99 721.246   2
  -1  -6   9 3170.37 483.312   5
   1   6  -9 3718.81 513.364   2
  -1  -6   8 2969.59 433.138   5
   1   6  -8 3268.06 442.243   2
  -1  -6   7 615.153 221.289   5
   1   6  -7 234.010 136.294   2
   1   6  -6 18452.4 1117.50   2
  -1  -6   6 20580.9 1198.33   5
   1   6  -5 96699.4 3847.97   2
  -1  -6   5 105508. 3939.34   5
   1   6  -4 276.502 105.923   2
  -1  -6   4 125.214 131.770   5
   1   6  -4 396.449 101.451   3
  -1  -6   3 1719.41 283.367   5
   1   6  -3 1538.62 241.678   2
   1   6  -3 1802.75 177.526   3
   1   6  -2 200.965 48.6407   3
  -1  -6   2 219.554 120.272   5
   1   6  -2 441.516 145.936   2
   1   6  -1 5651.62 462.288   6
  -1  -6   1 5164.78 440.181   5
   1   6  -1 6257.05 489.834   2
  -1  -6   0 8935.11 604.804   5
   1   6   0 8528.11 597.533   6
   1   6   0 9588.70 611.640   2
   1   6   1 4914.46 407.776   2
  -1  -6  -1 4782.43 416.238   5
   1   6   1 4838.02 420.390   6
  -1  -6  -2-41.7012 101.108   5
   1   6   2 97.3771 79.9141   6
   1   6   2 163.152 95.2113   2
   1   6   2 185.195 108.277   4
   1   6   3 3937.64 384.890   4
   1   6   3 4183.08 388.269   6
   1   6   3 3525.80 344.112   2
   1   6   4 6906.69 519.328   2
   1   6   4 6844.52 535.076   4
   1   6   4 8210.33 568.712   6
  -1  -6  -4 8671.87 372.106   3
  -1  -6  -4 7276.42 343.137   1
   1   6   5 2958.19 329.977   4
   1   6   5 2798.51 304.114   6
  -1  -6  -5 2403.60 194.251   1
  -1  -6  -5 2844.44 218.418   3
   1   6   6 58906.0 2383.92   4
  -1  -6  -6 57536.1 2191.15   3
   1   6   6 60468.9 2353.33   6
   1   6   7 2774.78 314.836   6
   1   6   7 2481.85 310.498   4
  -1  -6  -7 2666.00 279.335   3
   1   6   8 4330.06 393.851   6
   1   6   8 3847.17 409.950   4
  -1  -6  -8 4263.48 390.370   3
   1   6   9 7152.64 586.234   4
  -1  -6  -9 6778.49 547.588   3
  -1  -6 -10 2733.22 360.023   3
   1   6  10 2841.76 357.617   4
   1   6  11 363.654 134.133   4
  -1  -6 -11 483.052 178.619   3
   1   6  12 649.747 201.330   4
  -1  -6 -12 708.201 226.266   3
  -1  -6 -13 2121.37 361.630   3
  -1  -6 -14 941.018 269.592   3
  -1  -6 -15 2023.41 414.628   3
  -1  -6 -16 2061.57 460.048   3
   1   6  16 2553.84 433.670   4
   1   6  17 378.657 208.380   4
   1   7 -10 455.383 196.625   2
   1   7  -9 337.270 165.675   2
  -1  -7   9 1152.77 305.546   5
   1   7  -8-115.610 147.814   2
  -1  -7   8 297.341 181.113   5
  -1  -7   7 464.774 217.289   5
   1   7  -7 257.584 162.616   2
   1   7  -6 510.619 193.155   2
  -1  -7   6 370.074 154.460   5
   1   7  -5 2011.26 322.006   2
  -1  -7   5 2015.52 311.375   5
   1   7  -4 4227.18 472.702   2
  -1  -7   4 4849.86 503.670   5
   1   7  -3 171.969 126.779   2
  -1  -7   3 136.730 138.291   5
  -1  -7   2 54.3896 98.6539   5
   1   7  -2 250.031 143.773   2
  -1  -7   1 3078.80 351.568   5
   1   7  -1 3327.40 396.702   2
  -1  -7   0 89.0273 78.6519   5
   1   7   0-20.5209 98.5536   2
  -1  -7  -1 262.282 145.250   5
   1   7   1 199.825 120.959   6
   1   7   1 180.071 123.698   2
  -1  -7  -2 8675.87 623.681   5
   1   7   2 8769.38 640.487   6
   1   7   2 8801.80 622.612   2
   1   7   3 556.884 154.014   6
   1   7   3 633.564 172.234   2
  -1  -7  -3 393.191 141.662   5
   1   7   3 752.255 174.570   4
   1   7   4 298.347 131.574   6
   1   7   4 403.532 138.713   4
   1   7   4 341.749 140.992   2
   1   7   5 5906.27 516.574   2
  -1  -7  -5 5921.44 315.013   3
   1   7   5 5224.83 491.290   4
   1   7   5 5871.09 515.508   6
   1   7   6 15218.4 936.805   4
   1   7   6 15785.9 922.241   6
  -1  -7  -6 15386.6 715.951   3
  -1  -7  -7 32.0347 45.4463   3
   1   7   7-19.6350 117.232   4
   1   7   8 5551.20 525.303   4
  -1  -7  -8 4657.63 400.434   3
   1   7   9 672.160 190.135   4
  -1  -7  -9 407.339 140.712   3
   1   7  10 8348.55 699.370   4
  -1  -7 -10 8499.09 648.809   3
   1   7  11 356.249 160.770   4
  -1  -7 -11 318.901 149.059   3
   1   7  12 1220.93 281.579   4
  -1  -7 -12 950.952 240.452   3
   1   7  13 3289.34 450.335   4
  -1  -7 -13 4166.18 512.411   3
  -1  -7 -14 3984.93 554.935   3
   1   7  14 2951.68 454.162   4
  -1  -7 -15 455.581 221.140   3
   1   7  15 318.190 159.560   4
  -1  -7 -16 1704.79 387.475   3
   1   7  16 2495.68 435.125   4
   1   8  -8-92.1675 173.134   2
  -1  -8   8-209.716 149.885   5
  -1  -8   7 1216.23 301.531   5
   1   8  -7 1972.38 383.640   2
   1   8  -6 68.0413 103.109   2
  -1  -8   6 393.001 175.953   5
   1   8  -5 646.000 223.023   2
  -1  -8   5 873.667 257.093   5
   1   8  -4 1348.88 297.057   2
  -1  -8   4 1018.75 264.313   5
   1   8  -3 1734.13 306.265   2
  -1  -8   3 1521.92 287.550   5
   1   8  -2 373.444 147.869   2
  -1  -8   2 721.364 231.992   5
   1   8  -1 7480.69 640.716   2
  -1  -8   1 7230.98 605.785   5
   1   8   0 2129.31 322.747   2
  -1  -8   0 1609.26 263.571   5
   1   8   1 19.8952 100.585   2
  -1  -8  -1 54.7744 84.9256   5
  -1  -8  -2 177.612 89.6446   5
   1   8   2-298.341 179.292   2
   1   8   3 16726.1 995.262   2
  -1  -8  -3 17380.9 1005.82   5
  -1  -8  -4 865.614 222.888   5
   1   8   4 923.322 235.775   4
   1   8   4 623.350 178.424   2
   1   8   5 53049.0 2303.80   2
   1   8   5 54310.9 2352.17   4
   1   8   6 8114.99 674.755   4
   1   8   7 5555.70 550.127   4
   1   8   8 808.594 220.134   4
  -1  -8  -9 151.209 102.660   3
   1   8   9 193.425 150.766   4
  -1  -8 -10-72.0955 84.9077   3
   1   8  10-52.4324 106.249   4
   1   8  11 45.5821 154.624   4
  -1  -8 -11-54.9476 68.8507   3
  -1  -8 -12 2367.65 365.368   3
   1   8  12 3913.82 516.948   4
  -1  -8 -13 1367.75 291.716   3
   1   8  13 1311.31 335.938   4
  -1  -8 -14 27.4929 94.5819   3
   1   8  14-69.1432 115.192   4
  -1  -8 -15-159.792 94.7756   3
   1   8  15 86.3843 153.737   4
  -1  -8 -16 3151.16 522.215   3
  -1  -9   7-5.84321 118.308   5
   1   9  -7 44.4228 126.712   2
  -1  -9   6 620.904 221.445   5
   1   9  -6 381.584 146.711   2
   1   9  -5 1232.44 279.389   2
  -1  -9   5 1089.53 272.461   5
  -1  -9   4 79.0217 117.855   5
   1   9  -4 98.4498 90.6431   2
   1   9  -3 66.1938 137.198   2
  -1  -9   3 72.7930 136.716   5
  -1  -9   2 3307.69 428.932   5
   1   9  -2 2832.66 423.562   2
  -1  -9   1 2425.99 351.229   5
   1   9  -1 2191.46 361.000   2
   1   9   0 1798.46 314.663   2
  -1  -9   0 1472.51 275.555   5
  -1  -9  -1 8215.75 655.573   5
   1   9   1 8007.37 683.321   2
  -1  -9  -2 3373.34 419.592   5
   1   9   2 3767.36 449.483   2
  -1  -9  -3 29.7969 92.4786   5
   1   9   3-56.1719 109.029   2
   1   9   4 1989.82 326.296   2
  -1  -9  -4 2265.81 340.737   5
  -1  -9  -5 1773.56 310.006   5
   1   9   5 1608.94 305.164   4
   1   9   5 1717.99 291.365   2
   1   9   6 97.3512 124.719   2
   1   9   6-39.9164 100.829   4
   1   9   7 451.569 158.787   4
   1   9   8 569.772 189.521   4
   1   9   9 93.9347 167.810   4
   1   9  10 3551.90 503.705   4
   1   9  11 663.431 243.395   4
   1   9  12 896.721 277.347   4
   1   9  13 225.450 168.909   4
   1   9  14 5964.52 729.197   4
   1   9  15 2094.36 427.855   4
   1  10  -5 5900.58 696.574   2
  -1 -10   4 1244.32 298.007   5
   1  10  -4 1145.73 295.789   2
  -1 -10   3 1472.51 314.240   5
   1  10  -3 1432.69 314.359   2
  -1 -10   2 1419.76 297.564   5
   1  10  -2 1254.38 299.600   2
  -1 -10   1 396.297 193.778   5
   1  10  -1 149.805 123.190   2
   1  10   0 140.441 159.132   2
  -1 -10   0 51.9331 90.2184   5
  -1 -10  -1 3307.79 428.515   5
   1  10   1 3319.93 446.110   2
  -1 -10  -2 162.872 118.811   5
   1  10   2 263.381 145.739   2
  -1 -10  -3 1143.82 263.488   5
   1  10   3 957.277 235.019   2
  -1 -10  -4-219.817 172.651   5
   1  10   4-254.477 168.562   2
   1  10   5 923.289 250.165   2
  -1 -10  -5 651.000 193.474   5
   1  10   6 2548.92 410.155   2
  -1 -10  -6 2444.93 380.126   5
   1  10   6 2311.98 389.371   4
   1  10   7 1861.86 366.567   4
   1  10   8 971.268 230.228   4
   1  10   9 2493.42 455.261   4
   1  10  10 1075.03 279.638   4
   1  10  11 424.551 199.137   4
   1  10  12 27.2634 190.971   4
   1  10  13 10623.0 1000.87   4
   1  11  -2 285.976 155.065   2
   1  11  -1 874.603 277.007   2
   1  11   0-35.7164 116.914   2
   1  11   1 112.770 115.434   2
   1  11   2 703.706 261.198   2
   1  11   3 75.6605 173.343   2
   1  11   4 3514.22 491.711   2
   1  11   5 4647.20 580.318   2
  -1 -11  -5 4436.30 532.778   5
   1  11   6 139.566 107.027   2
  -1 -11  -6-34.1291 128.277   5
  -1 -11  -7 2882.48 430.998   5
   1  11   7 2403.29 430.451   4
   1  11   8 6753.52 752.583   4
  -1 -11  -8 6072.63 654.201   5
   1  11   9 9094.76 900.407   4
   1  11  10 301.078 179.086   4
   1  11  11 1166.56 335.802   4
   1  11  12-128.107 255.028   4
   1  12   2 403.664 231.061   2
   1  12   3 589.128 224.128   2
   1  12   4 5491.26 675.682   2
   1  12   5-5.90008 123.761   2
   1  12   6 1527.62 373.119   2
   1  12   8 427.439 269.362   4
   1  12   9 773.699 296.964   4
  -2  11   9 1051.25 288.435   4
  -2  10  11 2093.55 415.916   4
  -2  10  10-68.6887 195.542   4
  -2  10   9 190.358 164.049   4
  -2  10   8 258.877 206.251   4
  -2  10   7 152.879 139.886   4
  -2  10   7 420.334 208.222   2
  -2  10   6 1385.16 334.337   2
  -2  10   5 2517.35 451.245   2
  -2  10   4-180.686 202.790   2
  -2  10   3 648.172 293.795   2
  -2  10   2 243.111 201.959   2
  -2  10   1 6664.82 750.394   2
  -2   9  13 198.544 193.963   4
  -2   9  12-72.4619 178.206   4
  -2   9  11 8497.06 850.979   4
  -2   9  10 2124.99 394.266   4
  -2   9   9 9690.08 882.237   4
  -2   9   8 897.828 285.468   4
  -2   9   7-25.1611 153.690   4
  -2   9   7 514.632 204.352   2
  -2   9   6 1430.41 335.970   2
  -2   9   6 1106.79 258.069   4
  -2   9   5 4568.52 579.592   2
  -2   9   5 4517.43 522.991   4
  -2   9   4 706.033 243.313   2
  -2   9   4 675.425 185.085   4
  -2   9   3-87.8836 129.008   2
  -2   9   2 3.71300 146.391   2
  -2   9   1 1127.32 275.179   2
  -2   9   0 2366.26 433.556   2
  -2   9  -1-53.9678 133.284   2
  -2   9  -2 1076.24 298.430   2
  -2   9  -3 96.2441 124.640   2
  -2   8  14 815.549 301.384   4
  -2   8  13 4827.42 631.649   4
  -2   8  12 934.538 288.133   4
  -2   8  11 799.988 277.827   4
  -2   8  10 1675.90 342.444   4
  -2   8   9 1768.97 343.684   4
  -2   8   8 1263.90 284.583   4
  -2   8   7 817.977 220.776   4
  -2   8   7 1310.73 298.767   2
  -2   8   6 1465.50 277.717   4
  -2   8   6 1785.94 338.793   2
  -2   8   5-10.6001 110.659   4
  -2   8   5-35.1391 143.707   2
  -2   8   4 3318.91 406.445   4
  -2   8   4 2718.19 423.801   2
  -2   8   3 252.281 147.065   4
  -2   8   3 81.7768 131.979   2
  -2   8   2 418.698 169.280   2
  -2   8   1 7316.43 703.250   2
  -2   8   0 468.389 170.391   2
  -2   8  -1 795.786 271.478   2
  -2   8  -2 364.588 192.322   2
  -2   8  -3 284.325 169.163   2
  -2   8  -4 509.997 235.748   2
  -2   8  -5 1081.37 301.472   2
   2  -7 -16 5762.14 744.993   3
  -2   7  15 88.7472 150.763   1
   2  -7 -15-86.6073 148.947   3
  -2   7  14 525.549 198.774   1
   2  -7 -14 854.874 280.760   3
   2  -7 -13 2841.51 455.968   3
  -2   7  13 2389.13 390.778   1
  -2   7  12 3114.99 430.914   1
  -2   7  11 156.604 120.179   1
  -2   7  10 608.703 173.172   1
  -2   7   9 151.733 138.853   4
  -2   7   9 34.5354 66.9922   1
  -2   7   8 516.263 135.040   1
  -2   7   8 923.226 231.199   4
  -2   7   7 1610.98 246.035   1
  -2   7   7 1879.34 316.037   2
  -2   7   7 2001.30 319.553   4
  -2   7   6 4423.65 395.376   1
  -2   7   6 4266.04 463.624   4
  -2   7   6 4363.14 482.825   2
  -2   7   5 5214.00 553.352   2
  -2   7   5 6207.58 468.795   1
  -2   7   5 6632.48 558.352   4
  -2   7   4 926.657 212.337   4
  -2   7   4 549.078 174.878   2
  -2   7   4 990.590 165.839   1
  -2   7   3 743.160 142.291   1
  -2   7   3 745.873 208.260   2
  -2   7   3 690.983 169.917   4
  -2   7   2 1009.97 237.204   2
  -2   7   2 929.271 194.741   4
  -2   7   1 763.383 224.933   2
  -2   7   0 6412.55 619.704   2
  -2   7  -1 1054.17 280.700   2
  -2   7  -2 1829.22 354.668   2
  -2   7  -3 1391.87 309.848   2
  -2   7  -4 96.6224 191.026   2
  -2   7  -5 6124.24 686.034   2
  -2   7  -6 3104.44 493.255   2
  -2   7  -7 301.606 180.462   2
   2  -6 -16 1976.02 420.312   3
  -2   6  15 9.11066 116.489   1
   2  -6 -15-35.1940 125.513   3
  -2   6  14-99.8780 166.992   1
   2  -6 -14-14.7897 136.533   3
   2  -6 -13-34.5466 125.698   3
  -2   6  13-137.748 150.830   1
  -2   6  12 256.847 161.193   1
  -2   6  11 3250.64 427.192   1
  -2   6  10 1138.55 231.803   1
  -2   6   9 2320.34 320.094   1
  -2   6   8 90.8718 84.6564   1
  -2   6   7 3745.56 375.362   1
  -2   6   6 9881.00 707.954   2
  -2   6   6 9428.68 667.252   4
  -2   6   6 9720.77 630.528   1
  -2   6   5 136057. 4854.98   4
  -2   6   5 132296. 4739.27   1
  -2   6   5 132064. 4896.24   2
   2  -6  -4 16193.8 742.452   5
  -2   6   4 14821.1 793.119   1
  -2   6   4 15666.6 879.222   4
  -2   6   4 14472.5 911.900   2
  -2   6   3 6810.87 580.781   2
  -2   6   3 6924.03 481.913   1
   2  -6  -3 7252.82 418.720   5
  -2   6   3 7345.65 530.890   4
  -2   6   2 1431.66 200.388   1
  -2   6   2 1121.75 190.330   4
  -2   6   2 1259.88 244.548   2
   2  -6  -2 1512.01 168.711   5
   2  -6  -1 5970.74 382.480   5
  -2   6   1 5339.89 528.521   2
  -2   6   1 5625.40 420.870   1
  -2   6   1 5866.40 442.247   4
  -2   6   0 16929.3 1060.73   2
   2  -6   0 19534.0 874.234   5
  -2   6   0 18401.1 944.603   1
   2  -6   1 11854.4 649.266   5
  -2   6  -1 9792.80 771.263   2
  -2   6  -2 645.760 180.016   2
   2  -6   2 902.470 169.132   5
   2  -6   3 123.965 99.7017   5
  -2   6  -3 232.574 120.660   2
   2  -6   4 372.954 128.204   5
  -2   6  -4 455.739 187.869   2
   2  -6   5 4433.29 447.890   5
  -2   6  -5 4785.24 549.337   2
  -2   6  -6 838.469 254.514   2
  -2   6  -7 265.278 186.578   2
  -2   6  -8 4356.21 584.561   2
  -2   6  -9 663.888 265.000   2
   2  -5 -16 299.381 179.705   3
  -2   5  15-74.4850 106.387   1
   2  -5 -15 136.003 193.326   3
  -2   5  14 2345.89 405.046   1
   2  -5 -14 2390.10 472.166   3
  -2   5  13 391.465 148.709   1
  -2   5  12 1610.91 300.190   1
  -2   5  11-68.7172 98.9660   1
  -2   5  10 10806.3 787.064   1
  -2   5   9 19495.9 1073.93   1
  -2   5   8 1810.67 270.768   1
  -2   5   7 3052.19 330.829   1
  -2   5   6 177.777 96.8341   2
  -2   5   6 77.3067 88.9661   1
  -2   5   5 65245.0 2594.51   2
  -2   5   5 66981.1 2532.30   1
  -2   5   4 29029.4 1399.32   2
  -2   5   4 31984.6 1359.53   4
  -2   5   4 30637.7 1315.89   1
   2  -5  -3 31421.1 1199.34   5
  -2   5   3 29978.0 1337.71   4
  -2   5   3 30025.5 1415.72   2
  -2   5   3 31307.9 1331.10   1
  -2   5   2 6513.54 438.930   1
  -2   5   2 6200.74 436.501   4
  -2   5   2 6057.47 505.638   2
   2  -5  -2 6626.77 356.702   5
  -2   5   1 3288.79 367.677   2
  -2   5   1 3601.48 324.243   1
  -2   5   1 3813.93 315.466   4
   2  -5  -1 3648.61 263.211   5
  -2   5   0 802.082 203.912   2
   2  -5   0 1058.79 136.871   5
   2  -5   1 1022.91 151.539   5
  -2   5  -1 841.669 214.480   2
  -2   5  -1 1047.41 162.842   3
   2  -5   2 1326.40 191.668   5
  -2   5  -2 1106.30 234.931   2
  -2   5  -2 1244.59 198.253   3
   2  -5   3 5405.56 426.214   5
  -2   5  -3 5702.69 544.080   2
  -2   5  -3 6224.30 455.340   3
  -2   5  -4 568.816 191.990   2
   2  -5   4 710.331 161.625   5
  -2   5  -4 606.719 150.766   3
   2  -5   5 1557.90 242.068   5
  -2   5  -5 1157.20 210.536   3
  -2   5  -5 1441.28 275.308   2
  -2   5  -6 649.441 173.271   3
  -2   5  -6 491.030 177.435   2
  -2   5  -7 299.900 175.976   2
  -2   5  -8-344.822 188.685   2
  -2   5  -9 1043.53 292.018   2
  -2   5 -10-218.008 149.035   2
   2  -4 -16 395.422 239.158   3
   2  -4 -15 12916.8 1146.36   3
  -2   4  15 13167.6 1052.28   1
   2  -4 -14 15495.9 1207.41   3
  -2   4  14 13896.6 1063.76   1
  -2   4  13 73.4170 177.691   1
  -2   4  12 259.159 135.640   1
  -2   4  11 1669.62 303.993   1
  -2   4  10 13670.6 900.177   1
  -2   4   9-34.7720 98.7728   1
  -2   4   8 2393.03 306.947   1
  -2   4   7 6833.69 511.252   1
  -2   4   6 1638.18 224.333   1
  -2   4   5 27335.4 1193.60   1
  -2   4   5 24961.1 1194.41   2
  -2   4   4 689.717 129.201   1
  -2   4   4 1136.86 177.081   2
  -2   4   3 42856.6 1700.39   1
  -2   4   3 42760.3 1760.72   2
  -2   4   2 1941.09 206.749   4
   2  -4  -2 2370.75 166.931   5
  -2   4   2 2189.08 224.842   1
  -2   4   2 1989.19 255.954   2
  -2   4   1 1375.21 215.484   2
  -2   4   1 1548.02 174.854   4
   2  -4  -1 1741.12 143.536   5
  -2   4   1 1239.52 177.337   1
  -2   4   0 1047.25 150.680   3
   2  -4   0 1450.92 140.715   5
  -2   4   0 1197.68 147.655   4
  -2   4   0 1356.55 235.271   2
   2  -4   1 12040.0 584.714   5
  -2   4  -1 11412.1 719.746   2
  -2   4  -1 12056.5 640.064   3
   2  -4   2 8345.06 472.212   5
  -2   4  -2 7713.98 500.542   3
  -2   4  -2 7569.72 569.824   2
  -2   4  -3 35.7534 56.2290   3
  -2   4  -3-38.1964 141.995   2
   2  -4   3 163.253 78.5886   5
   2  -4   4 4832.83 386.984   5
  -2   4  -4 4288.68 451.349   2
  -2   4  -4 4430.43 404.976   3
  -2   4  -5 3.33496 128.675   2
  -2   4  -5 21.5227 76.4842   3
   2  -4   5-39.8589 71.2049   5
  -2   4  -6 2485.72 358.727   2
  -2   4  -6 2514.91 342.255   3
  -2   4  -7 3788.88 470.516   2
  -2   4  -7 4297.78 467.492   3
  -2   4  -8 2467.02 393.816   2
  -2   4  -8 2728.43 380.531   3
  -2   4  -9 926.074 265.703   2
  -2   4  -9 656.657 215.119   3
  -2   4 -10 1007.44 271.630   3
  -2   4 -10 1557.02 362.842   2
  -2   4 -11 987.415 303.104   2
   2  -3 -16 2004.65 455.879   3
   2  -3 -15 3234.81 587.858   3
  -2   3  14-116.911 159.474   1
   2  -3 -14 133.195 131.855   3
  -2   3  13 1180.70 278.676   1
  -2   3  12 3526.89 464.796   1
  -2   3  11 688.824 216.438   1
  -2   3  10-76.2331 124.179   1
  -2   3   9 331.100 140.688   1
  -2   3   8-134.703 129.097   1
  -2   3   7 6558.92 495.714   1
  -2   3   6 2062.48 246.717   1
  -2   3   5 45577.4 1749.26   2
  -2   3   5 41518.9 1729.96   1
  -2   3   4 990.206 158.986   1
  -2   3   4 1074.23 177.672   2
   2  -3  -4 1202.31 112.399   5
  -2   3   3 1143.37 169.570   2
  -2   3   3 954.248 145.309   1
   2  -3  -2 24825.4 893.699   5
  -2   3   2 26408.3 1107.16   2
  -2   3   2 24179.1 1053.72   1
  -2   3   1 9912.83 547.241   1
  -2   3   1 9418.97 561.867   2
   2  -3  -1 10008.0 391.657   5
  -2   3   1 8672.48 457.904   4
   2  -3   0 15073.6 590.010   5
  -2   3   0 15399.3 772.580   2
  -2   3   0 14252.3 691.513   3
  -2   3   0 13605.8 611.460   4
  -2   3  -1 7873.38 477.220   3
  -2   3  -1 7810.65 414.812   5
   2  -3   1 7858.16 392.967   5
  -2   3  -1 7352.68 504.900   2
  -2   3  -2 4605.30 353.134   3
  -2   3  -2 4620.39 389.180   2
   2  -3   2 4876.18 311.540   5
   2  -3   3 39721.0 1499.75   5
   2  -3   3 39114.8 1335.58   4
  -2   3  -3 35517.2 1615.86   2
  -2   3  -4 53901.9 2303.37   2
   2  -3   4 58137.5 2005.67   4
  -2   3  -4 61442.2 2306.35   3
   2  -3   4 56262.6 2190.04   5
  -2   3  -5 8881.67 661.808   2
  -2   3  -5 9178.44 639.441   3
  -2   3  -6 15177.6 915.933   3
  -2   3  -7 3038.25 384.996   3
  -2   3  -8 75.4490 117.111   3
  -2   3  -9 1452.69 289.013   3
  -2   3 -10 6177.11 666.883   3
  -2   3 -11 160.989 155.895   3
  -2   3 -12-31.7568 109.915   3
  -2   3 -13 521.916 257.304   3
   2  -2 -16 506.613 268.299   3
   2  -2 -15 1763.21 444.018   3
   2  -2 -14 6099.45 735.033   3
  -2   2  14 4611.93 575.544   1
  -2   2  13 253.805 115.828   1
  -2   2  12 96.3156 148.998   1
  -2   2  11 10101.9 779.655   1
  -2   2  10 14902.2 954.993   1
  -2   2   9 7095.61 583.757   1
  -2   2   8 7941.39 580.357   1
  -2   2   7 6264.34 479.342   1
  -2   2   6 10305.7 619.340   1
  -2   2   5 27503.0 1204.87   1
   2  -2  -4 110701. 3862.23   5
  -2   2   4 120775. 3975.13   2
  -2   2   4 112939. 4002.15   1
   2  -2  -3 45736.2 1567.29   5
  -2   2   3 43837.7 1727.94   1
  -2   2   3 44501.8 1689.38   2
  -2   2   2 72308.8 2486.40   2
  -2   2   2 65788.3 2476.86   1
  -2   2   1 155888. 5326.10   1
  -2   2   1 155149. 5309.91   2
  -2   2   0 35955.0 1288.01   5
  -2   2   0 38834.9 1319.31   4
  -2   2   0 34951.6 1434.58   3
   2  -2   0 37114.2 1270.64   5
   2  -2   1 8289.12 370.014   5
  -2   2  -1 8971.41 502.875   2
  -2   2  -1 8327.22 474.880   3
  -2   2  -1 8203.14 381.935   5
  -2   2  -1 8136.45 343.384   4
   2  -2   2 7688.72 388.524   5
  -2   2  -2 6997.16 453.217   3
  -2   2  -2 8135.48 487.044   2
   2  -2   3 39671.7 1347.79   4
  -2   2  -3 40029.3 1623.72   3
   2  -2   4 27598.1 991.181   4
  -2   2  -4 27682.5 1261.22   3
  -2   2  -5 2177.20 290.766   3
  -2   2  -6 3891.04 389.344   3
  -2   2  -7 5933.78 521.828   3
  -2   2  -8 1779.46 286.189   3
  -2   2  -9 1639.37 292.190   3
  -2   2 -10 23.7309 101.703   3
  -2   2 -11 1104.51 265.098   3
  -2   2 -12 37.9673 134.432   3
  -2   2 -13 319.815 160.289   3
  -2   2 -14 2089.62 434.177   3
   2  -1 -15 2899.24 543.904   3
   2  -1 -14 21.5396 165.519   3
  -2   1  13 310.456 180.347   1
   2  -1 -13 318.357 196.355   3
  -2   1  12 423.069 159.125   1
  -2   1  11 48831.9 2230.51   1
  -2   1  10 441.065 163.898   1
  -2   1   9 36844.7 1714.86   1
  -2   1   8 41516.6 1798.54   1
  -2   1   7 15514.6 850.594   1
  -2   1   6 38632.6 1601.79   1
  -2   1   5 510.263 145.248   1
  -2   1   4 15211.4 742.151   1
   2  -1  -3 38103.5 1352.30   5
  -2   1   3 37159.7 1387.46   2
  -2   1   3 37215.9 1459.67   1
   2  -1  -2 8002.01 314.635   5
   2  -1  -2 7142.42 367.182   2
  -2   1   2 6858.93 360.428   2
  -2   1   2 6676.98 400.728   1
  -2   1   1 60996.9 2109.25   2
   2  -1  -1 59478.5 2104.14   2
  -2   1   1 58090.0 2166.06   1
  -2   1   0 51255.4 1895.57   2
  -2   1   0 54997.3 1954.41   3
  -2   1  -1 109417. 3866.85   3
  -2   1  -1 110796. 3720.59   5
  -2   1  -1 114719. 3841.92   2
  -2   1  -2 72801.1 2596.63   5
  -2   1  -2 79822.8 2731.26   3
  -2   1  -3 11928.1 651.540   3
  -2   1  -4 3104.27 307.043   3
  -2   1  -5 911.408 173.354   3
  -2   1  -6 63.3747 74.2882   3
  -2   1  -7 2099.85 298.172   3
  -2   1  -8-21.1918 93.0401   3
  -2   1  -9 2942.47 405.594   3
  -2   1 -10-19.7262 94.7721   3
  -2   1 -11 329.413 193.419   3
  -2   1 -12 1707.03 361.256   3
  -2   1 -13 184.335 122.751   3
  -2   1 -14 13175.9 1161.31   3
   2   0 -15 365.225 209.767   3
   2   0 -14 218.887 191.473   3
   2   0 -13 286.065 199.933   3
  -2   0  12-13.9185 132.874   1
   2   0 -12-70.2324 141.651   3
  -2   0  11 9423.17 746.562   1
  -2   0  10 13263.3 890.128   1
  -2   0   9 1151.64 230.215   1
  -2   0   8 43968.1 1769.10   5
  -2   0   8 37399.6 1761.11   1
  -2   0   7 1393.67 197.189   5
  -2   0   7 1048.81 203.794   1
  -2   0   6 2638.87 270.549   5
  -2   0   6 3562.28 321.676   1
  -2   0   5 3843.43 301.266   5
  -2   0   5 4540.31 349.664   1
  -2   0   4 6711.88 385.235   5
  -2   0   4 5909.61 402.927   1
   2   0  -3 55549.1 1869.73   5
  -2   0   3 48520.6 1891.96   1
   2   0  -3 50506.7 1798.89   2
  -2   0   3 51676.6 1855.52   5
  -2   0   2 66099.3 2250.65   5
   2   0  -2 65665.5 2264.05   5
   2   0  -2 65148.4 2217.15   2
  -2   0   2 64198.6 2336.08   1
  -2   0   1 72071.9 2297.59   5
  -2   0   1 68148.0 2294.30   2
   2   0  -1 67526.7 2294.57   2
  -2   0   0 4701.19 313.428   3
  -2   0   0 5364.75 263.024   2
  -2   0  -1 107731. 3727.07   3
  -2   0  -2 743.812 121.441   3
   2   0   3 43427.2 1465.06   4
  -2   0  -3 41622.2 1688.23   3
  -2   0  -4 25.2502 64.5984   3
  -2   0  -5 82554.5 3080.29   3
  -2   0  -6 1494.94 239.869   3
  -2   0  -7 51.4547 92.8554   3
  -2   0  -8 3460.49 410.592   3
  -2   0  -9 17954.1 1108.04   3
  -2   0 -10 10885.4 857.321   3
  -2   0 -11 2873.55 441.186   3
  -2   0 -12 846.462 279.958   3
  -2   0 -13-265.047 161.564   3
  -2   0 -14 4130.39 608.906   3
  -2   0 -15 7492.82 864.319   3
   2   1 -15-237.410 179.751   3
   2   1 -14 1348.88 348.450   3
   2   1 -13 167.135 193.614   3
   2   1 -12 1311.46 319.229   3
  -2  -1  11 4754.71 515.220   1
  -2  -1  10 3954.31 454.142   5
  -2  -1  10 4017.88 448.583   1
  -2  -1   9 8216.13 648.456   1
  -2  -1   9 7933.68 628.504   5
   2   1  -8 5296.69 257.365   6
  -2  -1   8 5696.43 487.109   5
  -2  -1   8 5618.15 491.173   1
  -2  -1   7 8415.58 571.615   5
  -2  -1   7 7212.23 539.856   1
  -2  -1   6 5557.22 420.561   5
  -2  -1   6 4004.92 367.952   1
  -2  -1   5 58503.1 2295.97   1
  -2  -1   5 64010.2 2331.52   5
  -2  -1   4 2754.55 257.265   1
  -2  -1   4 4029.29 300.465   5
  -2  -1   3-18.4551 60.9832   1
  -2  -1   3-19.6167 59.0380   5
  -2  -1   2 110987. 4160.44   5
  -2  -1   2 136756. 4198.24   1
  -2  -1   1 371467. 12729.3   5
   2   1  -1 398153. 12742.2   5
  -2  -1   1 390653. 12732.3   1
  -2  -1   0 999999. 32694.1   3
  -2  -1  -1 42468.6 1578.70   3
  -2  -1  -2 100376. 3405.73   4
  -2  -1  -2 102081. 3527.83   3
   2   1   2 102239. 3415.66   4
   2   1   3 194287. 6416.60   4
  -2  -1  -3 191693. 6578.85   3
  -2  -1  -4 164056. 5744.68   3
   2   1   4 168175. 5570.58   4
  -2  -1  -5 153222. 5361.45   3
  -2  -1  -6 4720.22 413.478   3
  -2  -1  -7 6349.72 531.434   3
  -2  -1  -8 1850.35 297.607   3
  -2  -1  -9-24.5000 95.5306   3
   2   1   9 52.1233 20.8040   6
  -2  -1 -10 314.567 166.084   3
  -2  -1 -11 5538.70 614.112   3
  -2  -1 -12 6834.48 714.964   3
  -2  -1 -13 3402.90 521.409   3
  -2  -1 -14 6572.29 768.820   3
  -2  -1 -15 259.255 163.797   3
   2   2 -14-183.973 168.375   3
   2   2 -13 1229.29 310.587   3
   2   2 -12 739.119 252.510   3
  -2  -2  11 1637.11 322.735   5
   2   2 -11 2247.21 387.052   3
  -2  -2  10 64.2626 137.264   5
   2   2 -10-4.67679 111.405   3
  -2  -2   9 1325.00 257.031   1
  -2  -2   9 1774.14 303.496   5
  -2  -2   8 11281.8 758.881   5
  -2  -2   8 10325.4 716.173   1
  -2  -2   7 1690.78 269.627   5
  -2  -2   7 1659.76 248.566   1
   2   2  -7 1656.76 142.515   6
  -2  -2   6 57207.9 2373.59   1
   2   2  -6 60914.0 2185.02   6
  -2  -2   5 66301.3 2649.06   1
  -2  -2   5 78852.5 2753.26   5
  -2  -2   4 87086.5 2981.66   1
  -2  -2   4 77678.4 3000.86   5
  -2  -2   3 20690.2 913.306   5
  -2  -2   3 18966.2 838.598   1
  -2  -2   2 55603.5 2106.57   1
  -2  -2   2 64891.0 2197.29   5
  -2  -2   1 569978. 18198.3   5
   2   2  -1 508567. 18007.2   2
  -2  -2   1 544077. 18108.6   1
   2   2  -1 556480. 18109.3   1
  -2  -2   0 793751. 26230.0   2
  -2  -2   0 813041. 26342.1   3
  -2  -2   0 800662. 26315.2   1
  -2  -2  -1 275412. 9150.46   3
   2   2   2 55163.6 1967.99   4
  -2  -2  -2 54223.2 1980.79   3
   2   2   3 58850.6 1946.94   4
  -2  -2  -3 47587.9 1973.03   3
   2   2   4 7134.65 395.985   4
  -2  -2  -4 7607.52 456.938   3
  -2  -2  -5 1102.22 174.247   3
   2   2   5 942.707 131.057   4
  -2  -2  -6 49981.7 2024.87   3
  -2  -2  -7 173.495 111.594   3
   2   2   8 6779.79 364.395   6
  -2  -2  -8 6719.83 568.019   3
   2   2   9 794.244 98.9465   6
  -2  -2  -9 617.383 189.926   3
  -2  -2 -10 1120.69 272.857   3
  -2  -2 -11 3513.78 480.808   3
  -2  -2 -12 38.1739 123.320   3
  -2  -2 -13 1733.08 389.189   3
  -2  -2 -14 1147.62 308.033   3
  -2  -2 -15 827.228 330.949   3
  -2  -2 -16-101.815 195.001   3
   2   3 -14 747.977 293.502   3
   2   3 -13-33.8220 131.410   3
   2   3 -12 336.632 193.116   3
   2   3 -11 4341.28 559.098   3
  -2  -3  11 2943.93 461.305   5
   2   3 -10 11233.7 894.212   3
  -2  -3  10 10685.4 844.926   5
   2   3  -9 6932.43 639.532   3
  -2  -3   9 6539.47 613.893   5
  -2  -3   8 14105.5 913.317   5
  -2  -3   7 4155.80 454.446   5
  -2  -3   7 3479.43 371.324   1
   2   3  -7 4359.43 279.757   6
   2   3  -6 23521.3 961.273   6
  -2  -3   6 21661.5 1092.27   1
  -2  -3   6 24254.3 1209.86   5
   2   3  -5 11694.2 592.200   6
  -2  -3   5 11798.8 737.509   5
   2   3  -4 10532.3 542.723   6
  -2  -3   4 11380.0 595.059   1
  -2  -3   4 10134.0 642.719   5
   2   3  -3 42924.6 1649.77   2
  -2  -3   3 45265.7 1688.13   1
  -2  -3   3 48077.5 1818.79   5
  -2  -3   2 1199.58 171.534   5
  -2  -3   2 1452.55 140.461   1
   2   3  -2 1111.59 123.992   2
  -2  -3   1 49721.3 1857.26   5
  -2  -3   1 48617.4 1681.10   1
   2   3  -1 44729.5 1676.51   2
   2   3  -1 47968.2 1681.86   1
   2   3   0 884.727 109.180   3
  -2  -3   0 813.134 126.973   5
  -2  -3   0 963.316 95.4790   2
  -2  -3   0 964.754 91.1364   1
   2   3   0 787.022 90.0446   2
   2   3   1 103981. 3623.62   2
  -2  -3  -1 109173. 3629.82   2
  -2  -3  -1 107424. 3654.37   3
   2   3   1 109518. 3662.95   3
  -2  -3  -2 57715.5 2094.13   2
   2   3   2 58523.7 2193.64   4
  -2  -3  -2 56727.8 2118.65   3
   2   3   3 25469.9 1054.77   4
  -2  -3  -3 24868.3 1030.54   3
   2   3   4 2756.61 243.500   4
  -2  -3  -4 2536.91 234.081   3
   2   3   5 4317.70 325.631   4
  -2  -3  -5 4676.81 360.201   3
   2   3   6 112.757 66.9382   4
  -2  -3  -6 15.6017 62.0713   3
   2   3   7 70509.2 2439.78   6
  -2  -3  -7 61340.4 2609.07   3
   2   3   8 3136.38 253.026   6
  -2  -3  -8 3612.91 393.128   3
   2   3   9 6984.49 396.614   6
  -2  -3  -9 6223.46 571.523   3
   2   3  10 842.842 112.923   6
  -2  -3 -10 999.512 237.926   3
  -2  -3 -11 1327.77 299.273   3
  -2  -3 -12 1788.58 358.881   3
  -2  -3 -13 392.917 221.220   3
  -2  -3 -14 27.4524 168.627   3
  -2  -3 -15 43.9239 148.963   3
  -2  -3 -16 942.698 309.607   3
   2   4 -13 213.367 176.262   3
  -2  -4  12 300.888 212.285   5
   2   4 -12 23.0941 130.525   3
  -2  -4  11 5716.32 647.546   5
   2   4 -11 5381.01 634.775   3
  -2  -4  10 172.214 112.304   5
   2   4 -10 507.531 203.793   3
  -2  -4   9 158.929 107.837   5
   2   4  -9-59.8927 108.604   3
  -2  -4   8-129.172 140.882   5
   2   4  -8-71.3316 95.6112   3
   2   4  -7 4423.89 464.828   3
   2   4  -7 5477.91 361.901   6
  -2  -4   7 5386.21 538.508   5
   2   4  -6 1099.54 182.875   2
   2   4  -6 1248.56 167.174   6
  -2  -4   6 1075.83 217.115   5
  -2  -4   5 4679.04 440.775   5
   2   4  -5 5385.59 382.750   6
   2   4  -5 5184.50 404.976   2
   2   4  -4 9611.34 550.890   6
  -2  -4   4 10444.3 555.121   1
  -2  -4   4 10297.9 661.001   5
   2   4  -4 8354.72 534.535   2
  -2  -4   3 156.489 63.8536   1
  -2  -4   3 99.6757 81.0825   5
   2   4  -3 143.736 70.4667   2
   2   4  -3 178.766 82.3375   6
  -2  -4   2 292.692 109.351   5
   2   4  -2 215.141 90.8420   6
   2   4  -2 194.868 67.9207   2
  -2  -4   2 213.186 56.3069   1
  -2  -4   1 15931.0 864.243   5
   2   4  -1 17944.9 834.963   6
   2   4  -1 16772.8 687.936   1
   2   4  -1 18143.9 774.834   2
  -2  -4   1 18982.9 701.714   1
   2   4  -1 16851.6 724.038   3
  -2  -4   0 149.555 35.0936   1
  -2  -4   0 46.6754 74.3758   5
   2   4   0 180.934 55.5951   3
   2   4   0 140.574 53.5248   2
   2   4   1 64.4573 35.6602   3
   2   4   1-20.5760 46.7454   2
   2   4   2 6451.53 335.583   3
   2   4   2 5929.61 362.725   2
   2   4   2 5866.10 422.439   4
  -2  -4  -2 6623.01 345.532   3
  -2  -4  -3 663.347 108.908   3
   2   4   3 572.803 123.703   4
   2   4   3 931.510 119.785   3
   2   4   4 49081.6 1981.77   6
   2   4   4 56222.9 2046.30   4
  -2  -4  -4 52759.6 1959.54   3
  -2  -4  -5 4783.15 353.894   3
   2   4   5 5180.24 387.212   4
   2   4   5 4698.62 357.307   6
  -2  -4  -6 871.778 156.455   3
   2   4   6 930.545 150.425   6
   2   4   6 1300.85 182.341   4
   2   4   7 10260.1 575.150   6
   2   4   7 10611.4 621.495   4
  -2  -4  -7 9689.23 638.454   3
   2   4   8 35541.3 1488.07   6
   2   4   8 34071.0 1552.28   4
   2   4   9 1112.36 172.095   6
  -2  -4  -9 1056.32 248.885   3
  -2  -4 -10 16062.7 1037.21   3
   2   4  10 16727.8 789.344   6
  -2  -4 -11 19734.5 1221.36   3
  -2  -4 -12 75.0698 166.992   3
  -2  -4 -13 1463.75 342.864   3
  -2  -4 -14 1210.37 345.190   3
  -2  -4 -15 674.121 272.259   3
  -2  -4 -16 1321.41 376.409   3
  -2  -5  12-167.991 139.500   5
  -2  -5  11 35.6148 143.523   5
   2   5 -11 630.750 230.131   2
   2   5 -10 193.930 155.084   3
   2   5 -10 84.4769 120.726   2
  -2  -5  10 201.116 142.483   5
   2   5  -9-101.736 80.6649   2
  -2  -5   9 88.5985 154.295   5
   2   5  -9-211.598 131.227   3
   2   5  -8 667.511 195.177   3
   2   5  -8 665.734 180.807   2
  -2  -5   8 429.381 190.304   5
  -2  -5   7 7409.43 680.628   5
   2   5  -7 8050.17 625.482   2
   2   5  -7 9050.63 671.487   3
   2   5  -6 4670.71 435.263   3
  -2  -5   6 4819.66 506.161   5
   2   5  -6 4228.23 351.516   6
   2   5  -6 4237.92 412.295   2
  -2  -5   5 688.365 181.105   5
   2   5  -5 471.594 138.955   2
   2   5  -5 421.539 119.779   3
   2   5  -5 832.709 155.500   6
  -2  -5   4 17378.1 967.986   5
   2   5  -4 16853.3 867.684   2
   2   5  -4 15160.9 820.017   6
   2   5  -3 53.8401 59.3657   2
  -2  -5   3-73.8238 109.287   5
   2   5  -3 173.661 82.7744   6
   2   5  -2 15685.2 800.815   6
  -2  -5   2 13828.3 816.899   5
   2   5  -2 14343.0 744.643   2
  -2  -5   1 4811.77 418.589   5
   2   5  -1 4628.43 342.238   2
   2   5  -1 4878.38 388.989   6
   2   5  -1 4387.44 264.490   3
   2   5  -1 4509.26 240.603   1
   2   5   0 57937.2 2186.25   6
   2   5   0 53640.4 2078.98   2
  -2  -5   0 53039.3 2209.25   5
   2   5   0 56642.7 1939.02   3
   2   5   1 288.097 84.9237   2
   2   5   1 402.693 54.3273   3
   2   5   2 50727.9 1994.54   2
  -2  -5  -2 53668.7 1863.36   3
   2   5   2 54982.3 1870.35   3
   2   5   3 18972.1 901.352   2
  -2  -5  -3 19624.3 733.223   1
   2   5   3 20708.2 1005.61   4
  -2  -5  -3 20500.4 814.391   3
   2   5   3 21057.3 820.500   3
   2   5   4 75036.2 2886.62   6
  -2  -5  -4 78055.3 2673.27   1
   2   5   4 80689.0 2937.56   4
  -2  -5  -4 76693.9 2750.00   3
   2   5   5 165.382 86.7872   4
  -2  -5  -5 156.613 66.0325   3
   2   5   5 269.271 94.1988   6
   2   5   6 14324.9 800.687   6
   2   5   6 15931.9 854.748   4
  -2  -5  -6 16304.4 801.535   3
   2   5   7 49207.5 2027.51   4
   2   5   7 47023.9 1950.78   6
  -2  -5  -7 51644.1 2015.47   3
   2   5   8 2.38795 58.2656   6
  -2  -5  -8-102.412 115.242   3
   2   5   8-21.8767 77.8883   4
   2   5   9 40271.6 1782.85   4
   2   5   9 42384.4 1691.73   6
  -2  -5  -9 37581.3 1801.22   3
   2   5  10-72.3080 91.4573   6
   2   5  10 12.3752 90.0642   4
  -2  -5 -10-178.546 177.955   3
   2   5  11 3162.84 307.687   6
   2   5  11 2669.21 356.467   4
  -2  -5 -11 3618.60 448.294   3
  -2  -5 -12 323.933 130.656   3
   2   5  12 445.000 157.044   4
  -2  -5 -13 3811.19 525.968   3
   2   5  13 3573.43 442.786   4
  -2  -5 -14-64.3660 138.605   3
   2   5  14-32.8838 102.345   4
  -2  -5 -15 2262.51 435.404   3
   2   5  15 1517.73 305.447   4
   2   5  16 656.904 211.465   4
  -2  -5 -16 641.615 271.029   3
   2   5  17 62.5404 131.216   4
  -2  -6  11 3244.49 525.973   5
  -2  -6  10 194.457 167.089   5
   2   6 -10 164.208 133.840   2
  -2  -6   9 195.702 148.192   5
   2   6  -9 566.456 185.379   2
   2   6  -8 507.679 141.764   2
  -2  -6   8 637.446 225.006   5
   2   6  -7 1456.59 274.154   2
  -2  -6   7 1690.74 334.499   5
   2   6  -6 513.126 139.703   3
   2   6  -6 599.580 194.266   2
   2   6  -5 24644.7 1272.44   2
  -2  -6   5 24259.3 1351.33   5
   2   6  -5 27652.6 1251.20   6
   2   6  -5 26294.6 1221.85   3
  -2  -6   4 40205.4 1887.19   5
   2   6  -4 42329.5 1756.76   6
   2   6  -4 39335.0 1767.93   2
   2   6  -4 42593.7 1682.98   3
   2   6  -3 12.7435 84.4923   2
   2   6  -3 32.4403 50.6048   3
  -2  -6   3-160.601 133.447   5
   2   6  -3 75.3516 80.2919   6
  -2  -6   2 23720.4 1192.58   5
   2   6  -2 22098.6 1117.13   6
   2   6  -2 21915.8 1089.47   2
   2   6  -2 22688.1 922.258   3
   2   6  -1 1482.99 218.133   2
   2   6  -1 1221.81 211.857   6
  -2  -6   1 1316.18 255.065   5
   2   6  -1 1220.75 114.052   3
   2   6  -1 1059.43 96.2123   1
   2   6  -1 1217.59 112.146   3
   2   6   0 16247.2 894.468   6
  -2  -6   0 16517.1 931.557   5
   2   6   0 15617.6 818.950   2
   2   6   1 4620.02 417.322   6
  -2  -6  -1 3717.01 382.808   5
   2   6   1 4463.96 356.786   2
   2   6   2 1505.64 228.867   6
   2   6   2 1426.18 193.826   2
  -2  -6  -3 44.3777 21.3627   3
   2   6   3-8.88781 96.8593   4
   2   6   3 30.7220 73.0704   2
   2   6   4 95.1437 107.528   6
   2   6   4-55.1008 80.7491   4
  -2  -6  -4 48.4500 19.8120   1
  -2  -6  -4 42.8507 29.7403   3
   2   6   5 21558.3 1099.33   6
  -2  -6  -5 21350.0 877.522   1
   2   6   5 21896.2 1119.48   4
  -2  -6  -5 23877.3 973.173   3
   2   6   6 4922.48 421.206   6
   2   6   6 4273.52 413.319   4
  -2  -6  -6 3868.25 324.998   3
   2   6   7 20895.7 1033.62   6
  -2  -6  -7 19099.7 944.371   3
   2   6   8 4881.92 420.607   6
   2   6   8 4164.86 427.076   4
  -2  -6  -8 4419.29 411.236   3
   2   6   9 1821.28 255.123   6
  -2  -6  -9 2082.99 291.739   3
   2   6  10 95.1619 99.6822   6
  -2  -6 -10-107.110 125.779   3
   2   6  10-112.346 137.484   4
  -2  -6 -11 1653.31 309.221   3
   2   6  11 1531.43 281.376   4
   2   6  11 1859.05 251.080   6
  -2  -6 -12 75.3661 139.238   3
   2   6  12-31.1257 132.347   4
  -2  -6 -13 345.258 159.969   3
   2   6  13 271.500 133.830   4
  -2  -6 -14 1139.14 299.990   3
   2   6  14 889.918 234.480   4
  -2  -6 -15 1123.28 328.382   3
   2   6  15 873.745 234.794   4
  -2  -6 -16 1352.66 363.467   3
   2   6  16 977.606 281.897   4
   2   6  17 2364.37 426.843   4
   2   7  -9 1038.80 268.647   2
  -2  -7   9 814.855 277.508   5
   2   7  -8 2287.33 380.907   2
  -2  -7   8 2053.01 392.905   5
  -2  -7   7 4296.53 539.896   5
   2   7  -7 4437.70 503.865   2
   2   7  -6 164.581 137.249   2
  -2  -7   6-29.8597 118.220   5
  -2  -7   5 8423.85 715.517   5
   2   7  -5 7401.00 629.459   2
   2   7  -4 360.812 168.798   2
  -2  -7   4 103.814 116.399   5
  -2  -7   3 2508.08 355.276   5
   2   7  -3 2707.10 340.808   2
   2   7  -3 2339.73 326.091   6
  -2  -7   2 3953.57 431.550   5
   2   7  -2 3667.80 398.142   6
   2   7  -2 4185.31 414.137   2
   2   7  -1 1885.72 270.474   6
  -2  -7   1 1296.12 230.632   5
   2   7  -1 1544.88 236.355   2
  -2  -7   0 1303.05 242.027   5
   2   7   0 1413.04 245.879   6
   2   7   0 1625.15 243.219   2
  -2  -7  -1-44.2949 113.683   5
   2   7   1 234.168 106.826   6
   2   7   1 123.530 93.0942   2
   2   7   2 8254.84 632.756   6
   2   7   2 9322.70 607.166   2
  -2  -7  -2 9388.65 668.782   5
   2   7   3 113.043 93.5748   6
   2   7   3 16.6915 74.5749   2
   2   7   4 780.238 188.130   2
   2   7   4 532.918 172.343   4
  -2  -7  -4 708.320 77.0120   3
   2   7   4 732.910 188.204   6
   2   7   5 4140.93 419.025   6
  -2  -7  -5 3388.49 248.144   3
   2   7   5 3392.67 404.729   4
   2   7   6 11339.5 761.515   6
   2   7   6 11388.9 778.804   4
  -2  -7  -6 12165.1 630.768   3
   2   7   7 598.602 184.330   4
  -2  -7  -7 624.004 130.862   3
   2   7   7 1079.70 217.645   6
   2   7   8 9097.18 712.355   4
   2   7   8 9636.72 679.031   6
  -2  -7  -8 9280.41 607.698   3
   2   7   9 17676.4 1033.74   6
   2   7   9 20465.5 1164.14   4
  -2  -7  -9 20428.4 1064.03   3
   2   7  10 16206.8 922.709   6
   2   7  10 14172.4 968.111   4
  -2  -7 -10 13766.9 904.568   3
   2   7  11 4863.88 526.449   4
  -2  -7 -11 4424.22 486.890   3
  -2  -7 -12 16.7940 103.726   3
   2   7  12-105.724 119.653   4
   2   7  13 9563.99 808.461   4
  -2  -7 -13 8897.69 811.610   3
   2   7  14 8949.43 818.110   4
  -2  -7 -14 9834.65 887.662   3
  -2  -7 -15 2002.19 404.246   3
   2   7  15 1505.91 329.200   4
  -2  -7 -16 190.575 168.683   3
   2   7  16-261.250 145.346   4
  -2  -8   8 441.703 212.056   5
  -2  -8   7 426.161 175.971   5
   2   8  -7 182.754 147.897   2
   2   8  -6 693.366 239.282   2
  -2  -8   6 983.957 261.060   5
   2   8  -5 154.387 88.8261   2
  -2  -8   5 201.029 144.025   5
   2   8  -4-101.023 110.453   2
  -2  -8   4-116.851 121.751   5
  -2  -8   3 1046.81 276.027   5
   2   8  -3 1004.45 221.709   2
   2   8  -2 400.175 146.680   2
  -2  -8   2 501.593 178.095   5
  -2  -8   1 148.345 133.140   5
   2   8  -1 584.091 184.393   6
   2   8  -1 425.902 155.679   2
   2   8   0 587.271 165.651   6
  -2  -8   0 634.306 185.731   5
   2   8   0 875.516 189.049   2
   2   8   1 4582.20 448.850   2
  -2  -8  -1 5389.89 522.772   5
   2   8   1 4723.71 483.374   6
   2   8   2 3750.48 425.319   6
  -2  -8  -2 3413.98 421.947   5
   2   8   2 3804.46 396.887   2
  -2  -8  -3 13593.2 881.147   5
   2   8   3 12558.5 793.229   2
   2   8   3 12366.6 845.443   6
   2   8   4 31029.4 1503.86   6
   2   8   4 29411.9 1428.37   2
   2   8   4 28068.2 1498.12   4
   2   8   5 16671.7 1004.60   6
   2   8   5 15900.2 1015.80   4
   2   8   6 6484.37 577.632   6
   2   8   6 6619.00 615.195   4
  -2  -8  -7 719.181 134.033   3
   2   8   7 792.912 208.508   6
   2   8   7 672.807 202.867   4
   2   8   8 23623.5 1275.59   6
   2   8   8 22367.6 1311.58   4
  -2  -8  -8 25121.4 1135.06   3
   2   8   9 7614.53 628.544   6
   2   8   9 6702.66 657.196   4
  -2  -8  -9 7488.22 553.965   3
   2   8  10 1342.10 247.791   6
  -2  -8 -10 1121.49 222.761   3
   2   8  10 1239.80 276.309   4
   2   8  11 3670.42 487.265   4
  -2  -8 -11 4131.27 449.372   3
  -2  -8 -12 716.288 220.245   3
   2   8  12 851.663 274.663   4
  -2  -8 -13 849.388 235.108   3
   2   8  13 1422.64 340.177   4
  -2  -8 -14 2757.62 444.390   3
   2   8  14 2234.71 421.562   4
  -2  -8 -15 145.207 107.329   3
   2   8  15-10.4587 106.116   4
   2   8  16 32.2275 141.029   4
  -2  -8 -16-204.529 188.011   3
  -2  -9   7 41.5684 123.353   5
   2   9  -6 346.093 168.008   2
  -2  -9   6 481.330 202.518   5
   2   9  -5 290.140 152.925   2
  -2  -9   5 58.3659 102.898   5
   2   9  -4 611.835 173.506   2
  -2  -9   4 684.287 256.482   5
  -2  -9   3 337.031 172.601   5
   2   9  -3 212.675 108.269   2
  -2  -9   2 6564.39 648.033   5
   2   9  -2 7149.34 644.121   2
  -2  -9   1 10860.2 844.548   5
   2   9  -1 11918.3 841.641   2
  -2  -9   0 2228.16 347.826   5
   2   9   0 1572.15 296.468   2
   2   9   1 127.587 142.645   6
  -2  -9  -1 74.7202 98.9516   5
   2   9   1-20.9009 149.469   2
   2   9   2 3713.93 450.580   6
  -2  -9  -2 3758.76 456.588   5
   2   9   2 3425.47 402.068   2
   2   9   3 9674.05 752.258   6
  -2  -9  -3 8381.85 711.331   5
   2   9   3 8525.84 674.455   2
  -2  -9  -4 88810.1 3577.53   5
   2   9   4 88104.4 3491.06   2
   2   9   4 88590.2 3565.04   6
   2   9   5 18777.2 1151.35   4
   2   9   5 17547.4 1067.67   2
   2   9   5 16939.1 1085.88   6
   2   9   6 80.7294 111.473   4
   2   9   6 309.615 184.084   6
   2   9   7 1715.54 333.210   4
   2   9   7 1720.53 308.926   6
   2   9   8 1433.74 292.130   6
   2   9   8 1774.10 342.467   4
   2   9   9 1871.18 329.918   4
   2   9  10 3978.22 520.421   4
   2   9  11 781.154 255.336   4
   2   9  12 1104.01 313.067   4
   2   9  13 543.181 254.246   4
   2   9  14 161.197 133.590   4
   2   9  15 3968.97 598.654   4
  -2 -10   5 1459.50 356.110   5
   2  10  -5 1021.35 271.871   2
  -2 -10   4-91.3998 106.679   5
   2  10  -4 169.241 148.249   2
  -2 -10   3 522.215 223.349   5
   2  10  -3 91.3996 93.2206   2
  -2 -10   2 99.8658 145.251   5
   2  10  -2-39.5138 98.5740   2
  -2 -10   1 4746.72 545.427   5
   2  10  -1 4589.63 541.265   2
   2  10   0 2073.44 355.212   2
  -2 -10   0 1434.21 302.686   5
  -2 -10  -1-136.571 131.645   5
   2  10   1 87.1253 96.1831   2
  -2 -10  -2 196.628 168.079   5
   2  10   2 106.375 103.021   2
  -2 -10  -3 1369.64 293.666   5
   2  10   3 1006.35 226.224   2
   2  10   4 928.447 237.216   2
  -2 -10  -4 749.813 202.770   5
  -2 -10  -5 257.004 104.192   5
   2  10   5 346.064 143.924   2
   2  10   6 2700.37 423.019   4
   2  10   7 22.5427 175.392   4
   2  10   8 395.339 210.398   4
   2  10   9 175.887 142.031   4
   2  10  10 257.452 145.974   4
   2  10  11 1312.57 318.583   4
   2  10  12 2772.08 478.767   4
   2  10  13 1910.28 393.127   4
   2  10  14 125.411 185.057   4
  -2 -11   3 563.157 230.687   5
   2  11  -3 366.368 183.217   2
  -2 -11   2 82.6145 169.907   5
   2  11  -2-181.994 156.552   2
   2  11  -1-34.8074 142.498   2
  -2 -11   1 196.585 152.477   5
  -2 -11   0-2.28486 110.865   5
   2  11   0 20.6197 123.055   2
  -2 -11  -1 994.728 247.351   5
   2  11   1 1168.26 303.335   2
  -2 -11  -2 107.524 93.1449   5
   2  11   2 153.445 144.816   2
  -2 -11  -3 142.521 134.779   5
   2  11   3-115.488 164.934   2
  -2 -11  -4-1.98717 98.4761   5
   2  11   4 149.684 147.997   2
  -2 -11  -5 208.166 170.505   5
   2  11   5 700.070 231.213   2
  -2 -11  -6 1069.62 288.801   5
  -2 -11  -7 68.4635 107.666   5
   2  11   7-40.8174 166.706   4
   2  11   8 3398.37 533.576   4
   2  11   9 2066.92 405.140   4
   2  11  10-40.8325 221.776   4
   2  11  11-58.9035 190.224   4
   2  11  12 1283.70 359.531   4
   2  12   0-77.2929 106.732   2
   2  12   1 313.200 180.404   2
   2  12   2 258.210 139.230   2
  -2 -12  -3 96.5162 157.318   5
   2  12   3 186.704 166.530   2
  -2 -12  -4-109.865 95.6928   5
   2  12   4-133.893 139.142   2
  -2 -12  -5 4918.57 613.175   5
   2  12   5 5192.58 630.518   2
  -2 -12  -6-141.112 110.846   5
  -2 -12  -7-280.745 189.940   5
  -2 -12  -8 2660.15 456.879   5
   2  12   9 30.0084 188.868   4
   2  12  10 1868.36 424.888   4
  -3  10  10 501.306 177.233   4
  -3   9  12 1198.83 335.071   4
  -3   9  11 1193.13 307.116   4
  -3   9  10 23.4180 146.505   4
  -3   9   9 75.2384 135.557   4
  -3   9   8 2140.72 390.076   4
  -3   9   7 214.012 155.585   4
  -3   9   7 94.6679 126.258   2
  -3   9   6 583.500 261.217   2
  -3   9   5 1282.51 340.807   2
  -3   9   4 3574.48 519.073   2
  -3   9   3 1384.98 327.709   2
  -3   9   2 112.431 126.424   2
  -3   9   1 196.033 141.479   2
  -3   9   0 9040.69 892.553   2
  -3   8  13 27.5555 109.430   4
  -3   8  12 5271.86 665.069   4
  -3   8  11-134.194 185.527   4
  -3   8  10 14984.8 1114.82   4
  -3   8   9 7113.66 715.652   4
  -3   8   8 1161.18 287.026   4
  -3   8   7 2322.57 391.126   4
  -3   8   7 2403.32 398.672   2
  -3   8   6 1498.71 327.528   2
  -3   8   6 1475.34 293.122   4
  -3   8   5 9539.08 813.783   2
  -3   8   5 9165.10 726.021   4
  -3   8   4 3099.62 458.632   2
  -3   8   3 410.736 181.004   2
  -3   8   2 130.918 127.613   2
  -3   8   1 3059.68 466.259   2
  -3   8   0 1437.33 336.848   2
  -3   8  -1 553.491 206.613   2
  -3   8  -2 216.350 195.941   2
  -3   8  -3 49.5004 124.684   2
   3  -7 -15 21939.7 1555.28   3
  -3   7  15 20030.7 1409.94   1
  -3   7  14 12044.1 1009.21   1
  -3   7  13 342.025 176.835   1
  -3   7  12 1974.43 361.760   1
  -3   7  11 707.211 208.512   1
  -3   7  10 380.238 177.196   1
  -3   7   9 3047.25 396.059   1
  -3   7   9 3624.15 468.362   4
  -3   7   8 101.019 116.161   1
  -3   7   8 222.637 160.271   4
  -3   7   7 179.660 141.741   2
  -3   7   7-21.8828 72.9721   1
  -3   7   7 213.429 159.914   4
  -3   7   6 428.668 148.886   4
  -3   7   6 492.871 212.869   2
  -3   7   6 492.765 153.510   1
  -3   7   5 364.299 123.127   1
  -3   7   5 663.698 180.482   4
  -3   7   5 261.628 124.911   2
  -3   7   4 4521.79 508.101   2
  -3   7   4 4549.13 444.686   4
  -3   7   4 3987.01 394.884   1
  -3   7   3 972.389 195.964   1
  -3   7   3 839.632 167.564   4
  -3   7   3 1227.30 268.313   2
  -3   7   2 11478.4 885.084   2
  -3   7   1-68.4898 107.236   2
  -3   7   0 3222.53 450.215   2
  -3   7  -1 264.704 121.087   2
  -3   7  -2 1210.66 307.801   2
  -3   7  -3-1.73353 152.043   2
  -3   7  -4 4276.95 573.822   2
  -3   7  -5 652.511 239.663   2
  -3   7  -6 467.625 202.198   2
  -3   6  15 4093.86 583.382   1
   3  -6 -15 3954.61 629.207   3
  -3   6  14 2512.99 434.829   1
  -3   6  13 2920.35 454.233   1
  -3   6  12-71.6677 100.406   1
  -3   6  11 997.176 232.255   1
  -3   6  10 237.350 104.539   1
  -3   6   9 2107.17 319.846   1
  -3   6   8 754.537 181.157   1
  -3   6   7 4644.18 498.694   2
  -3   6   7 4432.01 443.377   1
  -3   6   6 1001.32 198.622   1
  -3   6   6 1183.54 251.851   2
  -3   6   6 1011.73 204.387   4
  -3   6   5 2521.96 317.938   1
  -3   6   5 2504.90 317.343   4
  -3   6   5 2110.55 318.983   2
  -3   6   4 164.194 99.8065   1
  -3   6   4 231.583 117.044   4
  -3   6   4 341.164 130.914   2
  -3   6   3 3059.69 326.546   4
  -3   6   3 2594.92 315.851   1
  -3   6   3 2650.95 378.167   2
  -3   6   2 12562.4 893.793   2
  -3   6   2 13787.7 768.390   4
  -3   6   2 13981.4 810.776   1
  -3   6   1 3839.28 455.769   2
  -3   6   1 3572.41 370.416   1
  -3   6   0 7842.85 669.840   2
  -3   6   0 7491.57 584.963   1
  -3   6  -1 4277.73 500.323   2
  -3   6  -2 238.109 180.762   2
  -3   6  -3 1147.23 263.284   2
  -3   6  -4 7446.24 717.143   2
  -3   6  -5 1494.15 322.473   2
  -3   6  -6 10.5194 164.252   2
  -3   6  -7 71.0851 131.129   2
  -3   5  15 1926.48 402.738   1
  -3   5  14 102.507 141.885   1
  -3   5  13 2629.74 427.307   1
  -3   5  12 60.6249 119.304   1
  -3   5  11 96.0124 91.4358   1
  -3   5  10 569.204 172.996   1
  -3   5   9 22.3660 85.3185   1
  -3   5   8 796.486 207.086   1
  -3   5   7 1378.96 242.162   1
  -3   5   6 59423.0 2459.55   2
  -3   5   6 59068.4 2417.24   1
  -3   5   5 901.491 193.742   1
  -3   5   5 819.405 209.267   2
  -3   5   4 10318.8 704.573   2
  -3   5   4 10468.5 643.433   4
  -3   5   4 10248.7 675.403   1
  -3   5   3 661.398 149.535   4
  -3   5   3 987.977 215.779   2
  -3   5   3 774.033 167.367   1
  -3   5   2 1293.92 213.616   1
  -3   5   2 1490.30 202.976   4
  -3   5   2 995.804 207.419   2
  -3   5   1 5699.95 403.067   4
  -3   5   1 5770.01 532.060   2
  -3   5   1 6219.79 494.216   1
  -3   5   0 10859.4 710.628   1
  -3   5   0 11472.0 801.961   2
  -3   5  -1 1462.23 212.897   3
  -3   5  -1 1370.69 272.555   2
  -3   5  -2-21.0836 69.8056   3
  -3   5  -2-142.430 103.910   2
  -3   5  -3 2062.06 285.162   3
  -3   5  -3 1780.37 318.751   2
  -3   5  -4 1717.95 276.689   3
  -3   5  -4 1908.57 340.111   2
  -3   5  -5 1013.72 289.767   2
  -3   5  -6 104.856 127.065   2
  -3   5  -7 381.409 186.509   2
  -3   5  -8 2525.82 454.435   2
  -3   5  -9 314.692 219.282   2
  -3   4  15 363.472 229.708   1
  -3   4  14 1252.97 324.454   1
  -3   4  13 584.118 207.319   1
  -3   4  12 638.126 222.153   1
  -3   4  11 313.912 108.172   1
  -3   4  10 2091.97 337.631   1
  -3   4   9 193.558 122.262   1
  -3   4   8 196.114 122.346   1
  -3   4   7 2363.69 310.932   1
  -3   4   6 10437.7 680.704   2
  -3   4   6 11072.0 710.616   1
  -3   4   5 14516.8 817.956   2
  -3   4   5 14195.2 817.057   1
  -3   4   4 4364.39 394.981   2
  -3   4   4 4457.10 410.945   1
   3  -4  -4 4792.08 227.801   5
  -3   4   3 5777.11 461.187   2
  -3   4   3 5728.10 449.905   1
  -3   4   2 2704.57 247.529   4
  -3   4   2 2771.98 293.510   1
  -3   4   2 2474.66 306.290   2
  -3   4   1 537.242 159.725   2
  -3   4   1 463.308 147.076   1
  -3   4   1 528.003 101.370   4
  -3   4   0 3235.04 244.008   4
  -3   4   0 3564.70 386.730   2
  -3   4   0 3001.88 301.472   3
  -3   4  -1 1784.86 239.315   3
  -3   4  -1 1411.05 237.856   2
  -3   4  -2 980.327 205.580   2
  -3   4  -2 1066.27 203.368   3
  -3   4  -3 8198.40 603.413   3
  -3   4  -3 9063.72 672.201   2
  -3   4  -4 4300.84 474.386   2
  -3   4  -4 5095.61 467.167   3
  -3   4  -5 1109.30 223.014   3
  -3   4  -5 1557.22 298.038   2
  -3   4  -6-53.1027 89.9121   2
  -3   4  -6-34.6343 87.8258   3
  -3   4  -7-67.8026 116.960   3
  -3   4  -7 210.124 149.884   2
  -3   4  -8 321.245 149.475   3
  -3   4  -8 362.076 179.356   2
  -3   4  -9-99.6883 126.637   3
  -3   4  -9 44.7544 163.810   2
  -3   4 -10 1311.86 347.835   2
  -3   3  15-168.274 155.302   1
  -3   3  14 13150.6 1059.90   1
  -3   3  13 1218.16 266.036   1
  -3   3  12 550.066 196.027   1
  -3   3  11 1839.64 328.093   1
  -3   3  10 38.1867 107.950   1
  -3   3   9 140.984 93.9536   1
  -3   3   8 1555.93 261.913   1
  -3   3   7 2842.19 340.651   1
  -3   3   6 2163.27 278.885   1
  -3   3   5 413.610 137.587   1
   3  -3  -5 352.397 67.7097   5
  -3   3   5 204.057 105.132   2
  -3   3   4 35.5301 86.5918   1
   3  -3  -4 123.164 35.9858   5
  -3   3   4-1.13970 61.4067   2
  -3   3   3 17127.7 862.712   2
  -3   3   3 17946.2 900.102   1
  -3   3   2 4009.64 343.921   2
  -3   3   2 3476.60 327.102   1
  -3   3   1 22243.9 1066.09   2
  -3   3   1 21811.7 1063.39   1
  -3   3   0 9978.96 616.036   2
  -3   3   0 9868.82 449.529   4
  -3   3  -1 5578.33 306.020   5
  -3   3  -1 5637.18 456.562   2
  -3   3  -1 5744.80 442.699   3
  -3   3  -2 495.487 124.880   3
  -3   3  -2 516.829 153.404   2
  -3   3  -3 1830.60 279.645   2
  -3   3  -3 1777.69 250.381   3
  -3   3  -4 55839.8 2333.55   2
  -3   3  -4 55598.0 2291.41   3
  -3   3  -5 33186.0 1559.43   2
  -3   3  -5 30551.3 1501.72   3
  -3   3  -6 286.685 107.277   3
  -3   3  -6 163.378 157.137   2
  -3   3  -7 814.205 229.068   2
  -3   3  -7 1199.17 254.298   3
  -3   3  -8 17.0698 108.256   3
  -3   3  -8 98.5587 161.977   2
  -3   3  -9 9744.32 819.228   2
  -3   3  -9 8606.05 799.743   3
  -3   3 -10 14448.1 1084.23   2
  -3   3 -10 13652.6 1067.20   3
  -3   3 -11 947.438 303.953   3
  -3   3 -11 995.098 295.488   2
  -3   3 -12 621.511 218.997   3
  -3   2  15 36.4551 152.397   1
   3  -2 -15 174.907 212.505   3
  -3   2  14 96.1186 134.614   1
  -3   2  13 678.375 211.870   1
  -3   2  12 2964.00 438.498   1
  -3   2  11-205.341 165.002   1
  -3   2  10 13731.0 921.326   1
  -3   2   9 753.102 203.094   1
  -3   2   8 9463.67 676.008   1
  -3   2   7 152.407 101.009   1
  -3   2   6 8307.14 585.947   1
  -3   2   5 80.9789 74.7884   1
  -3   2   4 7745.65 460.404   2
   3  -2  -4 7322.14 357.946   5
   3  -2  -3 7863.38 326.435   5
  -3   2   3 7686.53 461.014   2
  -3   2   3 8233.00 526.510   1
  -3   2   2 11203.9 583.091   2
  -3   2   2 9745.91 593.044   1
  -3   2   1 25545.8 1181.14   1
  -3   2   1 27668.8 1156.41   2
  -3   2   0 87020.2 3008.43   2
  -3   2   0 77357.3 2994.07   3
  -3   2  -1 15588.9 590.095   4
  -3   2  -1 16403.2 631.671   5
  -3   2  -1 15851.4 836.402   3
  -3   2  -2 6485.84 480.863   2
  -3   2  -2 7913.97 527.741   3
  -3   2  -3 22802.1 1086.96   2
  -3   2  -3 21442.0 1083.08   3
  -3   2  -4 25531.2 1231.30   2
  -3   2  -4 26450.4 1261.16   3
  -3   2  -5 107581. 4030.57   3
  -3   2  -6 20932.9 1164.51   3
  -3   2  -7 242.140 129.339   3
  -3   2  -8 905.166 223.428   3
  -3   2  -9 278.207 135.911   3
  -3   2 -10-55.7283 107.338   3
  -3   2 -11 1671.59 368.977   3
  -3   2 -12 1812.09 400.169   3
  -3   2 -13 1803.49 387.928   3
   3  -1 -15 540.438 257.193   3
  -3   1  15 454.079 221.373   1
  -3   1  14 324.016 220.696   1
  -3   1  13 1617.63 354.417   1
  -3   1  12 1515.04 306.397   1
  -3   1  11 4756.44 552.991   1
  -3   1  10 1452.20 295.117   1
  -3   1   9 5043.03 494.927   1
  -3   1   8 1448.21 258.992   1
  -3   1   7 11972.9 743.441   1
  -3   1   6 61535.7 2435.71   1
  -3   1   5 91813.7 3266.89   5
  -3   1   5 96015.0 3445.28   1
  -3   1   4-57.1232 88.1994   1
  -3   1   4-24.0197 39.0781   5
  -3   1   3 41.5328 27.1738   5
   3  -1  -3 33.0598 30.2237   5
  -3   1   3 42.3375 42.6154   2
  -3   1   3-1.95576 80.3784   1
  -3   1   2 4021.14 270.684   2
  -3   1   2 4003.63 189.287   5
  -3   1   2 4198.68 339.642   1
  -3   1   1 43968.9 1587.49   2
  -3   1   1 41478.7 1648.35   3
  -3   1   1 38940.1 1654.29   1
  -3   1   0 72884.6 2620.70   2
  -3   1   0 73224.2 2700.90   3
  -3   1  -1 2223.64 248.184   3
  -3   1  -1 2301.48 146.820   5
  -3   1  -1 2077.20 213.219   2
  -3   1  -2 2525.68 187.212   5
  -3   1  -2 2349.84 238.652   2
  -3   1  -3 6620.80 490.047   3
  -3   1  -4 18539.9 973.487   3
  -3   1  -5 413.822 116.728   3
  -3   1  -6 5337.81 499.190   3
  -3   1  -7 2145.04 338.203   3
  -3   1  -8 3304.55 433.789   3
  -3   1  -9 227.029 175.245   3
  -3   1 -10 156.964 148.835   3
  -3   1 -11 430.877 207.756   3
  -3   1 -12 2394.37 438.985   3
  -3   1 -13 130.249 128.612   3
  -3   1 -14 1339.30 399.210   3
   3   0 -15 2810.29 534.973   3
  -3   0  14 51.7564 139.857   1
   3   0 -14 201.922 195.522   3
  -3   0  13 175.715 161.776   1
  -3   0  12 402.663 192.180   1
  -3   0  11 26330.8 1463.55   1
  -3   0  10 150275. 5584.00   1
  -3   0   9 2490.61 328.388   5
  -3   0   9 3101.48 379.213   1
  -3   0   8 179.871 100.184   5
  -3   0   8-17.5059 122.467   1
  -3   0   7 3266.52 349.415   1
  -3   0   7 3611.18 339.379   5
  -3   0   6 2308.45 254.560   5
  -3   0   6 2416.89 291.259   1
  -3   0   5 56771.4 2019.60   5
  -3   0   5 48406.5 2071.19   1
  -3   0   4 409.586 120.294   1
  -3   0   4 678.642 115.220   5
  -3   0   3 5803.80 336.117   5
   3   0  -3 6139.20 313.657   2
  -3   0   3 6708.26 437.703   1
   3   0  -2 378.904 59.8268   2
  -3   0   2 306.477 71.2289   5
  -3   0   2 165.423 91.5775   1
   3   0  -2 329.905 69.4139   5
  -3   0   2 213.743 50.3100   2
  -3   0   1 17135.7 679.969   5
  -3   0   1 18161.1 701.973   2
  -3   0   1 16340.0 822.841   1
  -3   0   0 220.077 89.7488   3
  -3   0   0 287.337 72.5005   2
  -3   0  -1 50171.8 1759.35   2
  -3   0  -1 44376.2 1875.81   3
  -3   0  -2 14069.4 731.412   3
  -3   0  -2 13064.8 489.534   4
  -3   0  -3 39305.2 1638.67   3
  -3   0  -4 70508.1 2721.75   3
   3   0   5 2705.83 157.118   4
  -3   0  -5 2772.06 324.048   3
  -3   0  -6-22.1536 79.2987   3
   3   0   6 27.8975 31.4854   4
  -3   0  -7 1438.72 257.767   3
   3   0   7 1697.05 153.200   4
  -3   0  -8 1371.02 265.063   3
  -3   0  -9 531.508 162.764   3
  -3   0 -10 1302.49 295.367   3
  -3   0 -11 63.5234 109.163   3
  -3   0 -12-189.593 201.651   3
  -3   0 -13 6578.37 769.509   3
  -3   0 -14 17483.6 1372.40   3
   3   1 -15 3576.14 603.352   3
   3   1 -14 8090.10 906.440   3
   3   1 -13 166.142 198.992   3
  -3  -1  13 19.6674 136.030   1
  -3  -1  12 352.068 164.786   1
  -3  -1  11 1241.47 268.079   1
  -3  -1  10 17071.6 1045.53   5
  -3  -1  10 16675.4 1054.02   1
  -3  -1   9 743.771 216.549   1
  -3  -1   9 258.188 126.181   5
  -3  -1   8 4869.31 441.361   5
  -3  -1   8 3674.47 403.425   1
  -3  -1   7 2787.56 323.914   5
  -3  -1   7 3275.82 351.725   1
  -3  -1   6 18628.8 926.358   5
  -3  -1   6 17093.4 912.192   1
  -3  -1   5 5443.59 406.432   5
  -3  -1   5 4494.50 382.695   1
  -3  -1   4 910.023 155.624   1
  -3  -1   4 758.564 140.667   5
   3   1  -3 2230.29 141.146   2
  -3  -1   3 2275.51 231.395   1
  -3  -1   2 13457.6 621.636   5
   3   1  -2 13686.1 492.813   2
  -3  -1   2 12182.4 656.167   1
  -3  -1   1 8830.41 434.320   5
  -3  -1   1 7877.18 309.758   2
  -3  -1   1 7802.26 460.341   1
  -3  -1   0 802.463 143.730   3
  -3  -1   0 704.323 74.7426   2
  -3  -1  -1 21903.6 1006.45   3
  -3  -1  -2 4793.30 267.161   4
  -3  -1  -2 4765.68 367.192   3
  -3  -1  -3 25325.8 933.008   4
  -3  -1  -3 24625.5 1132.17   3
   3   1   4 4267.75 246.352   4
  -3  -1  -4 3151.09 332.824   3
   3   1   5 53499.8 1866.22   4
  -3  -1  -5 49010.0 2127.33   3
  -3  -1  -6 1928.93 279.100   3
   3   1   6 1781.32 166.562   4
   3   1   7 9483.04 491.879   4
  -3  -1  -7 9243.89 680.908   3
  -3  -1  -8 566.890 183.489   3
   3   1   8 737.595 118.599   4
  -3  -1  -9 34968.9 1753.67   3
  -3  -1 -10 617.636 176.964   3
  -3  -1 -11 3123.29 454.569   3
  -3  -1 -12-48.6960 149.457   3
  -3  -1 -13-239.656 167.664   3
  -3  -1 -14 5646.56 721.385   3
  -3  -1 -15 781.334 311.879   3
   3   2 -14 508.016 249.046   3
   3   2 -13-14.2556 150.315   3
  -3  -2  11 798.991 215.731   1
  -3  -2  11 1307.01 275.395   5
  -3  -2  10 824.172 209.321   1
  -3  -2  10 1034.21 231.232   5
  -3  -2   9 579.838 194.158   1
  -3  -2   9 456.729 181.916   5
  -3  -2   8 11807.6 791.904   5
  -3  -2   8 11481.8 783.593   1
  -3  -2   7 101.268 79.1764   1
  -3  -2   7 268.542 111.140   5
  -3  -2   6 6298.85 495.609   1
  -3  -2   6 7946.43 558.341   5
  -3  -2   5 5651.60 443.833   5
  -3  -2   5 5137.40 403.080   1
  -3  -2   4 23757.6 1109.13   5
  -3  -2   4 25057.0 1096.81   1
  -3  -2   3 22916.0 1033.45   5
  -3  -2   3 23535.8 1019.59   1
  -3  -2   2 73035.4 2628.17   5
  -3  -2   2 71439.3 2607.82   1
  -3  -2   1 30542.1 1313.86   5
  -3  -2   1 34924.9 1302.07   1
  -3  -2   0 197705. 6934.00   3
  -3  -2   0 211629. 6912.89   1
  -3  -2  -1 22517.7 1001.64   3
  -3  -2  -2 194.081 92.0971   3
  -3  -2  -3 11015.8 621.071   3
   3   2   4 20118.4 813.831   4
  -3  -2  -4 15318.9 878.360   3
  -3  -2  -5 86.5180 80.7589   3
   3   2   5 64.7235 45.7646   4
   3   2   6 4618.87 321.523   4
  -3  -2  -6 4270.19 411.956   3
  -3  -2  -7 282.112 114.236   3
   3   2   7 164.583 67.6149   4
   3   2   8 7642.58 475.480   4
  -3  -2  -8 7491.68 619.016   3
  -3  -2  -9 211.935 151.385   3
   3   2   9 184.793 75.5208   4
  -3  -2 -10 2453.33 396.403   3
   3   2  10 3614.21 325.704   4
  -3  -2 -11 638.638 211.401   3
  -3  -2 -12-15.1695 126.826   3
  -3  -2 -13 1718.90 374.966   3
  -3  -2 -14 154.101 162.293   3
  -3  -2 -15 3263.20 566.822   3
   3   3 -14 87.7323 116.565   3
   3   3 -13 70.8340 177.563   3
  -3  -3  12 105.394 132.710   5
   3   3 -12 360.966 159.292   3
  -3  -3  11 528.431 220.431   5
   3   3 -11 1056.16 289.820   3
  -3  -3  10 1204.20 260.496   5
  -3  -3  10 1105.61 245.246   1
  -3  -3   9 2436.86 352.993   1
  -3  -3   9 2211.91 350.992   5
  -3  -3   8 1085.69 217.893   1
  -3  -3   8 937.748 237.247   5
  -3  -3   7 3954.32 448.758   5
  -3  -3   7 4012.57 403.145   1
   3   3  -7 3491.70 286.624   6
  -3  -3   6 2709.57 312.812   1
  -3  -3   6 3551.85 380.472   5
  -3  -3   5 9487.21 583.866   1
  -3  -3   5 8298.23 606.407   5
  -3  -3   4 8249.99 569.626   5
  -3  -3   4 8294.60 506.189   1
  -3  -3   3 11868.0 687.985   5
  -3  -3   3 11495.0 607.080   1
   3   3  -3 11745.7 510.995   2
  -3  -3   2 39028.9 1630.82   5
   3   3  -2 40853.3 1405.87   2
  -3  -3   2 38756.9 1529.32   1
  -3  -3   1 67695.1 2496.32   5
  -3  -3   1 69777.3 2383.32   1
   3   3  -1 64895.9 2221.20   2
  -3  -3   0 2388.70 138.487   2
  -3  -3   0 2060.39 231.481   5
  -3  -3   0 2381.37 196.958   1
  -3  -3  -1 40126.3 1411.24   2
  -3  -3  -1 39963.4 1563.70   3
  -3  -3  -2 7474.16 461.318   3
  -3  -3  -3 8238.55 497.337   3
   3   3   4 5660.03 383.127   4
  -3  -3  -4 5383.55 411.494   3
   3   3   5 4326.72 334.294   4
  -3  -3  -5 5070.29 415.036   3
  -3  -3  -6 755.182 171.199   3
   3   3   6 1156.44 169.080   4
  -3  -3  -7 15953.1 943.083   3
   3   3   7 18021.5 857.628   4
  -3  -3  -8 484.536 177.978   3
   3   3   8 674.689 142.088   4
  -3  -3  -9-86.5511 143.970   3
   3   3   9 218.198 102.143   4
   3   3  10 6946.92 430.239   6
   3   3  10 8052.43 546.292   4
  -3  -3 -10 6945.26 649.925   3
  -3  -3 -11-114.365 103.479   3
   3   3  11 258.426 127.268   4
  -3  -3 -12 42.7443 117.122   3
   3   3  12-3.74658 73.0999   4
  -3  -3 -13 820.546 269.117   3
   3   3  13 1081.83 214.644   4
  -3  -3 -14 202.885 142.646   3
  -3  -3 -15 2590.59 491.214   3
   3   4 -13 343.674 223.000   3
  -3  -4  12 2117.59 406.975   5
   3   4 -12 3301.96 517.228   3
  -3  -4  11 1798.09 355.065   5
   3   4 -11 2146.10 401.746   3
   3   4 -10 15801.0 1119.53   3
  -3  -4  10 14516.6 1062.46   5
  -3  -4   9 4763.58 550.135   5
  -3  -4   8 5384.48 505.029   1
  -3  -4   8 5782.10 585.445   5
  -3  -4   7 1249.05 228.869   1
   3   4  -7 1736.61 207.280   6
  -3  -4   7 1606.81 298.425   5
  -3  -4   6 2557.83 296.681   1
  -3  -4   6 2588.32 351.091   5
   3   4  -6 2355.85 244.252   6
   3   4  -6 2252.20 248.948   2
  -3  -4   5 1520.66 274.764   5
  -3  -4   5 1532.91 220.385   1
   3   4  -5 1574.54 194.059   2
   3   4  -5 1797.33 221.476   6
  -3  -4   4 171.764 100.240   1
  -3  -4   4 62.0881 100.498   5
   3   4  -4 99.8856 68.9878   2
  -3  -4   3 2372.48 293.060   5
  -3  -4   3 2137.76 216.285   1
   3   4  -3 1873.24 180.870   2
  -3  -4   2 25454.3 1247.43   5
   3   4  -2 26583.3 1067.18   2
   3   4  -1 18.4422 26.6968   2
  -3  -4   1-0.81812 33.9252   1
   3   4   0 4043.30 244.666   2
  -3  -4   0 4247.64 371.470   5
  -3  -4   0 4456.60 256.964   2
  -3  -4   0 4658.81 280.707   1
  -3  -4  -1 8338.02 408.699   2
  -3  -4  -1 8378.81 461.681   3
  -3  -4  -1 8651.51 419.092   1
  -3  -4  -2 66096.6 2428.03   3
  -3  -4  -3 47775.8 1835.02   3
   3   4   4 4336.12 358.453   4
  -3  -4  -4 3841.43 323.090   3
   3   4   5 15925.0 813.052   4
  -3  -4  -5 15792.2 831.078   3
   3   4   6 4252.65 367.660   4
  -3  -4  -6 4263.85 383.212   3
  -3  -4  -7 567.966 152.343   3
   3   4   7 546.031 146.984   4
   3   4   8 16464.6 842.303   6
   3   4   8 17855.2 914.797   4
  -3  -4  -8 16743.0 980.258   3
   3   4   9 71667.6 2773.82   4
   3   4   9 76045.4 2685.84   6
   3   4  10 1395.23 188.568   6
  -3  -4 -10 902.948 237.313   3
   3   4  10 1269.84 232.748   4
  -3  -4 -11-2.88336 116.988   3
   3   4  11 79.9648 100.908   4
  -3  -4 -12 394.574 158.202   3
   3   4  12 189.039 107.927   4
   3   4  13 4006.67 451.848   4
  -3  -4 -13 4724.19 597.388   3
   3   4  14 15551.3 1012.28   4
  -3  -4 -14 16142.7 1219.97   3
  -3  -4 -15 1733.21 392.564   3
  -3  -4 -16-77.5369 152.439   3
   3   5 -11 433.025 206.215   3
  -3  -5  11 866.898 255.617   5
  -3  -5  10 2404.10 433.575   5
   3   5 -10 3035.23 455.638   3
   3   5  -9 2216.25 338.217   2
  -3  -5   9 2546.38 422.764   5
   3   5  -9 2787.88 415.166   3
   3   5  -8 591.003 174.268   3
   3   5  -8 511.272 164.868   2
  -3  -5   8 701.651 219.921   5
   3   5  -7-27.8327 81.6409   2
  -3  -5   7-57.2736 150.458   5
   3   5  -6 278.019 105.316   2
  -3  -5   6 190.012 152.176   5
   3   5  -6 358.201 109.307   6
   3   5  -5 7982.35 539.923   6
   3   5  -5 7294.32 505.611   2
  -3  -5   5 8120.34 659.619   5
  -3  -5   5 7831.12 524.000   1
  -3  -5   4-72.3870 50.7574   1
   3   5  -4 140.157 86.8143   6
   3   5  -4-19.1086 70.7499   2
  -3  -5   4 115.425 132.622   5
   3   5  -3 7561.67 532.570   6
  -3  -5   3 7075.74 592.141   5
  -3  -5   3 8588.85 483.167   1
   3   5  -3 8386.71 493.577   2
   3   5  -2 1920.76 253.922   6
  -3  -5   2 2421.39 209.162   1
  -3  -5   2 2151.02 299.878   5
   3   5  -2 2844.65 244.376   2
  -3  -5   1 12.1166 35.2792   1
  -3  -5   1 31.7239 84.4408   5
   3   5  -1-43.7307 51.4796   2
   3   5  -1 101.532 78.1829   6
  -3  -5   0 8913.86 643.239   5
  -3  -5   0 11068.2 466.334   1
   3   5   0 10363.9 640.784   6
   3   5   0 9739.55 511.101   2
  -3  -5  -1 904.380 190.402   5
   3   5   1 1055.88 134.481   2
  -3  -5  -1 1334.09 115.411   1
  -3  -5  -2 20123.7 905.746   3
  -3  -5  -2 22701.9 849.760   1
  -3  -5  -3 2623.55 243.325   3
   3   5   4 55543.1 2242.46   6
   3   5   4 55173.9 2267.71   4
  -3  -5  -4 59811.4 2169.47   3
   3   5   5 7802.84 525.024   6
   3   5   5 7242.45 528.797   4
  -3  -5  -5 6761.74 476.168   3
   3   5   6 2282.29 274.118   6
   3   5   6 2533.05 296.696   4
  -3  -5  -6 3073.68 317.652   3
  -3  -5  -7 1096.96 205.795   3
   3   5   7 996.936 177.647   6
   3   5   7 877.032 189.328   4
   3   5   8 104.168 79.1340   6
  -3  -5  -8 35.7940 89.5618   3
   3   5   8 26.2689 78.1958   4
   3   5   9 141766. 5063.50   6
   3   5   9 136499. 5158.18   4
  -3  -5  -9 152705. 5285.83   3
   3   5  10 41279.9 1684.09   6
   3   5  10 40451.3 1798.43   4
  -3  -5 -10 36051.4 1854.43   3
  -3  -5 -11 267.233 125.722   3
   3   5  11 279.425 106.736   6
   3   5  11 169.452 101.815   4
  -3  -5 -12 674.060 205.956   3
   3   5  12 402.896 154.668   4
  -3  -5 -13-68.0579 108.999   3
   3   5  13-14.8238 96.9595   4
  -3  -5 -14 1858.84 402.987   3
   3   5  14 1830.54 316.710   4
  -3  -5 -15 547.027 242.052   3
   3   5  15 532.080 188.142   4
  -3  -5 -16 538.474 243.414   3
  -3  -6  10-54.6281 181.677   5
  -3  -6   9 2165.89 419.252   5
   3   6  -8 230.180 97.0998   2
  -3  -6   8 167.567 188.425   5
   3   6  -7-12.3978 72.5771   2
   3   6  -7 141.602 101.111   3
   3   6  -6 2004.73 288.067   3
   3   6  -6 1620.08 237.775   6
  -3  -6   6 1460.14 323.332   5
   3   6  -6 1336.74 227.879   2
   3   6  -5 2201.63 278.729   6
  -3  -6   5 1728.52 316.996   5
   3   6  -5 1513.67 235.472   2
  -3  -6   4 18975.5 1104.16   5
   3   6  -4 17771.9 968.217   6
   3   6  -4 17286.6 919.633   2
   3   6  -3 29.7276 74.0604   2
   3   6  -3 117.555 105.706   6
  -3  -6   3 218.924 135.474   5
   3   6  -2 39.3198 72.9187   2
  -3  -6   2-62.9418 120.051   5
   3   6  -2 179.847 106.529   6
  -3  -6   1 42567.6 1908.73   5
   3   6  -1 43619.6 1838.10   6
   3   6  -1 42430.2 1703.03   2
   3   6   0 14579.9 723.369   2
   3   6   0 14072.3 830.409   6
  -3  -6   0 15208.7 901.242   5
  -3  -6   0 14197.5 542.540   1
   3   6   1 2757.26 255.058   2
  -3  -6  -1 2367.49 312.739   5
   3   6   1 2593.21 317.448   6
   3   6   1 3034.34 225.816   3
   3   6   2 4199.89 394.698   6
   3   6   2 3908.32 323.382   2
  -3  -6  -3 65.2078 34.6201   3
  -3  -6  -3 115.332 32.9991   1
   3   6   3 133.160 90.5519   6
  -3  -6  -3 82.8097 33.2722   1
  -3  -6  -4 56633.6 2029.71   1
   3   6   4 57228.6 2355.83   4
   3   6   4 55866.8 2307.26   6
  -3  -6  -4 61093.8 2166.71   3
   3   6   5 26926.3 1284.77   6
   3   6   5 28201.8 1338.98   4
  -3  -6  -5 26329.8 1167.82   3
   3   6   6-158.491 118.763   6
  -3  -6  -6 60.3607 86.4812   3
   3   6   6 32.2794 86.1300   4
  -3  -6  -7 900.836 184.760   3
   3   6   7 1061.09 193.839   6
   3   6   7 833.234 198.455   4
   3   6   8-93.8916 84.9729   6
  -3  -6  -8-57.0004 81.8757   3
   3   6   8 11.2158 125.105   4
   3   6   9 9049.19 618.894   6
   3   6   9 8250.88 642.567   4
  -3  -6  -9 7614.80 619.331   3
  -3  -6 -10 251.782 145.204   3
   3   6  10 225.319 115.339   6
   3   6  10 256.768 142.089   4
   3   6  11 8970.82 612.216   6
   3   6  11 8203.07 675.415   4
  -3  -6 -11 6979.89 660.089   3
  -3  -6 -12 3136.31 454.647   3
   3   6  12 3591.84 444.078   4
  -3  -6 -13 203.300 183.133   3
   3   6  13 134.824 123.028   4
  -3  -6 -14 409.127 198.381   3
   3   6  14 273.699 161.072   4
  -3  -6 -15 346.625 208.505   3
   3   6  15 216.064 166.731   4
  -3  -6 -16 2248.01 453.963   3
   3   6  16 1905.39 363.450   4
  -3  -7   9-47.7584 120.237   5
  -3  -7   8 436.907 204.499   5
  -3  -7   7 10716.3 902.191   5
   3   7  -7 9379.02 728.125   2
  -3  -7   6 51515.4 2389.59   5
   3   7  -6 49186.9 2176.77   2
   3   7  -5 32336.0 1485.75   6
  -3  -7   5 29029.7 1613.19   5
   3   7  -5 30605.6 1485.90   2
   3   7  -4 2898.36 353.382   6
   3   7  -4 2986.48 343.267   2
  -3  -7   4 2439.48 383.174   5
   3   7  -3 1461.11 229.009   2
   3   7  -3 1139.69 222.923   6
  -3  -7   3 1237.28 249.741   5
   3   7  -2 5470.92 496.957   6
  -3  -7   2 4888.35 509.023   5
   3   7  -2 4936.65 428.514   2
   3   7  -1 18724.1 1063.29   6
  -3  -7   1 20453.1 1147.33   5
   3   7  -1 19275.3 978.481   2
   3   7   0 10460.4 713.114   6
  -3  -7   0 9198.78 724.317   5
   3   7   0 9686.99 602.222   2
   3   7   1 2620.15 338.237   6
   3   7   1 2281.11 262.074   2
  -3  -7  -1 2540.93 345.564   5
   3   7   2 428.630 147.987   6
  -3  -7  -2 203.825 95.9313   5
   3   7   2 266.294 100.448   2
   3   7   3 1750.20 271.461   6
   3   7   3 2140.32 257.364   2
  -3  -7  -4 429.084 89.1031   3
   3   7   4 208.800 79.8774   6
   3   7   5 5858.13 502.699   6
  -3  -7  -5 5695.52 390.042   3
   3   7   5 6027.93 548.531   4
   3   7   6 11768.8 769.160   6
   3   7   6 11408.7 800.583   4
  -3  -7  -6 11561.8 648.792   3
   3   7   7 10593.9 733.407   6
   3   7   7 10443.0 769.354   4
  -3  -7  -7 11760.8 693.401   3
  -3  -7  -8 1936.63 275.205   3
   3   7   8 1829.63 285.268   6
   3   7   8 1905.15 317.000   4
   3   7   9 25947.5 1279.53   6
   3   7   9 23236.1 1309.21   4
  -3  -7  -9 22607.7 1228.07   3
  -3  -7 -10 484.930 154.067   3
   3   7  10 227.069 158.596   4
   3   7  10 347.378 131.695   6
   3   7  11 4142.41 426.220   6
   3   7  11 4614.49 527.348   4
  -3  -7 -11 3860.43 467.484   3
   3   7  12 142.282 78.3186   6
  -3  -7 -12 224.612 149.780   3
   3   7  12 158.073 167.262   4
  -3  -7 -13 198.634 150.810   3
   3   7  13 165.427 105.531   4
  -3  -7 -14 683.943 210.088   3
   3   7  14 1155.54 292.560   4
  -3  -7 -15-222.955 176.650   3
   3   7  15 230.038 192.635   4
  -3  -7 -16 1912.10 409.393   3
   3   7  16 1443.67 341.976   4
   3   7  17 220.240 154.726   4
  -3  -8   8 582.724 249.466   5
  -3  -8   7-147.222 128.089   5
  -3  -8   6 5555.93 639.120   5
  -3  -8   5 4428.14 546.821   5
   3   8  -5 3640.02 433.735   2
   3   8  -4 186.056 120.402   2
   3   8  -4 299.922 140.566   6
  -3  -8   4 153.879 155.101   5
   3   8  -3 1897.70 304.108   6
  -3  -8   3 1975.62 353.552   5
   3   8  -3 2009.78 290.713   2
   3   8  -2 3623.21 416.306   6
  -3  -8   2 2494.37 388.529   5
   3   8  -2 2783.34 339.244   2
   3   8  -1 2336.48 335.476   6
  -3  -8   1 2134.75 340.613   5
   3   8  -1 2337.60 307.793   2
   3   8   0 1248.12 255.163   6
  -3  -8   0 887.311 217.778   5
   3   8   0 717.720 170.984   2
   3   8   1 273.079 143.172   6
  -3  -8  -1 243.001 138.969   5
   3   8   1 464.156 141.574   2
   3   8   2-34.7574 86.7366   6
  -3  -8  -2-124.714 128.038   5
   3   8   2 56.0276 91.1222   2
   3   8   3 1299.49 249.035   6
  -3  -8  -3 1281.79 281.873   5
   3   8   3 1707.86 249.358   2
   3   8   4 1476.21 270.841   6
   3   8   5 1205.13 257.969   6
   3   8   5 1683.58 306.334   4
   3   8   6 367.248 121.909   6
  -3  -8  -6 386.881 103.935   3
   3   8   6 193.678 158.368   4
  -3  -8  -7 1146.95 179.693   3
   3   8   7 884.892 200.267   6
   3   8   7 1033.80 237.421   4
  -3  -8  -8 2143.60 269.990   3
   3   8   8 2941.90 412.673   4
   3   8   8 2341.42 342.201   6
   3   8   9 3160.56 393.034   6
   3   8   9 2499.61 390.880   4
  -3  -8  -9 2948.86 344.100   3
   3   8  10 5230.86 514.286   6
   3   8  10 4380.08 512.179   4
  -3  -8 -10 5038.09 495.423   3
   3   8  11 502.747 167.775   6
  -3  -8 -11 610.540 221.765   3
   3   8  11 399.898 190.718   4
  -3  -8 -12 241.867 147.924   3
   3   8  12 270.853 120.890   6
   3   8  12 406.125 146.392   4
   3   8  13 7367.14 750.317   4
  -3  -8 -13 8563.53 761.179   3
  -3  -8 -14 228.540 165.375   3
   3   8  14 382.808 176.470   4
  -3  -8 -15 2850.83 484.743   3
   3   8  15 2904.73 479.322   4
  -3  -8 -16 1375.72 348.733   3
   3   8  16 2194.10 418.724   4
  -3  -9   6 849.362 253.840   5
  -3  -9   5 303.193 164.962   5
  -3  -9   4 4503.99 567.383   5
   3   9  -4 4688.85 509.410   2
   3   9  -3 2772.27 389.573   6
  -3  -9   3 3169.50 463.643   5
   3   9  -3 2089.72 333.997   2
   3   9  -2-92.2973 120.271   6
  -3  -9   2-66.4198 126.765   5
   3   9  -2 147.699 125.456   2
   3   9  -1 1531.21 298.903   6
  -3  -9   1 1681.41 329.004   5
   3   9  -1 1941.78 296.311   2
  -3  -9   0 412.445 159.576   5
   3   9   0 279.755 148.036   6
   3   9   0 296.393 129.832   2
   3   9   1 93.1770 105.060   6
  -3  -9  -1 89.7541 146.541   5
   3   9   1 156.041 92.3322   2
   3   9   2 3106.05 420.502   6
  -3  -9  -2 4098.32 486.350   5
   3   9   2 3880.12 410.318   2
   3   9   3 2952.09 421.625   6
   3   9   3 3183.35 386.103   2
  -3  -9  -3 2706.29 398.417   5
   3   9   4 9937.89 713.663   2
  -3  -9  -4 9256.21 778.818   5
   3   9   4 9567.65 763.806   6
   3   9   5 12664.4 903.826   6
   3   9   6 434.281 174.698   6
   3   9   6 442.543 162.554   4
   3   9   7 175.683 141.558   6
   3   9   7-30.0867 148.024   4
   3   9   8 180.352 98.3285   6
   3   9   8 49.4998 119.351   4
   3   9   9 184.935 90.9488   6
   3   9   9 733.839 266.946   4
   3   9  10 157.336 152.674   6
   3   9  10 299.447 191.682   4
   3   9  11 239.402 153.614   6
   3   9  11 51.6192 139.675   4
   3   9  12 170.200 100.022   6
   3   9  12 208.899 138.058   4
   3   9  13 4973.40 622.334   4
   3   9  14 56.4598 128.554   4
   3   9  15 249.031 177.223   4
  -3 -10   5-68.2462 172.038   5
  -3 -10   4 1293.62 311.297   5
  -3 -10   3 1812.99 357.100   5
  -3 -10   2-176.777 174.335   5
   3  10  -2-0.26974 124.033   2
   3  10  -1 4006.87 498.977   6
  -3 -10   1 3500.94 499.336   5
   3  10  -1 3992.24 477.512   2
   3  10   0 4772.47 543.927   6
  -3 -10   0 3929.18 518.542   5
   3  10   0 4166.60 479.605   2
  -3 -10  -1 1142.72 282.604   5
   3  10   1 764.115 223.803   6
   3  10   1 767.957 199.939   2
   3  10   2 339.001 155.699   6
  -3 -10  -2 505.942 198.913   5
   3  10   2 130.262 78.1531   2
  -3 -10  -3 9165.04 814.526   5
   3  10   3 9362.58 730.381   2
   3  10   3 9218.74 786.775   6
   3  10   4 498.439 210.684   6
   3  10   4 558.041 176.405   2
  -3 -10  -4 503.143 208.100   5
   3  10   5 10969.8 855.266   6
  -3 -10  -5 10110.3 860.179   5
   3  10   6 1815.09 339.480   6
   3  10   7 73.3649 143.779   6
   3  10   7-110.094 144.279   4
   3  10   8 2149.30 378.808   6
   3  10   8 2259.85 402.436   4
   3  10   9-79.3570 134.024   6
   3  10   9 134.314 161.358   4
   3  10  10 35.2635 102.081   6
   3  10  10 268.289 233.270   4
   3  10  11 301.210 173.603   6
   3  10  11 469.871 212.879   4
   3  10  12 128.517 132.228   4
   3  10  13 290.192 232.388   4
   3  10  14 1513.34 363.150   4
  -3 -11   3 916.874 293.954   5
  -3 -11   2 54.8889 122.812   5
  -3 -11   1 1409.20 346.358   5
   3  11  -1 1678.40 327.878   2
  -3 -11   0-53.4636 173.082   5
   3  11   0 36.4081 104.777   2
  -3 -11  -1 746.642 228.512   5
   3  11   1 561.548 173.481   2
  -3 -11  -2 2014.62 375.047   5
   3  11   2 2562.02 394.337   2
   3  11   3 35.6728 104.360   6
  -3 -11  -3 85.7392 141.057   5
   3  11   3 294.116 217.542   2
   3  11   4 827.607 252.940   6
  -3 -11  -4 1059.73 289.936   5
   3  11   4 859.421 251.439   2
   3  11   5-26.1537 147.261   6
  -3 -11  -5-173.078 192.737   5
   3  11   6 9346.35 828.350   6
  -3 -11  -6 8611.52 838.637   5
   3  11   7 24.0996 124.527   6
   3  11   8 6010.82 724.666   4
   3  11   8 6736.20 693.272   6
   3  11   9 86.7037 153.467   4
   3  11  10 56.9529 152.430   4
   3  11  11 58.3728 145.724   4
   3  11  12 900.588 293.033   4
  -3 -12   0 187.642 173.086   5
  -3 -12  -1 948.236 275.782   5
   3  12   1 727.270 217.939   2
  -3 -12  -2 1793.01 360.419   5
   3  12   2 1363.95 301.392   2
  -3 -12  -3 217.771 173.158   5
   3  12   3-144.529 128.409   2
   3  12   4 118.233 143.693   2
  -3 -12  -4 164.398 152.046   5
  -3 -12  -5 176.261 174.291   5
  -3 -12  -6 84.8926 159.728   5
  -3 -12  -7 1544.32 368.118   5
  -3 -12  -8 2384.38 447.174   5
   3  12  10 875.227 293.699   4
  -3 -13  -4 5014.95 640.673   5
  -3 -13  -5 792.304 279.894   5
  -3 -13  -6 82.5327 166.516   5
  -3 -13  -7-461.497 262.147   5
  -3 -13  -8 3818.39 593.106   5
  -3 -13  -9 5517.68 728.314   5
  -4   9  11 1303.38 344.461   4
  -4   9   7 338.970 208.038   2
  -4   9   6 177.606 162.161   2
  -4   9   5-50.7792 110.788   2
  -4   9   4 254.820 180.483   2
  -4   9   3 59.2967 107.362   2
  -4   8  12 893.908 294.993   4
  -4   8  11 276.689 178.061   4
  -4   8  10 316.483 191.681   4
  -4   8   9 4025.30 544.918   4
  -4   8   8 1314.92 303.374   4
  -4   8   7 423.310 224.977   2
  -4   8   6 4488.45 573.592   2
  -4   8   5 4408.70 568.249   2
  -4   8   4 8.99743 143.540   2
  -4   8   3 747.052 200.446   2
  -4   8   2 867.255 267.162   2
  -4   8   1 11236.3 967.205   2
  -4   8   0 5888.49 707.782   2
  -4   8  -1 276.762 208.683   2
  -4   7  14 4851.51 644.015   1
  -4   7  13 2291.05 437.623   1
  -4   7  12 5392.81 619.670   1
  -4   7  11 6461.05 675.322   1
  -4   7  10 461.451 193.376   1
  -4   7   9 969.018 235.182   1
  -4   7   9 1268.85 298.757   4
  -4   7   8 320.958 139.193   1
  -4   7   8 355.309 166.970   4
  -4   7   7 755.366 226.663   2
  -4   7   7 562.707 201.205   4
  -4   7   7 241.406 132.681   1
  -4   7   6 4740.02 551.538   2
  -4   7   6 4568.71 494.621   1
  -4   7   6 4589.23 494.525   4
  -4   7   5-52.5339 88.3154   1
  -4   7   5-131.795 160.076   2
  -4   7   4 473.516 148.920   1
  -4   7   4 706.188 231.328   2
  -4   7   3 467.651 178.043   2
  -4   7   2-52.7291 154.756   2
  -4   7   1 923.968 255.200   2
  -4   7   0 312.091 156.189   2
  -4   7  -1 511.068 176.871   2
  -4   7  -2-67.4431 169.045   2
  -4   7  -3-194.408 192.566   2
  -4   7  -4 300.794 234.486   2
  -4   6  14 81.4612 109.006   1
  -4   6  13 1120.40 312.625   1
  -4   6  12 147.606 176.559   1
  -4   6  11-123.177 150.348   1
  -4   6  10 997.147 254.769   1
  -4   6   9 293.091 165.418   1
  -4   6   8 1728.07 311.966   1
  -4   6   7 4855.50 533.352   2
  -4   6   7 4954.41 521.308   1
  -4   6   6 371.633 148.480   1
  -4   6   6 573.489 209.160   2
  -4   6   6 352.564 132.698   4
  -4   6   5 2075.78 311.772   1
  -4   6   5 2322.55 321.135   4
  -4   6   5 2488.36 381.872   2
  -4   6   4 297.634 149.198   1
  -4   6   4 255.243 123.716   4
  -4   6   4 199.607 158.103   2
  -4   6   3 836.944 183.997   1
  -4   6   3 701.126 208.937   2
  -4   6   2 7299.23 674.890   2
  -4   6   2 7237.50 600.101   1
  -4   6   1 35.7141 72.2512   1
  -4   6   1 74.8525 122.309   2
  -4   6   0 740.954 231.321   2
  -4   6   0 547.015 179.244   1
  -4   6  -1 178.658 160.238   2
  -4   6  -1 89.9324 115.277   1
  -4   6  -2 126.876 140.602   2
  -4   6  -3 1132.20 297.806   2
  -4   6  -4 841.994 296.640   2
  -4   6  -5 4672.75 602.966   2
  -4   6  -6 403.351 229.149   2
  -4   5  15 200.381 199.529   1
  -4   5  14 1644.27 389.687   1
  -4   5  13 290.034 210.918   1
  -4   5  12 1815.38 349.549   1
  -4   5  11 736.077 234.239   1
  -4   5  10 303.300 164.734   1
  -4   5   9 436.518 171.409   1
  -4   5   8 1216.50 252.215   1
  -4   5   7 147.143 98.9236   1
  -4   5   6 394.148 153.104   1
  -4   5   6 685.611 190.212   2
  -4   5   5 5650.16 527.240   2
  -4   5   5 5862.35 522.924   1
  -4   5   4 2512.13 341.471   1
  -4   5   4 2520.50 298.078   4
  -4   5   4 1892.12 304.390   2
  -4   5   3 752.707 168.844   1
  -4   5   3 843.448 152.125   4
  -4   5   3 382.915 164.483   2
  -4   5   2 2162.57 304.719   1
  -4   5   2 2378.28 259.760   4
  -4   5   2 1521.46 280.625   2
  -4   5   1 7944.57 659.351   2
  -4   5   1 7442.87 606.819   1
  -4   5   0 12742.8 903.950   2
  -4   5   0 13949.0 889.759   1
  -4   5  -1 130.697 142.678   2
  -4   5  -1 204.188 114.901   3
  -4   5  -2 97.1366 93.0608   3
  -4   5  -2 43.4542 129.615   2
  -4   5  -3 453.919 157.954   3
  -4   5  -3 307.495 166.084   2
  -4   5  -4 1488.34 307.168   2
  -4   5  -5 3759.80 502.116   2
  -4   5  -6 307.534 210.347   2
  -4   5  -7 1761.87 387.286   2
  -4   5  -8 1459.76 333.830   2
  -4   4  15 2300.39 443.515   1
  -4   4  14 317.518 221.443   1
  -4   4  13 8395.42 833.476   1
  -4   4  12 25.3074 155.338   1
  -4   4  11 7660.59 729.989   1
  -4   4  10 2336.76 365.354   1
  -4   4   9 1653.04 302.708   1
  -4   4   8 6215.50 575.841   1
  -4   4   7 3104.75 379.740   1
  -4   4   6 29246.1 1416.92   2
  -4   4   6 30928.8 1486.04   1
  -4   4   5 115658. 4238.30   2
  -4   4   5 114553. 4294.47   1
  -4   4   4 31845.8 1489.74   2
  -4   4   4 33148.3 1555.52   1
  -4   4   3 65.7762 79.8088   1
  -4   4   3 69.9631 72.0188   2
  -4   4   2 5044.64 459.683   2
  -4   4   2 4638.02 347.840   4
  -4   4   2 4108.60 424.884   1
  -4   4   1 210.517 111.217   2
  -4   4   1 187.113 100.174   1
  -4   4   1 165.173 58.7294   4
  -4   4   0 19776.4 1091.69   1
  -4   4   0 20544.9 1127.43   2
  -4   4   0 18888.9 1022.68   3
  -4   4  -1 4851.89 484.845   2
  -4   4  -1 3960.85 411.985   3
  -4   4  -2 128.649 71.1344   3
  -4   4  -2 251.152 144.507   2
  -4   4  -3 685.729 187.594   3
  -4   4  -3 987.996 212.539   2
  -4   4  -4 477.043 146.979   3
  -4   4  -4 335.710 135.233   2
  -4   4  -5-75.3373 98.3987   3
  -4   4  -5-152.892 152.394   2
  -4   4  -6 452.738 186.346   2
  -4   4  -6 48.2897 83.4916   3
  -4   4  -7 651.188 208.396   3
  -4   4  -7 283.863 110.972   2
  -4   4  -8 102.903 128.864   2
  -4   4  -8 219.478 156.525   3
  -4   4  -9 810.221 290.315   2
  -4   3  15 6187.70 756.524   1
  -4   3  14 189.422 168.671   1
  -4   3  13 2496.99 455.261   1
  -4   3  12 554.194 217.056   1
  -4   3  11 369.829 172.531   1
  -4   3  10 4160.61 498.532   1
  -4   3   9 7530.53 652.694   1
  -4   3   8 3645.25 427.340   1
  -4   3   7 25.4179 117.211   1
  -4   3   6 4462.88 445.550   1
  -4   3   5 27946.9 1256.70   2
  -4   3   5 25755.6 1310.31   1
  -4   3   4 935.466 198.663   1
  -4   3   4 868.521 158.874   2
  -4   3   3 103.499 83.8423   1
  -4   3   3-7.26033 63.4633   2
  -4   3   2 19761.7 971.724   2
  -4   3   2 16438.8 951.304   1
  -4   3   1 74.2301 82.3248   2
  -4   3   1 46.6429 93.6827   1
  -4   3   0 957.934 203.891   3
  -4   3   0 1249.61 226.533   2
  -4   3   0 1167.63 121.364   4
  -4   3  -1 263.547 88.2342   3
  -4   3  -1 75.0771 109.164   2
  -4   3  -2 7515.34 592.282   2
  -4   3  -2 8411.37 627.301   3
  -4   3  -3-16.2151 97.2034   2
  -4   3  -3 86.3181 98.7510   3
  -4   3  -4 1185.41 241.328   3
  -4   3  -4 1069.00 235.454   2
  -4   3  -5-52.2950 75.2750   3
  -4   3  -5 66.0210 139.555   2
  -4   3  -6 2680.21 384.023   3
  -4   3  -6 2413.60 364.834   2
  -4   3  -7 1362.39 290.955   3
  -4   3  -7 1599.80 320.360   2
  -4   3  -8 54.2440 148.730   3
  -4   3  -8 144.213 126.265   2
  -4   3  -9 390.392 185.986   3
  -4   3  -9 575.250 225.993   2
  -4   3 -10 346.885 209.548   2
  -4   3 -10 257.229 193.596   3
  -4   3 -11 129.404 110.072   3
  -4   2  15 4286.20 611.772   1
  -4   2  14 831.748 287.997   1
  -4   2  13 1424.15 311.758   1
  -4   2  12 5845.00 640.286   1
  -4   2  11 7078.37 682.665   1
  -4   2  10 8760.00 726.664   1
  -4   2   9-206.289 185.875   1
  -4   2   8 237.622 118.198   1
  -4   2   7 773.761 180.348   1
  -4   2   6 9283.79 672.376   1
  -4   2   5-38.7470 89.6635   1
   4  -2  -4 177.562 43.8057   5
  -4   2   4 72.7986 88.7898   1
  -4   2   4 288.649 95.1735   2
  -4   2   3-96.2718 124.919   1
  -4   2   3 42.6776 55.5642   2
  -4   2   2 2462.52 258.397   2
  -4   2   2 2274.78 298.766   1
  -4   2   1 15910.1 814.433   2
  -4   2   1 14831.8 876.865   1
  -4   2   0-109.622 93.7800   3
  -4   2   0 14.6115 65.9032   2
  -4   2  -1 9497.08 378.801   5
  -4   2  -1 8921.82 360.500   4
  -4   2  -1 9924.54 619.273   2
  -4   2  -1 9715.27 650.753   3
  -4   2  -2 182.438 107.418   3
  -4   2  -2 219.494 98.0014   2
  -4   2  -2 280.238 61.2568   5
  -4   2  -3 8712.87 613.996   2
  -4   2  -3 8282.92 630.035   3
  -4   2  -4 5118.77 477.542   2
  -4   2  -4 5352.44 506.723   3
  -4   2  -5 112.446 100.234   3
  -4   2  -5 535.244 199.159   2
  -4   2  -6 6483.18 573.653   2
  -4   2  -6 6238.07 592.764   3
  -4   2  -7 769.016 221.671   3
  -4   2  -8 4442.19 526.995   3
  -4   2  -9 3512.39 496.677   3
  -4   2 -10 419.449 201.757   3
  -4   2 -11 1532.35 369.776   3
  -4   2 -12 743.148 297.682   3
  -4   1  15 408.773 214.524   1
  -4   1  14 559.896 213.700   1
  -4   1  13 1403.55 320.636   1
  -4   1  12 1660.12 356.306   1
  -4   1  11 1532.57 311.215   1
  -4   1  10 131.239 147.970   1
  -4   1   9 16183.3 1017.24   1
  -4   1   8 4026.03 446.795   1
  -4   1   7 11054.0 760.914   1
  -4   1   6 10768.5 727.443   1
  -4   1   5 617.016 107.668   5
  -4   1   5 651.658 161.107   1
  -4   1   4-6.65947 40.2855   2
  -4   1   4-13.1146 35.5804   5
  -4   1   4-154.088 135.381   1
  -4   1   3 12639.3 514.244   5
  -4   1   3 12070.1 608.229   2
  -4   1   3 11819.6 725.233   1
  -4   1   2 18735.4 680.654   5
  -4   1   2 20112.3 858.137   2
  -4   1   2 18940.5 971.404   1
  -4   1   1 40314.5 1573.80   2
  -4   1   1 39628.7 1710.49   1
  -4   1   0 2035.44 263.697   3
  -4   1   0 1854.51 212.432   2
  -4   1  -1 21017.7 800.065   5
  -4   1  -1 23036.3 1011.27   2
  -4   1  -1 21407.0 1092.13   3
  -4   1  -2 24224.3 945.589   5
  -4   1  -2 22832.1 1096.56   2
  -4   1  -2 25148.3 1231.17   3
  -4   1  -3 27400.4 1257.54   2
  -4   1  -3 27835.2 1349.78   3
  -4   1  -4 84120.2 3285.43   3
  -4   1  -5 51.7601 107.830   3
  -4   1  -6 2467.59 344.872   3
  -4   1  -7-20.9405 141.646   3
  -4   1  -8 2104.62 368.983   3
  -4   1  -9 61.7766 180.429   3
  -4   1 -10 5662.31 653.869   3
  -4   1 -11 272.300 179.810   3
  -4   1 -12 556.088 240.625   3
  -4   1 -13-31.2509 131.731   3
  -4   0  14-24.7960 154.955   1
  -4   0  13 2708.29 444.969   1
  -4   0  12 476.215 190.047   1
  -4   0  11-82.7976 161.819   1
  -4   0  10 15053.9 1012.90   1
  -4   0   9 12199.1 755.228   5
  -4   0   9 9619.17 760.452   1
  -4   0   8 4330.86 396.579   5
  -4   0   8 3578.25 419.678   1
  -4   0   7 37174.5 1607.80   5
  -4   0   7 39400.6 1743.31   1
  -4   0   6 18431.4 880.861   5
  -4   0   6 16976.4 977.911   1
  -4   0   5 60017.2 2176.13   5
  -4   0   5 53860.2 2285.09   1
  -4   0   4 19287.4 861.595   5
  -4   0   4 20386.4 1013.75   1
  -4   0   3 4873.22 305.229   5
  -4   0   3 4855.70 287.647   2
  -4   0   3 4789.66 412.596   1
  -4   0   2 836.456 103.927   5
  -4   0   2 609.710 164.334   1
  -4   0   2 799.543 101.366   2
  -4   0   1 4995.61 286.381   5
  -4   0   1 6196.70 339.383   2
  -4   0   1 5305.41 445.044   1
  -4   0   0 1385.05 216.781   3
  -4   0   0 1647.27 169.826   2
  -4   0  -1 6731.61 412.928   2
  -4   0  -1 7351.37 531.922   3
  -4   0  -2 8867.74 378.355   4
  -4   0  -2 9122.59 627.309   3
  -4   0  -3 12510.2 770.738   3
  -4   0  -4 6021.07 521.926   3
  -4   0  -5 10.5264 89.1263   3
  -4   0  -6 15141.2 962.500   3
  -4   0  -7-87.5999 122.404   3
  -4   0  -8 471.770 197.845   3
  -4   0  -9 601.109 210.998   3
  -4   0 -10-105.220 118.909   3
  -4   0 -11 101.550 142.908   3
  -4   0 -12 1209.42 326.660   3
  -4   0 -13-96.9147 268.818   3
  -4   0 -14 10344.8 1069.97   3
  -4  -1  14 343.280 229.918   1
  -4  -1  13 250.305 151.317   1
  -4  -1  12 3132.56 480.849   1
  -4  -1  11 10375.9 866.272   1
  -4  -1  11 10442.0 811.580   5
  -4  -1  10 1914.19 357.212   1
  -4  -1  10 1742.38 304.564   5
  -4  -1   9 2259.07 326.418   5
  -4  -1   9 2622.18 378.800   1
  -4  -1   8 23.2666 81.8578   5
  -4  -1   8 29.1406 99.1266   1
  -4  -1   7 5098.38 449.439   5
  -4  -1   7 5239.76 474.342   1
  -4  -1   6 283.287 102.723   5
  -4  -1   6 270.966 109.307   1
  -4  -1   5 8313.36 521.137   5
  -4  -1   5 6683.21 522.807   1
  -4  -1   4 1656.84 231.355   1
  -4  -1   4 1770.49 206.197   5
   4   1  -4 1758.12 133.768   2
  -4  -1   3 22185.1 993.008   5
   4   1  -3 23466.1 837.771   2
  -4  -1   3 21712.9 1080.65   1
  -4  -1   2-7.47478 66.5401   1
  -4  -1   2 39.7702 53.0215   5
  -4  -1   1 4951.49 244.006   2
  -4  -1   1 4709.79 316.196   5
  -4  -1   1 4477.40 383.645   1
  -4  -1   0 35103.9 1275.98   2
  -4  -1   0 33666.7 1482.56   3
  -4  -1  -1 10998.1 681.071   3
  -4  -1  -2 10302.9 481.213   4
  -4  -1  -2 8603.46 629.075   3
  -4  -1  -3 41891.3 1494.52   4
  -4  -1  -3 40451.4 1779.85   3
  -4  -1  -4 31026.4 1454.14   3
  -4  -1  -5 7708.04 600.593   3
  -4  -1  -6 2675.34 357.386   3
  -4  -1  -7 441.033 187.569   3
   4   1   7 745.930 105.911   4
  -4  -1  -8 1626.24 305.687   3
   4   1   8 2235.11 196.511   4
  -4  -1  -9 5365.01 591.703   3
  -4  -1 -10 3161.57 496.492   3
  -4  -1 -11 372.901 181.755   3
  -4  -1 -12 130.624 145.922   3
  -4  -1 -13 4702.51 689.858   3
  -4  -1 -14 20763.5 1586.56   3
   4   2 -14 129.915 157.547   3
  -4  -2  13 557.438 211.304   1
  -4  -2  12 2074.50 377.559   5
  -4  -2  12 2277.05 395.858   1
  -4  -2  11 555.113 247.498   5
  -4  -2  11 473.634 192.850   1
  -4  -2  10 1168.60 252.481   1
  -4  -2  10 1849.68 323.692   5
  -4  -2   9 2510.95 374.290   1
  -4  -2   9 2238.32 339.364   5
  -4  -2   8 3523.70 418.925   5
  -4  -2   8 3458.45 411.386   1
  -4  -2   7 6598.40 548.117   5
  -4  -2   7 5898.35 517.951   1
  -4  -2   6-74.0693 94.6182   5
  -4  -2   6 66.7596 100.830   1
  -4  -2   5 464.690 139.994   5
  -4  -2   5 373.535 112.941   1
   4   2  -4 15331.5 582.635   2
  -4  -2   4 12724.8 782.682   1
  -4  -2   3 593.013 134.095   1
  -4  -2   3 664.137 144.129   5
  -4  -2   2 5530.51 398.013   5
  -4  -2   2 6046.73 433.916   1
  -4  -2   1 544.681 124.461   5
  -4  -2   1 321.835 92.0989   1
  -4  -2   0 10049.9 576.038   5
  -4  -2   0 11318.3 431.574   2
  -4  -2   0 11340.7 659.253   3
  -4  -2   0 11142.6 642.201   1
  -4  -2  -1 12.8806 83.6823   3
  -4  -2  -2 35849.1 1566.70   3
  -4  -2  -3 11174.5 690.507   3
  -4  -2  -4 23685.9 1177.18   3
  -4  -2  -5 15042.3 888.082   3
   4   2   6 9246.11 499.042   4
  -4  -2  -6 8549.44 664.947   3
   4   2   7 18418.6 845.572   4
  -4  -2  -7 18051.9 1091.91   3
  -4  -2  -8 322.353 151.353   3
   4   2   8 186.035 67.8651   4
   4   2   9 10452.0 589.589   4
  -4  -2  -9 8541.55 776.509   3
  -4  -2 -10 5581.88 619.517   3
  -4  -2 -11 662.143 236.252   3
  -4  -2 -12 10.8763 137.520   3
  -4  -2 -13 1756.05 422.169   3
  -4  -2 -14 1381.86 375.485   3
   4   3 -13 291.952 166.321   3
  -4  -3  12 461.531 202.498   1
  -4  -3  12 258.464 201.673   5
  -4  -3  11 643.745 251.712   1
  -4  -3  11 783.381 229.387   5
  -4  -3  10 1860.85 331.099   1
  -4  -3  10 1780.76 325.483   5
  -4  -3   9 2505.55 368.216   1
  -4  -3   9 2823.94 403.093   5
  -4  -3   8 5209.57 538.842   5
  -4  -3   8 5498.18 527.443   1
  -4  -3   7 25765.2 1290.42   5
  -4  -3   7 20155.2 1149.62   1
  -4  -3   6 13638.6 848.568   5
  -4  -3   6 13353.2 799.691   1
  -4  -3   5 32.1476 107.483   5
  -4  -3   5-74.5233 92.9656   1
   4   3  -4 2057.15 145.652   2
  -4  -3   4 2146.92 255.717   1
  -4  -3   3 5213.92 415.700   5
  -4  -3   3 4504.29 372.177   1
  -4  -3   2 53634.3 2191.74   5
  -4  -3   2 58020.4 2149.99   1
  -4  -3   1 412110. 13995.5   5
  -4  -3   1 423258. 13921.1   1
  -4  -3   0 268414. 9584.32   5
  -4  -3   0 296472. 9535.04   1
  -4  -3  -1 3096.43 302.930   3
  -4  -3  -2 6408.54 476.891   3
  -4  -3  -3 1006.29 170.672   3
  -4  -3  -4 62729.7 2480.22   3
   4   3   5 118920. 4240.47   4
  -4  -3  -5 123425. 4427.17   3
   4   3   6 5451.02 385.353   4
  -4  -3  -6 3390.23 401.790   3
  -4  -3  -7 1543.61 280.849   3
   4   3   7 1574.68 206.353   4
  -4  -3  -8 1925.29 331.182   3
   4   3   8 2553.41 263.258   4
  -4  -3  -9 261.612 153.573   3
   4   3   9 219.637 92.5884   4
   4   3  10 11612.2 709.576   4
  -4  -3 -10 11807.9 916.965   3
  -4  -3 -11-96.8473 174.569   3
   4   3  11 61.6012 90.4523   4
  -4  -3 -12 928.928 258.588   3
  -4  -3 -13 131.316 124.572   3
  -4  -3 -14 882.849 296.672   3
  -4  -3 -15 1489.72 413.567   3
   4   4 -13 2583.93 498.304   3
  -4  -4  12 188.551 154.321   5
   4   4 -12 490.541 220.813   3
  -4  -4  11 1870.21 357.180   5
  -4  -4  10 912.597 256.939   1
  -4  -4  10 965.268 260.245   5
  -4  -4   9 55.3210 108.615   1
  -4  -4   9 228.209 151.714   5
  -4  -4   8-38.7466 112.751   1
  -4  -4   8 110.543 107.945   5
   4   4  -7 229.062 103.190   6
   4   4  -7 77.0036 59.6559   2
  -4  -4   7 104.125 123.314   5
  -4  -4   7 296.370 162.661   1
  -4  -4   6 5860.86 547.545   5
  -4  -4   6 5352.40 478.265   1
   4   4  -6 5669.46 383.794   2
  -4  -4   5 30915.8 1476.05   5
  -4  -4   5 28813.4 1337.40   1
   4   4  -5 29174.4 1170.32   2
  -4  -4   4 20609.9 1094.02   5
  -4  -4   4 19281.1 967.773   1
   4   4  -4 19988.4 811.506   2
   4   4  -3 143.522 40.0058   2
  -4  -4   3 134.750 111.425   5
  -4  -4   3 43.0070 69.0539   1
  -4  -4   2 1626.91 255.108   5
   4   4  -2 1637.24 113.703   2
  -4  -4   2 1682.15 199.874   1
  -4  -4   1 37237.7 1683.27   5
  -4  -4   1 40455.6 1562.74   1
  -4  -4   0 43450.5 1806.67   5
  -4  -4   0 44034.3 1480.90   2
  -4  -4  -1 5459.47 280.702   2
  -4  -4  -1 5100.84 395.960   3
  -4  -4  -2 2361.32 267.082   3
  -4  -4  -3 29182.3 1315.41   3
  -4  -4  -4 24883.5 1178.98   3
   4   4   5 4251.66 377.562   4
  -4  -4  -5 3964.80 393.182   3
  -4  -4  -6 437.313 143.298   3
   4   4   6 369.356 114.890   4
   4   4   7 9060.54 583.245   4
  -4  -4  -7 7532.01 627.811   3
   4   4   8 20942.2 1059.06   4
  -4  -4  -8 22425.5 1238.43   3
  -4  -4  -9 2571.34 383.775   3
   4   4   9 2617.03 308.331   4
  -4  -4 -10 197.005 123.544   3
   4   4  10 274.061 120.113   4
  -4  -4 -11 1931.26 352.099   3
   4   4  11 1925.97 289.960   4
  -4  -4 -12 177.948 194.146   3
   4   4  12 367.989 139.266   4
  -4  -4 -13 2495.61 451.864   3
  -4  -4 -14-19.5110 147.136   3
  -4  -4 -15-131.631 176.001   3
   4   5 -11 8289.57 833.179   3
  -4  -5  11 9328.69 892.865   5
  -4  -5  10 3942.16 549.821   5
  -4  -5   9 169.267 135.379   5
  -4  -5   8 1958.19 308.054   1
  -4  -5   8 1861.97 340.460   5
  -4  -5   7 240.983 117.774   1
  -4  -5   7-53.2893 112.558   5
   4   5  -6 19841.1 1034.62   6
  -4  -5   6 21585.6 1226.02   5
  -4  -5   6 19715.3 1061.67   1
   4   5  -6 19963.2 949.171   2
  -4  -5   5-4.67957 67.3763   1
  -4  -5   5 27.2244 104.943   5
   4   5  -5-17.0095 50.9201   2
   4   5  -5-42.7565 91.8063   6
  -4  -5   4 1467.65 202.242   1
  -4  -5   4 1564.21 284.756   5
   4   5  -4 1620.00 185.735   2
  -4  -5   3 2461.89 346.217   5
  -4  -5   3 3010.56 284.418   1
   4   5  -3 3004.01 232.946   2
  -4  -5   2 266.475 83.9768   1
   4   5  -2 265.357 64.4392   2
  -4  -5   1 24265.2 1239.78   5
   4   5  -1 22764.4 914.615   2
  -4  -5   1 24909.6 1015.43   1
  -4  -5   0 18384.5 999.749   5
  -4  -5   0 17585.4 795.864   1
  -4  -5  -1 10506.2 706.500   5
  -4  -5  -1 11616.5 564.162   1
  -4  -5  -2 5382.14 391.444   3
  -4  -5  -2 5032.72 364.117   1
  -4  -5  -3 5400.08 425.081   3
  -4  -5  -4 3036.36 317.444   3
   4   5   5 9097.78 626.810   4
  -4  -5  -5 9489.77 617.332   3
   4   5   6 6369.12 502.135   4
  -4  -5  -6 5590.35 479.195   3
   4   5   7 8430.04 594.297   4
  -4  -5  -7 7073.30 595.232   3
  -4  -5  -8 1728.73 301.855   3
   4   5   8 2355.81 299.313   4
   4   5   9 353.997 96.6206   6
  -4  -5  -9 107.627 137.922   3
   4   5   9 413.300 141.053   4
   4   5  10 4872.06 425.740   6
   4   5  10 4201.86 440.986   4
  -4  -5 -10 5419.38 572.290   3
   4   5  11 153.941 96.2706   6
  -4  -5 -11-193.831 143.598   3
   4   5  11-3.97812 96.7864   4
  -4  -5 -12-91.1123 168.745   3
   4   5  12 74.0048 89.8256   4
  -4  -5 -13 1776.99 382.291   3
   4   5  13 2916.86 394.064   4
  -4  -5 -14-124.366 166.424   3
   4   5  14 128.954 127.123   4
  -4  -5 -15 1153.89 367.697   3
  -4  -6  10 265.710 168.596   5
  -4  -6   9 991.908 335.917   5
  -4  -6   8 128.718 194.771   5
  -4  -6   7 256.403 154.080   5
   4   6  -6 901.545 192.601   6
  -4  -6   6 813.425 175.224   1
  -4  -6   6 1205.57 274.137   5
  -4  -6   5 5174.11 551.489   5
  -4  -6   5 4349.00 397.388   1
   4   6  -5 4586.14 380.060   2
   4   6  -5 4634.45 443.329   6
   4   6  -4 3479.99 381.570   6
  -4  -6   4 4186.09 479.217   5
  -4  -6   4 3755.43 338.337   1
   4   6  -4 4048.27 335.275   2
   4   6  -3 11090.3 741.529   6
  -4  -6   3 10345.9 796.698   5
  -4  -6   3 12566.6 647.604   1
   4   6  -3 11144.3 608.663   2
   4   6  -2 146.867 91.5220   6
  -4  -6   2 254.990 78.4605   1
  -4  -6   2 118.891 122.719   5
   4   6  -2 145.849 70.3041   2
   4   6  -1 10545.1 732.154   6
  -4  -6   1 12717.7 831.920   5
  -4  -6   1 12012.5 570.775   1
   4   6  -1 10943.2 574.348   2
   4   6   0 1652.91 177.728   2
   4   6   0 1602.13 262.328   6
  -4  -6   0 1431.71 261.469   5
  -4  -6   0 1666.24 161.791   1
  -4  -6  -1 4.88268 31.0573   1
  -4  -6  -1-47.4183 106.680   5
  -4  -6  -2 5497.78 323.414   1
  -4  -6  -3 3664.00 324.732   3
  -4  -6  -4 1460.58 211.353   3
  -4  -6  -5 24791.0 1170.37   3
   4   6   6 16883.8 969.041   6
   4   6   6 18779.9 1030.55   4
  -4  -6  -6 17170.9 940.573   3
   4   6   7 4067.28 403.950   6
   4   6   7 3595.78 405.716   4
  -4  -6  -7 3564.27 387.275   3
   4   6   8 34697.9 1579.03   6
   4   6   8 34427.5 1635.60   4
  -4  -6  -8 33336.8 1630.31   3
   4   6   9 21655.9 1138.61   6
   4   6   9 21750.4 1208.99   4
  -4  -6  -9 22612.7 1263.87   3
   4   6  10 44665.2 1910.32   6
   4   6  10 41010.2 1955.54   4
  -4  -6 -10 46605.7 2133.74   3
  -4  -6 -11 1049.39 267.003   3
   4   6  11 1127.88 209.816   6
   4   6  11 1198.46 268.645   4
  -4  -6 -12 415.677 184.962   3
   4   6  12 466.817 175.544   4
  -4  -6 -13 627.078 258.658   3
   4   6  13 684.618 210.715   4
   4   6  14 5421.57 595.395   4
  -4  -6 -14 5704.30 705.578   3
  -4  -6 -15-142.484 216.652   3
   4   6  15 25.1039 130.860   4
  -4  -6 -16 125.645 152.897   3
  -4  -7   9 103.794 166.377   5
  -4  -7   8 336.183 184.412   5
  -4  -7   7 817.640 268.720   5
  -4  -7   6 3403.42 476.793   5
   4   7  -5 9216.75 697.603   6
  -4  -7   5 9963.16 828.429   5
   4   7  -4-83.6332 83.4915   2
   4   7  -4-194.644 144.864   6
  -4  -7   4-81.2546 177.132   5
  -4  -7   3 2232.84 349.282   5
   4   7  -3 2299.35 261.698   2
   4   7  -3 2470.01 333.581   6
  -4  -7   2 5596.85 573.873   5
   4   7  -2 6343.02 448.691   2
   4   7  -2 7053.08 576.876   6
  -4  -7   1 5554.30 563.404   5
   4   7  -1 4693.21 480.321   6
   4   7  -1 5449.91 397.877   2
   4   7   0 51766.6 2177.85   6
  -4  -7   0 49491.8 2221.88   5
   4   7   0 48991.1 1931.58   2
   4   7   1 9633.92 692.426   6
  -4  -7  -1 8744.69 711.693   5
   4   7   1 9662.29 565.488   2
   4   7   2 1126.57 229.449   6
  -4  -7  -2 800.047 214.368   5
  -4  -7  -2 1002.68 94.2844   1
   4   7   3 1132.84 232.236   6
  -4  -7  -3 1349.52 176.713   3
  -4  -7  -3 1471.93 129.780   1
   4   7   4 2760.91 354.394   6
  -4  -7  -4 2497.07 266.176   3
  -4  -7  -5 617.536 147.346   3
   4   7   5 810.889 177.398   6
   4   7   6 2472.15 332.768   6
   4   7   6 2040.16 317.296   4
  -4  -7  -6 2491.87 281.835   3
  -4  -7  -7 36.2093 67.4134   3
   4   7   7 87.4335 77.2641   6
   4   7   7-103.579 125.714   4
   4   7   8 6896.45 581.759   6
   4   7   8 6798.07 614.586   4
  -4  -7  -8 6632.81 558.423   3
   4   7   9-189.661 138.940   6
  -4  -7  -9-1.62974 74.1694   3
   4   7  10 6459.99 565.914   6
   4   7  10 6398.34 613.507   4
  -4  -7 -10 6578.91 616.508   3
   4   7  11 6866.91 581.697   6
   4   7  11 6367.43 621.682   4
  -4  -7 -11 6946.42 674.768   3
   4   7  12-68.6932 101.766   6
  -4  -7 -12 208.570 172.945   3
   4   7  12 126.527 164.393   4
   4   7  13 4604.54 551.694   4
  -4  -7 -13 4743.57 595.577   3
  -4  -7 -14 1.98679 116.138   3
   4   7  14 102.104 103.193   4
  -4  -7 -15-8.75510 166.657   3
   4   7  15-244.975 175.183   4
  -4  -7 -16 333.470 224.634   3
   4   7  16 511.932 204.369   4
  -4  -8   8 144.239 121.100   5
  -4  -8   7 4065.41 590.633   5
  -4  -8   6 455.899 230.840   5
   4   8  -5 12978.5 886.673   6
  -4  -8   5 13090.3 1015.82   5
   4   8  -4 2684.02 375.442   6
  -4  -8   4 3517.38 480.303   5
   4   8  -3 301.878 157.099   6
  -4  -8   3-164.629 194.299   5
   4   8  -2 545.664 183.124   6
  -4  -8   2 175.466 133.908   5
   4   8  -2 358.507 122.893   2
  -4  -8   1 2151.44 367.001   5
   4   8  -1 2317.34 277.436   2
   4   8  -1 2318.71 353.332   6
   4   8   0 68.8301 105.026   6
  -4  -8   0 139.424 178.698   5
   4   8   0 90.4872 67.8659   2
   4   8   1-139.407 126.619   6
  -4  -8  -1 86.8163 116.869   5
   4   8   1 97.8746 79.2257   2
   4   8   2 4701.01 494.776   6
  -4  -8  -2 4064.72 485.490   5
   4   8   2 4744.38 406.346   2
  -4  -8  -3 7013.43 644.775   5
   4   8   3 6836.37 605.847   6
   4   8   4 4084.62 451.868   6
  -4  -8  -5 437.150 119.179   3
   4   8   5 414.471 147.977   6
   4   8   6 3496.22 419.037   6
  -4  -8  -6 3761.23 360.358   3
   4   8   7 1473.95 286.969   6
   4   8   7 1855.55 327.350   4
  -4  -8  -7 2457.48 299.955   3
   4   8   8 197.108 111.826   6
  -4  -8  -8 181.826 111.570   3
   4   8   8 268.503 147.759   4
   4   8   9 6123.70 563.106   6
   4   8   9 5555.48 589.809   4
  -4  -8  -9 4671.95 475.190   3
  -4  -8 -10 729.387 204.970   3
   4   8  10 515.883 151.345   6
   4   8  10 510.609 177.375   4
   4   8  11 6654.24 605.736   6
   4   8  11 5624.64 617.441   4
  -4  -8 -11 5750.65 596.617   3
   4   8  12-120.368 90.4057   6
  -4  -8 -12 25.3411 121.448   3
   4   8  12 151.618 126.435   4
  -4  -8 -13 2283.12 400.313   3
   4   8  13 1965.50 364.374   4
  -4  -8 -14 1600.51 358.315   3
   4   8  14 1541.20 329.257   4
  -4  -8 -15 322.287 185.504   3
   4   8  15 278.481 186.808   4
  -4  -8 -16 1459.87 374.005   3
   4   8  16 1385.61 342.614   4
  -4  -9   6 886.802 323.831   5
  -4  -9   5 356.530 177.939   5
   4   9  -4-31.2459 100.384   6
  -4  -9   4 156.011 162.144   5
   4   9  -3 2278.48 356.677   6
  -4  -9   3 2640.17 426.233   5
   4   9  -2 87.9982 107.726   6
  -4  -9   2-50.5747 110.813   5
   4   9  -1 733.078 202.083   6
  -4  -9   1 633.713 179.562   5
   4   9  -1 847.087 175.681   2
   4   9   0-11.0659 114.725   6
  -4  -9   0-29.6386 115.908   5
   4   9   0 13.8794 71.5627   2
   4   9   1 1199.69 271.342   6
  -4  -9  -1 1074.31 291.485   5
   4   9   1 1184.79 224.751   2
   4   9   2 2533.75 378.703   6
   4   9   2 3483.19 376.678   2
  -4  -9  -2 3273.13 447.210   5
   4   9   3 1493.62 293.827   6
  -4  -9  -3 1558.04 294.263   5
   4   9   4 2358.97 361.179   6
  -4  -9  -4 2452.17 386.007   5
   4   9   5 3615.73 458.867   6
   4   9   6 3167.09 424.316   6
   4   9   7 58.3120 106.725   6
   4   9   7-116.313 168.537   4
   4   9   8 4930.48 547.646   6
   4   9   8 5325.37 587.302   4
   4   9   9 1260.15 288.083   6
   4   9   9 2094.78 390.950   4
   4   9  10 933.648 233.170   6
   4   9  10 759.234 253.205   4
   4   9  11 9.12444 81.6800   6
  -4  -9 -11 67.0674 114.862   3
   4   9  11 177.515 170.850   4
  -4  -9 -12-221.027 160.372   3
   4   9  12-89.5176 88.1058   6
   4   9  12 95.7044 125.836   4
  -4  -9 -13 3479.23 507.357   3
   4   9  13 4168.41 577.494   4
   4   9  14 10817.4 973.627   4
  -4  -9 -14 10444.6 933.144   3
  -4  -9 -15-186.448 193.113   3
   4   9  15 405.978 201.538   4
  -4  -9 -16 811.287 287.823   3
  -4 -10   4 2497.22 452.155   5
   4  10  -3 117.000 113.462   6
  -4 -10   3 197.599 195.853   5
   4  10  -2 4282.31 525.852   6
  -4 -10   2 4464.77 586.494   5
   4  10  -1 237.281 125.476   6
  -4 -10   1 529.456 224.993   5
   4  10   0 1328.64 312.375   6
  -4 -10   0 939.321 271.623   5
   4  10   1-65.5779 128.705   6
  -4 -10  -1-55.3111 164.104   5
   4  10   1 191.932 111.573   2
   4  10   2 4055.23 515.097   6
   4  10   2 3707.85 428.340   2
  -4 -10  -2 3064.57 479.503   5
   4  10   3 27243.2 1569.54   6
  -4 -10  -3 29394.9 1662.76   5
   4  10   4 52940.3 2488.86   6
  -4 -10  -4 54830.9 2569.30   5
   4  10   5-121.838 151.748   6
  -4 -10  -5-35.3238 149.574   5
   4  10   6 366.027 193.950   6
   4  10   7 67.0861 117.694   6
   4  10   8 2331.39 383.467   6
   4  10   8 2587.86 436.150   4
   4  10   9 20260.7 1286.11   6
   4  10   9 21178.8 1384.63   4
   4  10  10-49.2174 136.879   6
   4  10  10-155.692 145.229   4
   4  10  11 1969.63 360.433   6
   4  10  11 1989.60 411.686   4
   4  10  12 219.340 144.641   6
   4  10  12-22.3254 148.934   4
   4  10  13 398.874 172.283   6
   4  10  13 383.864 273.551   4
   4  10  14 1060.00 339.933   4
  -4 -11   2 2620.92 476.383   5
   4  11  -1 3381.31 494.402   6
  -4 -11   1 3542.39 531.945   5
   4  11   0 4028.77 549.307   6
  -4 -11   0 3861.56 541.382   5
   4  11   1-28.4856 133.754   6
  -4 -11  -1 300.466 183.196   5
   4  11   2 77.5994 115.994   6
  -4 -11  -2 124.992 149.605   5
   4  11   2 230.997 167.729   2
  -4 -11  -3 621.700 251.425   5
   4  11   3 562.782 217.058   6
  -4 -11  -4 19800.1 1352.89   5
   4  11   4 18329.8 1260.52   6
   4  11   5 3458.09 506.512   6
  -4 -11  -5 3855.03 538.087   5
   4  11   6 1165.68 294.845   6
  -4 -11  -6 471.870 201.906   5
   4  11   7 57.3582 152.952   6
   4  11   8-15.8305 132.643   6
   4  11   9 117.273 104.221   6
   4  11  10 394.656 211.200   6
   4  11  10 375.954 190.597   4
   4  11  11-107.079 106.313   6
   4  11  11-127.109 171.157   4
   4  11  12-28.8780 113.486   6
   4  11  12-142.953 180.026   4
  -4 -12   0 412.868 216.604   5
  -4 -12  -1 368.396 232.336   5
   4  12   2 428.797 147.332   6
  -4 -12  -2 158.058 124.293   5
   4  12   3 533.053 223.680   6
  -4 -12  -3 786.552 278.650   5
   4  12   4-66.5393 110.211   6
  -4 -12  -4-94.5241 134.132   5
   4  12   5 4452.96 595.770   6
  -4 -12  -5 4683.78 644.216   5
   4  12   6 2591.54 462.082   6
  -4 -12  -6 2253.32 449.271   5
   4  12   7 566.634 233.748   6
  -4 -12  -7 40.9425 186.657   5
   4  12   8 1663.84 389.208   6
   4  12   9 565.208 209.186   6
   4  12  10 682.573 242.405   6
  -5   8   7 497.842 218.888   2
  -5   8   6 459.079 199.657   2
  -5   8   5 2177.77 415.341   2
  -5   8   4 1152.59 313.410   2
  -5   8   3 523.338 221.632   2
  -5   8   2 3612.30 542.286   2
  -5   7  12 709.232 248.457   1
  -5   7  11 1481.07 332.581   1
  -5   7  10 5419.04 623.508   1
  -5   7   9 3.23949 89.0278   1
  -5   7   9-214.447 156.531   4
  -5   7   8 280.920 200.757   1
  -5   7   7 754.374 253.984   2
  -5   7   7 740.072 231.844   1
  -5   7   6 883.651 272.121   2
  -5   7   5 2409.23 396.032   2
  -5   7   4 1092.15 283.570   2
  -5   7   3 25.7341 120.346   2
  -5   7   2 81.3159 161.701   2
  -5   7   1 6069.35 682.536   2
  -5   7   0 3501.95 514.039   2
  -5   7  -1 115.967 160.547   2
  -5   7  -2 473.579 200.750   2
  -5   6  13 33.5921 127.407   1
  -5   6  12 30.7185 117.535   1
  -5   6  11 496.242 232.757   1
  -5   6  10 3185.80 469.339   1
  -5   6   9 5361.62 608.415   1
  -5   6   8 1824.93 346.413   1
  -5   6   7 1359.38 291.586   1
  -5   6   7 1646.93 319.120   2
  -5   6   6 2024.47 342.574   1
  -5   6   6 2413.27 386.189   2
  -5   6   5 5543.07 596.287   2
  -5   6   5 5975.91 587.636   1
  -5   6   4-166.944 97.3153   1
  -5   6   4-72.3010 147.239   2
  -5   6   3 1470.14 287.073   1
  -5   6   3 1805.35 319.945   2
  -5   6   2 903.831 221.464   1
  -5   6   2 940.435 270.375   2
  -5   6   1 704.841 215.729   1
  -5   6   1 599.309 198.465   2
  -5   6   0 84.9378 81.0073   1
  -5   6   0-32.0163 127.498   2
  -5   6  -1 285.493 185.472   2
  -5   6  -1-6.69454 108.684   1
  -5   6  -2 301.898 210.277   2
  -5   6  -2 161.436 147.514   1
  -5   6  -3 20.8646 135.741   2
  -5   6  -4-304.716 190.617   2
  -5   5  13 1346.83 303.023   1
  -5   5  12-84.1191 107.490   1
  -5   5  11 819.109 255.727   1
  -5   5  10 4074.68 519.390   1
  -5   5   9 184.459 146.268   1
  -5   5   8 943.621 229.404   1
  -5   5   7 2859.10 412.851   1
  -5   5   6 1584.72 295.066   2
  -5   5   6 1224.19 273.533   1
  -5   5   5 177.248 108.092   1
  -5   5   5 273.183 101.404   2
  -5   5   4 4104.88 460.262   2
  -5   5   4 3608.53 449.277   1
  -5   5   3 84.0336 100.527   1
  -5   5   3 140.505 124.334   2
  -5   5   2 635.093 197.721   1
  -5   5   2 955.051 241.965   2
  -5   5   1 246.198 138.899   2
  -5   5   1 570.320 194.825   1
  -5   5   0 1486.16 284.743   2
  -5   5   0 1447.32 276.275   1
  -5   5  -1 3040.02 426.009   2
  -5   5  -1 3308.40 445.597   1
  -5   5  -2 2802.00 430.701   2
  -5   5  -3 2361.82 415.943   2
  -5   5  -4 8785.71 819.476   2
  -5   5  -5 335.873 189.793   2
  -5   5  -6 1769.00 378.710   2
  -5   4  14 488.422 222.985   1
  -5   4  13 299.760 175.635   1
  -5   4  12 1189.08 299.785   1
  -5   4  11 1195.72 284.936   1
  -5   4  10 1781.54 331.943   1
  -5   4   9 804.068 239.492   1
  -5   4   8 584.066 190.538   1
  -5   4   7 1734.30 320.675   1
  -5   4   6 965.757 222.344   1
  -5   4   6 1099.68 240.485   2
  -5   4   5 7917.25 612.425   2
  -5   4   5 8167.86 691.314   1
  -5   4   4 1595.38 272.022   1
  -5   4   4 1570.69 257.277   2
  -5   4   3 2248.67 317.675   2
  -5   4   3 2203.53 326.227   1
  -5   4   2 5041.57 507.162   2
  -5   4   2 5727.27 540.302   1
  -5   4   1 13954.7 894.561   2
  -5   4   1 12506.0 871.878   1
  -5   4   0 407.846 174.565   2
  -5   4   0 242.267 147.555   1
  -5   4  -1 6569.24 613.365   2
  -5   4  -1 5375.55 516.890   3
  -5   4  -2 41.9339 77.9838   3
  -5   4  -2 93.4222 103.957   2
  -5   4  -3 643.122 195.420   3
  -5   4  -3 558.968 194.864   2
  -5   4  -4 883.762 238.741   3
  -5   4  -4 1428.23 306.119   2
  -5   4  -5-67.4243 94.9486   3
  -5   4  -5 138.644 111.385   2
  -5   4  -6 315.454 157.948   3
  -5   4  -6 180.063 134.929   2
  -5   4  -7 27.9425 112.820   2
  -5   4  -8 861.481 269.542   2
  -5   3  14 47.6562 186.038   1
  -5   3  13 423.523 211.271   1
  -5   3  12-314.846 227.833   1
  -5   3  11 809.350 256.990   1
  -5   3  10 486.367 177.292   1
  -5   3   9 254.453 159.609   1
  -5   3   8 773.889 203.327   1
  -5   3   7 9160.33 736.719   1
  -5   3   6 23980.0 1308.25   1
  -5   3   5 4485.18 412.958   2
  -5   3   5 4063.77 472.058   1
  -5   3   4 3606.04 359.080   2
  -5   3   4 3425.66 434.466   1
  -5   3   3 66.4443 90.0102   1
  -5   3   3 100.652 86.4593   2
  -5   3   2 401.095 162.479   1
  -5   3   2 320.395 127.496   2
  -5   3   1-39.1556 104.414   2
  -5   3   1-24.3134 142.821   1
  -5   3   0 1426.27 264.777   2
  -5   3   0 940.965 221.635   3
  -5   3   0 1407.14 277.888   1
  -5   3  -1 1631.62 281.712   3
  -5   3  -1 2084.33 309.054   2
  -5   3  -2 8844.61 672.898   2
  -5   3  -2 8098.58 665.457   3
  -5   3  -3 129.545 94.6456   3
  -5   3  -3 129.758 115.754   2
  -5   3  -4 713.473 208.503   3
  -5   3  -4 420.318 172.983   2
  -5   3  -5-1.19149 116.044   3
  -5   3  -5 65.6816 119.124   2
  -5   3  -6 247.081 162.188   3
  -5   3  -6 408.092 192.470   2
  -5   3  -7 759.383 226.261   3
  -5   3  -7 622.820 215.354   2
  -5   3  -8 581.332 204.757   3
  -5   3  -8 898.080 279.057   2
  -5   3  -9 3.39863 99.5525   3
  -5   3  -9 199.624 147.486   2
  -5   3 -10 552.247 230.919   3
  -5   2  14 5447.80 696.752   1
  -5   2  13 691.322 249.201   1
  -5   2  12 222.729 186.605   1
  -5   2  11 5527.36 608.193   1
  -5   2  10 257.655 167.607   1
  -5   2   9 186.485 158.037   1
  -5   2   8 2404.10 362.572   1
  -5   2   7 3422.18 427.297   1
  -5   2   6 8840.63 691.521   1
  -5   2   5 2493.59 363.321   1
  -5   2   5 2942.19 299.155   2
  -5   2   4-228.197 166.872   1
  -5   2   4-35.3070 80.0726   2
  -5   2   3 15182.9 810.169   2
  -5   2   3 15613.8 940.332   1
  -5   2   2 1497.36 256.445   1
  -5   2   2 1848.56 246.552   2
  -5   2   1 56.1104 69.9588   2
  -5   2   1 67.6565 97.5066   1
  -5   2   0 8525.42 676.549   1
  -5   2   0 7323.49 617.398   3
  -5   2  -1 975.996 223.699   3
  -5   2  -1 1206.84 197.907   2
  -5   2  -2-69.3261 92.3855   3
  -5   2  -2 13.1517 85.9692   2
  -5   2  -3 22.8565 133.052   3
  -5   2  -3 133.595 88.1220   2
  -5   2  -4 339.981 183.237   3
  -5   2  -4 286.227 106.750   2
  -5   2  -5 246.247 105.585   3
  -5   2  -5 8.05366 117.898   2
  -5   2  -6-128.994 132.201   2
  -5   2  -6 10.5659 132.015   3
  -5   2  -7 685.132 209.722   3
  -5   2  -7 949.815 246.517   2
  -5   2  -8 1213.50 315.708   3
  -5   2  -8 924.752 257.164   2
  -5   2  -9 3650.46 519.217   2
  -5   2  -9 4376.52 588.322   3
  -5   2 -10 3343.25 529.369   3
  -5   2 -10 3174.29 509.788   2
  -5   2 -11 895.751 297.106   3
  -5   1  14 40.8342 114.522   1
  -5   1  13 337.990 232.792   1
  -5   1  12 639.008 224.800   1
  -5   1  11-48.9618 146.590   1
  -5   1  10 2733.87 421.826   1
  -5   1   9 8.39204 123.351   1
  -5   1   8 2993.04 407.047   1
  -5   1   7 8162.17 671.368   1
  -5   1   6 12175.8 840.145   1
  -5   1   5-11.9692 89.0540   1
  -5   1   4 7666.48 459.660   2
  -5   1   4 6165.58 559.956   1
  -5   1   3 596.192 166.310   1
  -5   1   3 458.916 107.351   2
  -5   1   2 5095.74 372.463   2
  -5   1   2 4996.85 471.946   1
  -5   1   1 14910.9 762.594   2
  -5   1   1 13885.4 881.697   1
  -5   1   0 1290.64 237.066   3
  -5   1   0 1387.13 201.372   2
  -5   1  -1-47.6617 100.898   3
  -5   1  -1-105.256 78.9966   2
  -5   1  -2 2547.85 298.950   2
  -5   1  -2 3032.59 390.871   3
  -5   1  -3 235.552 135.740   3
  -5   1  -3-119.913 94.7035   2
  -5   1  -4 99520.1 3867.96   2
  -5   1  -4 109865. 4095.67   3
  -5   1  -5 66704.6 2660.67   2
  -5   1  -5 63238.9 2780.59   3
  -5   1  -6 641.670 182.287   3
  -5   1  -7 4494.70 535.972   3
  -5   1  -8 459.441 204.219   3
  -5   1  -9 8299.87 801.327   3
  -5   1 -10 4413.57 617.862   3
  -5   1 -11 1207.95 358.460   3
  -5   1 -12 968.855 283.094   3
  -5   0  14 99.6050 115.401   1
  -5   0  13 938.206 337.036   1
  -5   0  12 1322.91 299.754   1
  -5   0  11 484.621 237.160   1
  -5   0  10 1912.98 345.358   1
  -5   0   9 1228.20 221.458   5
  -5   0   9 1167.88 268.006   1
  -5   0   8 150.290 76.9184   5
  -5   0   8 300.692 122.860   1
  -5   0   7 2584.18 281.272   5
  -5   0   7 2599.44 370.230   1
  -5   0   6 18001.0 898.608   5
  -5   0   6 19874.5 1096.02   1
  -5   0   5 6220.62 411.402   5
  -5   0   5 5187.00 493.597   1
  -5   0   4 4926.12 336.720   5
  -5   0   4 4549.31 458.119   1
  -5   0   3 105.463 97.5069   1
  -5   0   3 226.646 70.6709   5
  -5   0   3 247.410 71.3170   2
  -5   0   2 1393.26 135.609   5
  -5   0   2 1193.15 143.775   2
  -5   0   2 1570.70 262.860   1
  -5   0   1 34965.5 1283.71   5
  -5   0   1 34563.1 1369.99   2
  -5   0   1 34092.8 1597.65   1
  -5   0   0 28797.0 1110.44   5
  -5   0   0 29829.6 1214.45   2
  -5   0   0 28003.3 1390.40   3
  -5   0  -1 11035.7 612.900   2
  -5   0  -1 10736.5 740.888   3
  -5   0  -2 30.1906 91.5470   3
  -5   0  -2 44.4719 75.1233   2
  -5   0  -2 32.4131 20.9255   4
  -5   0  -3 304.561 128.375   3
  -5   0  -3 196.206 98.1330   2
  -5   0  -4 61182.2 2609.75   3
  -5   0  -5 3281.82 429.443   3
  -5   0  -6 397.783 189.606   3
  -5   0  -7 7243.74 687.324   3
  -5   0  -8 348.429 166.375   3
  -5   0  -9 303.490 202.904   3
  -5   0 -10 58.6619 118.501   3
  -5   0 -11 23.2538 122.819   3
  -5   0 -12 909.670 257.931   3
  -5   0 -13 544.543 208.772   3
  -5  -1  14 124.022 123.473   1
  -5  -1  13-109.718 160.155   1
  -5  -1  12 1883.74 376.764   1
  -5  -1  11 12364.2 912.337   5
  -5  -1  11 12796.8 989.313   1
  -5  -1  10 14971.1 986.839   5
  -5  -1  10 16904.6 1099.87   1
  -5  -1   9 737.395 184.672   5
  -5  -1   9 790.798 213.378   1
  -5  -1   8 92.3342 90.1510   5
  -5  -1   8 116.831 151.875   1
  -5  -1   7 3634.29 372.589   5
  -5  -1   7 3880.39 437.327   1
  -5  -1   6 18260.7 932.995   5
  -5  -1   6 15931.8 983.670   1
  -5  -1   5 22988.5 1080.06   5
  -5  -1   5 22583.4 1185.26   1
  -5  -1   4 1976.47 279.687   1
  -5  -1   4 1718.20 211.054   5
   5   1  -4 1752.45 133.471   2
  -5  -1   3 2322.10 237.019   5
  -5  -1   3 2395.45 310.321   1
  -5  -1   2 157.440 96.2430   1
  -5  -1   2 220.059 71.6968   5
  -5  -1   2 254.150 47.5927   2
  -5  -1   1 30525.3 1242.11   5
  -5  -1   1 30468.0 1138.52   2
  -5  -1   1 30065.3 1402.36   1
  -5  -1   0 8591.41 594.706   1
  -5  -1   0 7924.03 459.670   5
  -5  -1   0 7795.57 413.389   2
  -5  -1   0 6618.58 554.548   3
  -5  -1  -1 7446.47 429.749   2
  -5  -1  -1 7368.91 579.725   3
  -5  -1  -2 8626.74 661.992   3
  -5  -1  -3 265.309 128.509   3
  -5  -1  -3 105.973 38.2962   4
  -5  -1  -4 3455.39 405.764   3
  -5  -1  -5 2907.67 390.349   3
  -5  -1  -6 5164.52 531.767   3
  -5  -1  -7 245.421 167.145   3
  -5  -1  -8 1315.29 274.770   3
  -5  -1  -9-34.6805 109.679   3
  -5  -1 -10 2707.59 454.391   3
  -5  -1 -11 1174.06 376.513   3
  -5  -1 -12 388.772 235.861   3
  -5  -1 -13 2493.43 490.374   3
  -5  -2  13 1108.74 313.329   1
  -5  -2  12 310.492 185.651   1
  -5  -2  12 152.648 140.609   5
  -5  -2  11 24687.1 1426.64   5
  -5  -2  11 24714.0 1483.08   1
  -5  -2  10 30970.5 1620.80   5
  -5  -2  10 29705.1 1630.49   1
  -5  -2   9 6285.02 588.676   5
  -5  -2   9 5533.81 578.377   1
  -5  -2   8 1123.97 243.963   5
  -5  -2   8 941.540 225.599   1
  -5  -2   7 1546.21 268.389   5
  -5  -2   7 1536.56 272.855   1
  -5  -2   6 3513.53 373.582   5
  -5  -2   6 3436.60 394.698   1
  -5  -2   5 11701.1 709.735   5
  -5  -2   5 10746.7 731.645   1
  -5  -2   4 2124.52 297.305   1
  -5  -2   4 2085.88 265.607   5
  -5  -2   3 172.857 90.7409   5
  -5  -2   3 79.7774 104.763   1
  -5  -2   2 6493.30 454.838   5
  -5  -2   2 6666.62 508.809   1
  -5  -2   1 21.0016 78.5292   5
  -5  -2   1 108.669 86.0151   1
  -5  -2   0 6078.83 448.303   5
  -5  -2   0 7223.60 324.806   2
  -5  -2   0 6083.71 505.810   3
  -5  -2   0 6592.94 513.033   1
  -5  -2  -1 8827.63 441.448   2
  -5  -2  -1 10622.5 691.825   3
  -5  -2  -2 3052.12 366.760   3
  -5  -2  -3 992.553 212.970   3
  -5  -2  -4 3651.59 420.929   3
  -5  -2  -5 3821.63 435.056   3
  -5  -2  -6 23850.8 1320.83   3
  -5  -2  -7 309.483 133.157   3
  -5  -2  -8 13759.0 988.524   3
  -5  -2  -9 327.814 200.815   3
  -5  -2 -10 1074.61 320.279   3
  -5  -2 -11 6726.57 757.752   3
  -5  -2 -12 1481.90 366.234   3
  -5  -2 -13 13528.1 1193.41   3
  -5  -2 -14 3551.57 623.304   3
  -5  -3  13 401.397 188.635   1
  -5  -3  13-24.2512 169.292   5
  -5  -3  12 83.8973 124.454   1
  -5  -3  12-207.449 157.064   5
  -5  -3  11 3932.45 526.779   5
  -5  -3  11 4171.02 539.365   1
  -5  -3  10 893.433 252.766   1
  -5  -3  10 735.503 226.997   5
  -5  -3   9 5110.04 561.740   5
  -5  -3   9 5313.99 554.904   1
  -5  -3   8 296.986 184.967   1
  -5  -3   8-28.6167 128.770   5
  -5  -3   7 335.176 154.908   5
  -5  -3   7 919.570 229.846   1
  -5  -3   6 3152.81 384.151   5
  -5  -3   6 2572.97 332.993   1
  -5  -3   5 85.5304 86.6478   5
  -5  -3   5-43.3433 91.2993   1
  -5  -3   4 25.1519 68.6350   1
  -5  -3   4-45.8569 86.6892   5
  -5  -3   3 131.218 83.6212   1
  -5  -3   3 85.7375 116.280   5
  -5  -3   2 309.677 121.802   5
  -5  -3   2 200.492 120.987   1
  -5  -3   1 4648.51 401.655   5
  -5  -3   1 4063.85 371.112   1
  -5  -3   0 9882.56 635.597   5
  -5  -3   0 10402.0 644.700   1
  -5  -3  -1 274.727 132.337   3
  -5  -3  -2 13594.6 831.582   3
  -5  -3  -3 2809.38 355.107   3
  -5  -3  -4 1074.43 233.625   3
  -5  -3  -5 14294.2 915.577   3
  -5  -3  -6 8388.07 679.853   3
  -5  -3  -7 10126.8 782.333   3
   5   3   8 11391.7 646.616   4
  -5  -3  -8 9497.89 806.724   3
  -5  -3  -9 144.792 138.719   3
   5   3   9 34.6922 58.4660   4
  -5  -3 -10 92.1277 128.020   3
  -5  -3 -11 1459.64 367.953   3
  -5  -3 -12 5734.99 706.727   3
  -5  -3 -13 242.983 170.191   3
  -5  -3 -14 479.537 281.254   3
   5   4 -13-829.844 294.459   3
  -5  -4  12 119.613 106.858   1
  -5  -4  12 260.799 177.408   5
  -5  -4  11 337.158 226.840   1
  -5  -4  11 802.939 255.606   5
  -5  -4  10 211.710 130.631   5
  -5  -4  10 518.730 220.626   1
  -5  -4   9 76.5688 120.284   1
  -5  -4   9-145.655 144.076   5
  -5  -4   8 390.633 161.653   1
  -5  -4   8 394.950 167.718   5
  -5  -4   7 1084.46 227.886   1
  -5  -4   7 1236.62 262.486   5
  -5  -4   6 12420.5 841.394   5
  -5  -4   6 10248.6 737.059   1
  -5  -4   5 969.915 232.093   5
  -5  -4   5 1100.77 202.019   1
  -5  -4   4-26.8780 98.1266   5
  -5  -4   4-85.2003 96.2537   1
  -5  -4   3 28.8732 80.5716   1
  -5  -4   3-48.6190 94.9301   5
  -5  -4   2 52902.1 2196.28   5
  -5  -4   2 51898.3 2075.69   1
  -5  -4   1 354.375 140.088   5
  -5  -4   1 92.1131 60.8383   1
  -5  -4   0 6891.28 527.724   5
  -5  -4   0 6089.93 449.583   1
  -5  -4  -1 29754.3 1072.22   2
  -5  -4  -1 28203.2 1360.81   3
  -5  -4  -2 86.1109 85.9188   3
  -5  -4  -3 13283.1 830.844   3
  -5  -4  -4 245.135 116.194   3
  -5  -4  -5 2268.73 321.953   3
  -5  -4  -6-51.8656 113.960   3
  -5  -4  -7 10773.3 800.219   3
   5   4   8 4107.87 383.896   4
  -5  -4  -8 4038.99 479.591   3
  -5  -4  -9 724.377 221.239   3
   5   4   9 577.406 155.232   4
  -5  -4 -10 1664.00 353.995   3
   5   4  10 1382.07 237.863   4
  -5  -4 -11-39.7547 149.076   3
  -5  -4 -12 2497.94 451.231   3
  -5  -4 -13 282.476 246.199   3
  -5  -4 -14 1027.97 335.059   3
   5   5 -12 65.5763 172.600   3
  -5  -5  11 303.632 250.911   5
  -5  -5  10 3365.42 472.971   1
  -5  -5  10 2849.13 472.137   5
  -5  -5   9 571.417 193.954   1
  -5  -5   9 759.787 245.778   5
  -5  -5   8 1584.87 301.309   1
  -5  -5   8 1793.23 383.793   5
  -5  -5   7 6523.69 642.264   5
  -5  -5   7 6039.75 563.361   1
   5   5  -7 6009.87 520.319   6
  -5  -5   6 2282.70 309.633   1
  -5  -5   6 2760.65 406.061   5
  -5  -5   5 1063.79 215.904   1
  -5  -5   5 763.105 236.941   5
  -5  -5   4 5949.05 565.067   5
  -5  -5   4 5614.88 467.698   1
  -5  -5   3 11046.6 777.660   5
  -5  -5   3 11011.8 667.688   1
  -5  -5   2 18797.0 1105.31   5
  -5  -5   2 20494.2 981.685   1
  -5  -5   1 3046.68 390.771   5
  -5  -5   1 3706.81 321.326   1
  -5  -5   0 11068.5 747.298   5
  -5  -5   0 9581.66 582.853   1
  -5  -5  -1 10178.3 703.105   5
  -5  -5  -1 9447.87 429.453   2
  -5  -5  -1 9997.61 578.464   1
  -5  -5  -2 167.707 92.3197   3
  -5  -5  -2 85.0641 61.2964   1
  -5  -5  -3 3615.25 370.390   3
  -5  -5  -4 62.6728 76.5829   3
  -5  -5  -5 3268.13 379.903   3
  -5  -5  -6-23.5824 93.8230   3
  -5  -5  -7 816.961 223.112   3
   5   5   7 618.752 160.171   4
  -5  -5  -8 253.430 118.131   3
   5   5   8 188.652 121.557   4
   5   5   9 7110.62 575.041   4
  -5  -5  -9 5839.99 609.658   3
  -5  -5 -10 376.598 222.162   3
   5   5  10 105.020 91.1732   4
   5   5  11 2863.14 346.055   6
  -5  -5 -11 3170.47 483.212   3
   5   5  11 3592.16 412.958   4
  -5  -5 -12 2947.97 481.884   3
   5   5  12 2240.21 349.395   4
  -5  -5 -13 144.530 198.043   3
  -5  -5 -14 14531.0 1244.32   3
  -5  -5 -15 286.992 210.157   3
  -5  -6  10 5239.17 661.945   5
  -5  -6   9 92.0595 137.901   5
  -5  -6   8 346.013 221.614   5
  -5  -6   7 836.295 203.875   1
  -5  -6   7 343.954 219.644   5
   5   6  -6 186.014 127.453   6
  -5  -6   6 560.293 172.374   1
  -5  -6   6 381.899 190.418   5
   5   6  -5 2089.77 336.049   6
  -5  -6   5 2638.12 320.481   1
  -5  -6   5 2641.37 405.617   5
   5   6  -4 3299.16 396.281   6
  -5  -6   4 2788.03 317.837   1
  -5  -6   4 3157.20 406.290   5
  -5  -6   3 223.904 95.3013   1
  -5  -6   3 228.437 116.543   5
  -5  -6   2 11799.5 850.362   5
  -5  -6   2 12614.5 693.385   1
  -5  -6   1 839.184 207.364   5
  -5  -6   1 493.150 122.466   1
  -5  -6   0 1656.24 289.155   5
  -5  -6   0 1948.80 212.851   1
  -5  -6  -1 23862.2 1353.06   5
  -5  -6  -1 27468.8 1148.54   1
  -5  -6  -2 4711.35 408.437   3
  -5  -6  -2 5115.06 364.820   1
  -5  -6  -3 7317.34 546.245   3
  -5  -6  -4 83.2882 86.6796   3
  -5  -6  -5 5559.97 497.763   3
  -5  -6  -6 492.389 154.786   3
  -5  -6  -7 5149.04 507.521   3
   5   6   8 16441.5 995.489   4
  -5  -6  -8 16680.4 1044.89   3
   5   6   9 78252.8 3268.83   4
  -5  -6  -9 87788.2 3420.47   3
   5   6  10 12148.1 822.939   6
   5   6  10 13818.7 916.498   4
  -5  -6 -10 13236.9 994.250   3
   5   6  11 4855.06 482.977   6
   5   6  11 5728.02 560.597   4
  -5  -6 -11 5198.68 613.498   3
  -5  -6 -12-56.1011 142.540   3
   5   6  12 147.098 117.153   4
  -5  -6 -13 4208.02 591.276   3
   5   6  13 3968.83 488.975   4
  -5  -6 -14 12258.8 1108.30   3
  -5  -6 -15 528.688 246.727   3
  -5  -7   9 417.556 212.028   5
  -5  -7   8 1022.04 314.244   5
  -5  -7   7 170.766 142.716   5
  -5  -7   6 270.555 163.958   5
   5   7  -5 36.5554 99.3488   6
  -5  -7   5-62.0726 131.885   5
   5   7  -4 1463.85 269.435   6
  -5  -7   4 1555.47 309.557   5
   5   7  -3-131.013 144.283   6
  -5  -7   3 89.9533 107.147   5
   5   7  -2 1115.47 258.694   6
  -5  -7   2 1181.51 266.570   5
   5   7  -1 26087.2 1449.97   6
  -5  -7   1 32730.6 1613.43   5
  -5  -7   0 520.239 199.869   5
   5   7   0 1042.56 236.245   6
  -5  -7   0 943.459 140.376   1
  -5  -7  -1 3221.09 423.634   5
  -5  -7  -1 3217.33 256.773   1
  -5  -7  -2 357.631 134.196   5
  -5  -7  -2 1056.98 145.211   1
  -5  -7  -3 23285.9 1177.91   3
  -5  -7  -3 28550.8 1120.18   1
  -5  -7  -4 13963.1 813.671   3
  -5  -7  -5 7551.15 588.141   3
  -5  -7  -6 167.433 108.500   3
   5   7   6 365.774 170.301   6
   5   7   7 3844.02 439.948   6
  -5  -7  -7 3972.42 432.166   3
   5   7   8 23096.2 1242.83   6
   5   7   8 21664.3 1258.40   4
  -5  -7  -8 22157.5 1241.99   3
   5   7   9 28893.8 1471.66   6
   5   7   9 29353.5 1546.06   4
  -5  -7  -9 28243.8 1518.02   3
   5   7  10 1514.99 267.357   6
  -5  -7 -10 1132.81 250.190   3
   5   7  10 1584.44 294.258   4
  -5  -7 -11 143.262 130.232   3
   5   7  11-53.8267 87.0638   6
   5   7  11 230.575 162.216   4
   5   7  12 2166.98 369.247   4
  -5  -7 -12 2432.06 418.006   3
   5   7  13 363.876 179.254   4
  -5  -7 -13 250.384 191.179   3
  -5  -7 -14 424.568 240.426   3
   5   7  14 646.301 233.832   4
  -5  -7 -15 868.975 285.715   3
  -5  -8   7 9983.07 946.336   5
  -5  -8   6 3657.02 542.665   5
   5   8  -5 5837.12 580.319   6
  -5  -8   5 5997.96 666.095   5
   5   8  -4-98.3311 99.7333   6
  -5  -8   4 63.4178 163.766   5
   5   8  -3 994.025 236.098   6
  -5  -8   3 807.742 240.691   5
   5   8  -2 9922.90 775.259   6
  -5  -8   2 8242.65 763.067   5
  -5  -8   1 4191.35 532.075   5
   5   8  -1 3618.38 462.839   6
   5   8   0 5636.45 566.544   6
  -5  -8   0 5347.02 588.216   5
   5   8   1 1910.90 332.400   6
  -5  -8  -1 2202.32 356.772   5
   5   8   2 6122.70 587.492   6
  -5  -8  -2 5775.44 603.428   5
  -5  -8  -3 2380.38 376.311   5
   5   8   3 1830.74 324.739   6
   5   8   4 7040.17 635.723   6
  -5  -8  -4 6600.06 485.689   3
  -5  -8  -5 80.0763 82.6406   3
   5   8   5 71.4422 132.405   6
  -5  -8  -6 1034.82 202.462   3
   5   8   6 1334.54 278.444   6
  -5  -8  -7-27.2822 106.911   3
   5   8   7 180.678 101.104   6
  -5  -8  -8-9.92627 67.7975   3
   5   8   8-59.7925 120.340   4
   5   8   8 95.1851 130.770   6
   5   8   9 3129.26 416.194   6
   5   8   9 4109.28 512.434   4
  -5  -8  -9 4412.66 479.206   3
   5   8  10 282.087 143.294   6
  -5  -8 -10 100.738 116.979   3
   5   8  10 256.043 160.587   4
  -5  -8 -11 879.675 229.156   3
   5   8  11 995.761 239.016   6
   5   8  11 711.586 235.043   4
  -5  -8 -12 827.965 247.569   3
   5   8  12 587.004 229.804   4
   5   8  12 639.314 197.822   6
  -5  -8 -13-75.2367 103.370   3
   5   8  13-10.4112 149.229   4
   5   8  14-68.9877 147.099   4
  -5  -8 -14 8.31299 128.037   3
  -5  -8 -15-67.8023 200.156   3
   5   8  15-115.520 146.425   4
  -5  -9   6 21028.8 1452.39   5
  -5  -9   5 6510.00 751.962   5
   5   9  -4 352.714 156.664   6
  -5  -9   4 387.972 205.736   5
   5   9  -3 1934.52 349.157   6
  -5  -9   3 2663.24 432.323   5
   5   9  -2 9.26793 114.014   6
  -5  -9   2-121.297 158.158   5
  -5  -9   1 3159.81 463.158   5
   5   9  -1 3842.58 490.796   6
   5   9   0 2568.27 395.726   6
  -5  -9   0 2467.60 424.864   5
   5   9   1 1765.24 323.819   6
  -5  -9  -1 1451.00 336.501   5
   5   9   2 199.525 147.490   6
  -5  -9  -2 207.201 190.427   5
   5   9   3 71.5833 140.775   6
  -5  -9  -3 5.16213 191.545   5
   5   9   4 239.397 146.855   6
  -5  -9  -4 156.296 122.715   5
   5   9   5 12869.9 934.519   6
   5   9   6 108.726 99.0434   6
   5   9   7 218.595 113.526   6
   5   9   8 1184.51 254.839   6
  -5  -9  -9 1555.12 279.927   3
   5   9   9 1384.68 292.758   6
   5   9   9 1588.22 332.080   4
  -5  -9 -10 1198.26 255.885   3
   5   9  10 948.123 247.490   6
   5   9  10 1006.09 270.442   4
  -5  -9 -11 1346.63 287.828   3
   5   9  11 1926.33 357.205   6
   5   9  11 1690.00 341.250   4
  -5  -9 -12 1050.93 256.179   3
   5   9  12 1114.67 263.447   6
   5   9  12 801.887 247.175   4
  -5  -9 -13 1117.84 308.302   3
   5   9  13 914.890 277.393   4
  -5  -9 -14 224.405 110.610   3
   5   9  14 203.302 215.150   4
  -5  -9 -15 2185.29 435.454   3
   5   9  15 2587.61 475.406   4
  -5 -10   4 237.787 218.535   5
   5  10  -3 139.218 161.976   6
  -5 -10   3 60.6453 136.116   5
   5  10  -2 26.8918 131.977   6
  -5 -10   2-214.788 169.688   5
   5  10  -1 719.703 260.896   6
  -5 -10   1 838.341 257.563   5
   5  10   0 2282.06 385.795   6
  -5 -10   0 2371.27 437.942   5
   5  10   1 71.7020 117.431   6
  -5 -10  -1 495.425 231.458   5
   5  10   2 676.165 212.954   6
  -5 -10  -2 863.319 249.242   5
   5  10   3-56.8264 164.684   6
  -5 -10  -3-187.316 162.168   5
   5  10   4 4246.61 541.120   6
  -5 -10  -4 4638.08 614.572   5
   5  10   5 1915.21 341.427   6
  -5 -10  -5 1502.31 344.992   5
   5  10   6 283.708 153.622   6
   5  10   7 333.903 169.350   6
   5  10   8 769.601 250.995   6
   5  10   9 925.964 264.028   6
   5  10  10 1646.32 334.252   6
   5  10  10 1574.46 345.106   4
   5  10  11-37.3392 92.6822   6
   5  10  11-254.000 178.106   4
   5  10  12 401.827 155.805   6
   5  10  12 422.360 191.503   4
   5  10  13 2028.62 440.568   4
   5  10  14 208.722 220.640   4
   5  11  -2 6124.97 679.692   6
  -5 -11   2 6126.03 736.883   5
   5  11  -1 574.703 232.594   6
  -5 -11   1 378.918 218.976   5
   5  11   0-214.774 160.205   6
  -5 -11   0 389.820 158.180   5
   5  11   1 176.553 189.248   6
  -5 -11  -1 16.3054 170.541   5
   5  11   2 337.812 174.884   6
  -5 -11  -2 554.395 234.265   5
   5  11   3-14.5576 148.081   6
  -5 -11  -3 147.151 163.126   5
   5  11   4 4504.19 593.061   6
  -5 -11  -4 5255.78 660.540   5
   5  11   5 7502.35 764.456   6
  -5 -11  -5 7066.96 781.494   5
   5  11   6 359.248 154.276   6
  -5 -11  -6 863.311 306.036   5
   5  11   7 602.253 213.474   6
   5  11   8 745.951 244.332   6
   5  11   9 1458.16 340.785   6
   5  11  10 388.321 168.961   6
   5  11  11 3463.26 497.571   6
   5  11  12-65.1581 149.744   6
   5  11  12-86.4557 128.688   4
   5  11  13 648.619 212.102   6
   5  12   1 4864.71 637.338   6
  -5 -12  -1 4840.32 641.344   5
   5  12   2 1566.83 360.894   6
  -5 -12  -2 1019.42 314.680   5
   5  12   3 2942.97 499.735   6
  -5 -12  -3 3543.33 562.069   5
   5  12   4 204.409 165.121   6
  -5 -12  -4-354.666 243.945   5
   5  12   5 2407.47 437.817   6
  -5 -12  -5 2367.23 465.986   5
   5  12   6 513.355 219.153   6
  -5 -12  -6 320.675 163.421   5
   5  12   7 234.352 179.614   6
  -5 -12  -7-133.811 207.368   5
   5  12   8 552.703 223.615   6
   5  12   9 1479.95 342.801   6
   5  12  10 106.503 149.421   6
  -6   7   7 40.6922 93.6431   2
  -6   7   6 1022.86 276.828   2
  -6   7   5 390.215 223.356   2
  -6   7   4 306.094 172.241   2
  -6   7   3 452.649 239.113   2
  -6   7   2 5035.13 622.605   2
  -6   7   1 16181.8 1222.23   2
  -6   6  11 413.566 199.613   1
  -6   6  10 1525.10 349.072   1
  -6   6   9 566.140 229.077   1
  -6   6   8-34.9090 122.675   1
  -6   6   7 288.577 113.492   1
  -6   6   7 685.554 234.108   2
  -6   6   6 3291.24 485.886   1
  -6   6   6 2974.86 439.455   2
  -6   6   5 894.170 240.958   1
  -6   6   5 818.965 240.481   2
  -6   6   4 154.122 120.656   1
  -6   6   4 453.871 187.046   2
  -6   6   3 106.614 93.9139   1
  -6   6   3-66.4914 156.211   2
  -6   6   2 651.221 223.963   1
  -6   6   2 525.797 196.424   2
  -6   6   1 1396.91 303.532   1
  -6   6   1 1898.31 361.409   2
  -6   6   0 1182.91 278.756   1
  -6   6   0 1487.37 319.588   2
  -6   6  -1 1521.14 359.178   2
  -6   6  -2 144.014 157.397   2
  -6   5  12 60.7408 196.180   1
  -6   5  11 5583.12 679.872   1
  -6   5  10 1137.14 346.997   1
  -6   5   9 135.097 169.551   1
  -6   5   8 554.103 241.179   1
  -6   5   7-44.9286 115.137   1
  -6   5   6 969.189 258.184   1
  -6   5   6 974.198 247.061   2
  -6   5   5 634.416 225.364   1
  -6   5   5 590.745 208.160   2
  -6   5   4 63.3165 109.773   1
  -6   5   4 81.5982 123.991   2
  -6   5   3-45.6519 103.537   2
  -6   5   3 37.6147 145.418   1
  -6   5   2 3168.62 460.929   1
  -6   5   2 3870.45 479.126   2
  -6   5   1-3.61033 150.360   1
  -6   5   1-240.213 193.291   2
  -6   5   0-46.4081 114.987   1
  -6   5   0-37.8475 101.963   2
  -6   5  -1-131.389 93.4804   2
  -6   5  -1 96.0714 99.0531   1
  -6   5  -2 634.969 218.463   2
  -6   5  -2 281.063 169.172   1
  -6   5  -3 518.099 257.256   2
  -6   5  -4 707.204 222.644   2
  -6   4  12 2670.04 476.773   1
  -6   4  11 344.105 172.515   1
  -6   4  10 952.066 258.152   1
  -6   4   9 95.7678 171.187   1
  -6   4   8 1946.68 354.364   1
  -6   4   7 2581.36 424.219   1
  -6   4   6 952.491 252.885   1
  -6   4   6 1403.30 267.295   2
  -6   4   5 382.190 164.518   1
  -6   4   5 376.425 138.537   2
  -6   4   4 41.2074 110.490   1
  -6   4   4 191.275 140.886   2
  -6   4   3 442.083 177.850   1
  -6   4   3 214.291 132.438   2
  -6   4   2 170.662 147.558   1
  -6   4   2-27.7094 87.4134   2
  -6   4   1 199.785 139.395   1
  -6   4   1-9.24156 112.154   2
  -6   4   0 291.507 101.771   2
  -6   4   0 770.259 229.864   1
  -6   4  -1-111.732 145.914   2
  -6   4  -1 86.9435 96.4276   1
  -6   4  -2 358.176 155.783   3
  -6   4  -2 421.135 165.466   2
  -6   4  -3-11.2136 94.2650   3
  -6   4  -3-118.471 112.531   2
  -6   4  -4 2656.80 413.583   3
  -6   4  -4 3035.72 456.600   2
  -6   4  -5 2668.75 437.998   2
  -6   4  -6 258.204 195.842   2
  -6   3  13 2262.45 438.671   1
  -6   3  12 2724.21 459.922   1
  -6   3  11 1079.42 324.720   1
  -6   3  10 3402.91 496.757   1
  -6   3   9-1.65737 139.203   1
  -6   3   8 101.461 152.641   1
  -6   3   7 2157.70 355.033   1
  -6   3   6 19731.9 1222.69   1
  -6   3   5 12598.6 806.513   2
  -6   3   5 13401.8 968.592   1
  -6   3   4 320.442 145.265   1
  -6   3   4 156.361 80.1765   2
  -6   3   3 1269.91 257.377   1
  -6   3   3 1383.06 243.518   2
  -6   3   2 62.8188 117.692   1
  -6   3   2 250.540 126.813   2
  -6   3   1 16085.2 1005.94   2
  -6   3   1 18167.0 1118.99   1
  -6   3   0 25248.8 1369.58   2
  -6   3   0 28276.2 1528.31   1
  -6   3  -1 196.441 132.505   3
  -6   3  -1 251.089 131.595   2
  -6   3  -1-81.9164 142.722   1
  -6   3  -2 1.94460 119.057   3
  -6   3  -2 222.623 152.423   2
  -6   3  -3 92.8499 120.471   3
  -6   3  -3 196.888 127.246   2
  -6   3  -4 1622.15 328.441   3
  -6   3  -4 1007.98 262.285   2
  -6   3  -5 370.474 207.576   3
  -6   3  -5 269.568 135.390   2
  -6   3  -6 260.555 107.525   3
  -6   3  -6 579.816 199.517   2
  -6   3  -7 367.143 167.685   3
  -6   3  -7 305.427 165.569   2
  -6   3  -8 41.8047 116.196   3
  -6   3  -8 5.27000 102.884   2
  -6   2  13 183.644 138.080   1
  -6   2  12 95.2353 126.820   1
  -6   2  11 1735.42 371.708   1
  -6   2  10 8182.44 784.145   1
  -6   2   9 5661.12 631.581   1
  -6   2   8 2025.87 362.947   1
  -6   2   7 2936.78 433.479   1
  -6   2   6 26361.5 1457.41   1
  -6   2   5 70603.5 2760.42   2
  -6   2   5 75479.1 3086.17   1
  -6   2   4 8848.78 589.987   2
  -6   2   4 10072.0 796.287   1
  -6   2   3 216.199 153.638   1
  -6   2   3 103.032 75.5070   2
  -6   2   2 623.750 204.810   1
  -6   2   2 628.417 156.199   2
  -6   2   1 72.8112 124.710   1
  -6   2   1 417.464 154.319   2
  -6   2   0 508.079 170.847   2
  -6   2   0-71.8705 110.625   1
  -6   2  -1 44.3097 98.4609   3
  -6   2  -1 446.093 144.365   2
  -6   2  -2 171.277 146.122   3
  -6   2  -2-96.8502 118.577   2
  -6   2  -3 119.789 104.727   3
  -6   2  -3 60.8923 83.7380   2
  -6   2  -4 637.946 219.117   3
  -6   2  -4 648.584 170.586   2
  -6   2  -5 362.641 157.321   3
  -6   2  -5 887.861 242.414   2
  -6   2  -6 1939.59 394.709   3
  -6   2  -6 2304.20 378.033   2
  -6   2  -7 259.697 111.227   3
  -6   2  -7-22.9119 138.699   2
  -6   2  -8 61.3501 135.794   3
  -6   2  -8 325.293 204.250   2
  -6   2  -9 202.606 121.665   3
  -6   2  -9 704.223 249.390   2
  -6   2 -10 386.798 241.901   3
  -6   1  13 598.640 236.373   1
  -6   1  12 24.8384 139.670   1
  -6   1  11 5541.80 647.144   1
  -6   1  10 2292.79 415.645   1
  -6   1   9-386.949 183.498   1
  -6   1   8 138.663 165.010   1
  -6   1   7 1531.67 302.234   1
  -6   1   6 20924.3 1233.95   1
  -6   1   5-3.13631 153.610   1
  -6   1   4 3797.39 326.240   2
  -6   1   4 3771.56 458.105   1
  -6   1   3 795.278 225.091   1
  -6   1   3 643.870 127.305   2
  -6   1   2-21.9487 95.8403   1
  -6   1   2 83.5525 59.1295   2
  -6   1   1 1003.85 246.472   1
  -6   1   1 721.907 149.634   2
  -6   1   0 3363.86 348.401   2
  -6   1   0 2995.33 393.284   3
  -6   1   0 3276.55 439.356   1
  -6   1  -1 516.898 175.902   3
  -6   1  -1 311.733 109.290   2
  -6   1  -2 6911.60 537.256   2
  -6   1  -2 6327.26 616.133   3
  -6   1  -3 602.470 204.604   3
  -6   1  -3 743.467 188.886   2
  -6   1  -4 199.829 141.446   3
  -6   1  -4 32.0014 98.3031   2
  -6   1  -5 567.700 196.706   3
  -6   1  -5 657.736 194.076   2
  -6   1  -6 143.953 144.741   3
  -6   1  -6 9.36589 118.660   2
  -6   1  -7 267.182 181.632   3
  -6   1  -7 548.087 215.703   2
  -6   1  -8 6311.67 642.700   2
  -6   1  -8 5310.21 665.088   3
  -6   1  -9-88.0671 134.121   3
  -6   1  -9 289.356 203.104   2
  -6   1 -10 309.008 187.612   3
  -6   1 -10 182.927 147.752   2
  -6   1 -11-22.2677 114.368   3
  -6   0  13 510.590 215.561   1
  -6   0  12 527.666 244.254   1
  -6   0  11 1371.96 326.637   1
  -6   0  10 608.672 214.680   1
  -6   0   9 44.3684 138.149   1
  -6   0   8 2839.71 321.522   5
  -6   0   8 3108.78 444.732   1
  -6   0   7-58.6026 144.734   1
  -6   0   7 76.0854 56.5736   5
  -6   0   6 2341.23 368.247   1
  -6   0   6 3072.35 299.106   5
  -6   0   5 56.7912 144.550   1
  -6   0   5 124.258 54.9500   5
  -6   0   4 665.800 114.236   5
  -6   0   4 501.971 210.113   1
  -6   0   3 141.691 96.7180   1
  -6   0   3 106.584 46.2399   5
  -6   0   3 108.715 41.7831   2
  -6   0   2 191.015 59.5170   5
  -6   0   2 49.1675 114.626   1
  -6   0   2 119.783 50.3334   2
  -6   0   1 705.018 179.916   1
  -6   0   1 690.981 92.3067   5
  -6   0   1 673.167 124.940   2
  -6   0   0 1532.97 144.173   5
  -6   0   0 2193.63 243.546   2
  -6   0   0 1676.40 294.171   1
  -6   0  -1-115.332 129.614   3
  -6   0  -1 18.8350 57.2579   2
  -6   0  -1-58.4764 48.3999   5
  -6   0  -2 839.955 225.356   3
  -6   0  -2 1021.24 180.252   2
  -6   0  -3 46507.2 1915.52   2
  -6   0  -3 43099.2 2134.54   3
  -6   0  -4 13901.9 840.615   2
  -6   0  -4 14688.5 1041.98   3
  -6   0  -5 15379.5 922.117   2
  -6   0  -5 15452.9 1089.12   3
  -6   0  -6 1195.07 319.931   3
  -6   0  -7 617.288 229.357   3
  -6   0  -8 629.504 212.373   3
  -6   0  -9 3818.26 562.847   3
  -6   0 -10 294.807 217.486   3
  -6   0 -11 346.312 184.969   3
  -6  -1  13 231.403 157.798   1
  -6  -1  12 1409.11 343.071   1
  -6  -1  11 3039.64 476.699   1
  -6  -1  10 44.8787 98.3897   5
  -6  -1  10 71.6304 150.831   1
  -6  -1   9 2344.01 322.245   5
  -6  -1   9 3444.38 460.547   1
  -6  -1   8 718.033 177.415   5
  -6  -1   8 473.586 157.967   1
  -6  -1   7 1597.42 246.466   5
  -6  -1   7 1814.12 304.476   1
  -6  -1   6 2774.76 379.202   1
  -6  -1   6 2381.93 296.147   5
  -6  -1   5 13025.8 723.360   5
  -6  -1   5 10468.7 792.612   1
  -6  -1   4 6622.26 457.899   5
  -6  -1   4 6754.64 602.020   1
  -6  -1   3 776.589 140.090   5
  -6  -1   3 202.748 110.685   1
  -6  -1   2 5179.87 363.368   5
  -6  -1   2 5260.65 290.609   2
  -6  -1   2 4707.55 475.872   1
  -6  -1   1 18345.9 879.896   5
  -6  -1   1 18073.7 1074.78   1
  -6  -1   0 841.772 134.438   2
  -6  -1   0 877.028 219.794   1
  -6  -1   0 878.776 141.191   5
  -6  -1   0 881.628 218.495   3
  -6  -1  -1 5664.96 383.861   2
  -6  -1  -1 4769.32 506.230   3
  -6  -1  -2 627.431 211.320   3
  -6  -1  -2 809.967 148.695   2
  -6  -1  -3 182.747 118.667   3
  -6  -1  -3 70.5969 90.7731   2
  -6  -1  -4 13397.3 986.525   3
  -6  -1  -5 1268.23 314.327   3
  -6  -1  -6 5370.53 600.309   3
  -6  -1  -7 1195.03 285.384   3
  -6  -1  -8 5205.53 624.210   3
  -6  -1  -9 3741.53 548.284   3
  -6  -1 -10 169.511 154.999   3
  -6  -1 -11 638.580 278.884   3
  -6  -1 -12 249.616 241.655   3
  -6  -2  13 1007.55 303.165   1
  -6  -2  12 4461.70 596.847   1
  -6  -2  12 3568.24 505.951   5
  -6  -2  11 621.951 244.429   1
  -6  -2  11 164.864 105.861   5
  -6  -2  10 7992.43 709.711   5
  -6  -2  10 8864.40 802.584   1
  -6  -2   9 4215.40 471.205   5
  -6  -2   9 2892.31 420.648   1
  -6  -2   8 150.326 126.659   5
  -6  -2   8-150.358 159.728   1
  -6  -2   7 6040.38 542.415   5
  -6  -2   7 5875.51 588.229   1
  -6  -2   6 14802.4 880.645   5
  -6  -2   6 13631.4 925.317   1
  -6  -2   5 6984.22 526.048   5
  -6  -2   5 5876.77 554.989   1
  -6  -2   4 1105.91 224.682   1
  -6  -2   4 1305.31 210.324   5
  -6  -2   3 41.4217 82.6793   5
  -6  -2   3-82.0444 106.621   1
  -6  -2   2 895.530 202.316   1
  -6  -2   2 680.307 142.239   5
  -6  -2   1 3202.01 315.535   5
  -6  -2   1 2748.10 146.188   2
  -6  -2   1 2450.63 323.370   1
  -6  -2   0 1837.20 231.138   5
  -6  -2   0 2082.10 164.197   2
  -6  -2   0 1738.19 294.902   1
  -6  -2  -1 902.608 231.994   3
  -6  -2  -1 1476.50 160.364   2
  -6  -2  -2-38.9618 98.3548   3
  -6  -2  -2 25.9816 49.9582   2
  -6  -2  -3 6464.57 605.480   3
  -6  -2  -4 899.184 240.437   3
  -6  -2  -5 288.972 104.646   3
  -6  -2  -6 821.591 228.276   3
  -6  -2  -7 3085.75 457.367   3
  -6  -2  -8 1574.98 331.613   3
  -6  -2  -9 717.024 262.087   3
  -6  -2 -10 140.700 208.150   3
  -6  -2 -11 1451.44 361.125   3
  -6  -2 -12 157.273 156.899   3
  -6  -2 -13 8386.06 941.363   3
  -6  -3  12 1542.01 337.900   1
  -6  -3  12 2102.72 406.377   5
  -6  -3  11 142.632 186.267   1
  -6  -3  11 161.107 173.533   5
  -6  -3  10 1696.34 358.056   1
  -6  -3  10 860.238 248.790   5
  -6  -3   9-67.7239 106.613   5
  -6  -3   9-50.1381 123.844   1
  -6  -3   8 2537.86 363.520   5
  -6  -3   8 2495.25 384.058   1
  -6  -3   7 22.7148 115.965   5
  -6  -3   7-162.949 156.113   1
  -6  -3   6 1384.27 279.338   5
  -6  -3   6 1395.27 266.033   1
  -6  -3   5 1613.16 272.171   1
  -6  -3   5 2079.10 305.060   5
  -6  -3   4 4545.74 449.092   5
  -6  -3   4 4759.79 466.972   1
  -6  -3   3 27883.5 1341.60   5
  -6  -3   3 29264.1 1421.55   1
  -6  -3   2 826.903 178.695   5
  -6  -3   2 840.381 216.444   1
  -6  -3   1 1276.67 240.487   1
  -6  -3   1 1608.54 248.740   5
  -6  -3   0 2928.89 325.477   5
  -6  -3   0 3099.57 353.914   1
  -6  -3  -1 1209.36 231.030   3
  -6  -3  -1 924.967 219.450   1
  -6  -3  -1 1265.67 119.549   2
  -6  -3  -2 2185.49 330.333   3
  -6  -3  -3 219.601 123.864   3
  -6  -3  -4 171.435 140.918   3
  -6  -3  -5 14587.1 1004.32   3
  -6  -3  -6 270.310 168.885   3
  -6  -3  -7 178.374 175.939   3
  -6  -3  -8 9091.12 818.004   3
  -6  -3  -9 13983.8 1076.85   3
  -6  -3 -10-17.6486 122.538   3
  -6  -3 -11 617.712 277.168   3
  -6  -3 -12 57.6324 157.746   3
  -6  -3 -13 4600.23 670.758   3
  -6  -4  12 320.332 201.856   1
  -6  -4  11 966.002 260.380   1
  -6  -4  11 1088.30 313.216   5
  -6  -4  10 2098.11 387.556   1
  -6  -4  10 2071.99 400.414   5
  -6  -4   9-147.922 152.355   1
  -6  -4   9 37.0935 133.206   5
  -6  -4   8 2018.44 371.414   1
  -6  -4   8 1889.04 379.457   5
  -6  -4   7 4020.18 484.124   5
  -6  -4   7 3842.37 461.523   1
  -6  -4   6 804.524 231.891   5
  -6  -4   6 425.329 176.768   1
  -6  -4   5 7720.96 639.541   5
  -6  -4   5 6489.47 576.395   1
  -6  -4   4 10019.1 725.487   5
  -6  -4   4 9271.53 672.944   1
  -6  -4   3 726.854 164.690   1
  -6  -4   3 527.106 177.843   5
  -6  -4   2 30654.9 1458.78   5
  -6  -4   2 29463.0 1424.54   1
  -6  -4   1 25802.3 1242.86   5
  -6  -4   1 20278.9 1116.05   1
  -6  -4   0 197.674 104.130   5
  -6  -4   0 190.776 108.292   1
  -6  -4  -1 3682.18 393.525   5
  -6  -4  -1 4005.81 190.476   2
  -6  -4  -1 3762.05 417.694   3
  -6  -4  -1 3891.25 396.803   1
  -6  -4  -2-63.4510 119.276   3
  -6  -4  -3 20819.0 1185.49   3
  -6  -4  -4 47124.6 2162.02   3
  -6  -4  -5 3390.59 445.267   3
  -6  -4  -6 4658.70 528.116   3
  -6  -4  -7 332.322 179.556   3
  -6  -4  -8 596.585 201.480   3
  -6  -4  -9 1806.39 362.501   3
  -6  -4 -10-198.229 189.899   3
  -6  -4 -11 1647.65 382.036   3
  -6  -4 -12 828.707 322.765   3
  -6  -4 -13 1318.96 359.627   3
  -6  -5  11 609.327 192.538   1
  -6  -5  11 812.250 279.396   5
  -6  -5  10 144.406 156.718   1
  -6  -5  10 179.880 141.016   5
  -6  -5   9 2320.35 390.750   1
  -6  -5   9 3013.69 495.096   5
  -6  -5   8 460.966 178.423   1
  -6  -5   8 801.374 283.384   5
  -6  -5   7 1714.65 304.460   1
  -6  -5   7 1858.65 367.708   5
  -6  -5   6 11662.6 879.486   5
  -6  -5   6 11345.1 802.927   1
  -6  -5   5 9296.35 752.841   5
  -6  -5   5 8101.51 643.172   1
  -6  -5   4 84.1314 116.041   5
  -6  -5   4 16.5581 86.4264   1
  -6  -5   3 3570.05 419.572   5
  -6  -5   3 3459.72 368.677   1
  -6  -5   2 3115.59 397.141   5
  -6  -5   2 3705.11 369.709   1
  -6  -5   1 205587. 6986.48   5
  -6  -5   1 185610. 6759.87   1
  -6  -5   0 42158.6 1955.28   5
  -6  -5   0 44056.8 1832.87   1
  -6  -5  -1 818.638 130.734   5
  -6  -5  -1 960.195 173.271   1
  -6  -5  -2 2030.82 292.107   1
  -6  -5  -2 2802.62 364.918   3
  -6  -5  -3 336.729 137.091   3
  -6  -5  -4 11159.0 818.901   3
  -6  -5  -5-190.196 172.204   3
  -6  -5  -6 7308.27 664.656   3
  -6  -5  -7 636.441 194.724   3
  -6  -5  -8 212.821 129.391   3
  -6  -5  -9 312.096 124.118   3
  -6  -5 -10 2033.90 395.053   3
  -6  -5 -11 3697.99 553.683   3
  -6  -5 -12 2238.38 444.449   3
  -6  -5 -13 545.329 245.789   3
  -6  -5 -14 136.723 163.354   3
  -6  -6   9 261.107 214.264   5
  -6  -6   8-186.097 152.407   5
  -6  -6   7 459.025 170.837   1
  -6  -6   7 609.753 251.023   5
  -6  -6   6 7279.40 704.058   5
  -6  -6   6 6441.96 580.879   1
  -6  -6   5 3605.26 483.489   5
  -6  -6   5 2976.11 372.436   1
  -6  -6   4 345.162 145.957   5
  -6  -6   4-3.69834 70.7327   1
  -6  -6   3 1378.39 283.716   5
  -6  -6   3 1953.18 267.938   1
  -6  -6   2 1161.76 266.281   5
  -6  -6   2 553.259 138.449   1
  -6  -6   1 18619.2 1102.39   5
  -6  -6   1 15312.0 859.602   1
  -6  -6   0 9347.64 769.675   5
  -6  -6   0 10998.5 672.115   1
  -6  -6  -1 3696.51 441.231   5
  -6  -6  -1 4270.20 378.409   1
  -6  -6  -2 15049.5 975.988   5
  -6  -6  -2 15170.3 827.753   1
  -6  -6  -3 2968.38 337.997   1
  -6  -6  -3 2709.70 347.098   3
  -6  -6  -4 99.7576 117.984   3
  -6  -6  -5 27.9490 108.095   3
  -6  -6  -6 6115.14 590.704   3
  -6  -6  -7 157.460 106.406   3
  -6  -6  -8 7.09272 152.131   3
  -6  -6  -9 1040.83 269.293   3
  -6  -6 -10 36.7662 133.958   3
  -6  -6 -11 632.942 235.799   3
   6   6  11 298.075 120.998   6
   6   6  11 508.583 180.768   4
  -6  -6 -12 53.6037 120.311   3
  -6  -6 -13 1671.83 394.060   3
  -6  -6 -14-35.1327 136.561   3
  -6  -7   8 1504.32 376.076   5
  -6  -7   7 783.605 250.416   5
  -6  -7   6 218.370 199.844   5
   6   7  -5 325.715 169.304   6
  -6  -7   5 270.769 185.901   5
   6   7  -4 447.934 180.297   6
  -6  -7   4 1035.31 274.204   5
  -6  -7   3-76.1618 157.095   5
  -6  -7   2 0.28243 138.485   5
  -6  -7   1 4108.63 505.584   5
  -6  -7   1 3815.69 353.333   1
  -6  -7   0 5815.07 583.508   5
  -6  -7   0 4030.00 354.312   1
  -6  -7  -1 2490.21 387.226   5
  -6  -7  -1 2732.00 286.572   1
  -6  -7  -2 397.496 116.438   1
  -6  -7  -2 247.061 171.285   5
  -6  -7  -3 2742.77 335.565   3
  -6  -7  -3 2904.28 297.973   1
  -6  -7  -4 4124.18 381.310   1
  -6  -7  -4 3666.83 410.224   3
  -6  -7  -5 2697.00 364.972   3
  -6  -7  -6 1166.12 262.481   3
  -6  -7  -7 9471.44 762.264   3
  -6  -7  -8 4599.88 527.056   3
  -6  -7  -9 3808.14 490.514   3
   6   7  10 14533.5 972.675   6
  -6  -7 -10 13566.8 1031.89   3
   6   7  11 5.95702 92.3867   6
   6   7  11-131.778 139.672   4
  -6  -7 -12 2872.36 494.279   3
   6   7  12 3152.17 442.267   4
  -6  -7 -13 16.5419 125.696   3
  -6  -7 -14 145.229 110.576   3
  -6  -8   7 2317.69 441.794   5
  -6  -8   6 343.007 193.702   5
   6   8  -5 1682.72 325.753   6
  -6  -8   5 1436.60 355.221   5
   6   8  -4 66.4358 108.415   6
  -6  -8   4 148.451 159.112   5
   6   8  -3 797.669 226.192   6
  -6  -8   3 450.771 219.284   5
   6   8  -2 421.763 160.777   6
  -6  -8   2 814.462 255.201   5
   6   8  -1 1185.94 291.883   6
  -6  -8   1 955.946 274.671   5
   6   8   0 1180.19 291.844   6
  -6  -8   0 1308.49 287.542   5
   6   8   1 2998.71 430.348   6
  -6  -8  -1 3279.01 459.233   5
  -6  -8  -2 2123.30 377.220   5
   6   8   2 1967.45 352.756   6
  -6  -8  -3 10880.3 885.787   5
  -6  -8  -4 452.845 140.430   3
  -6  -8  -5 1959.00 299.441   3
   6   8   5 2140.37 359.892   6
   6   8   6 10545.4 848.443   6
  -6  -8  -6 10941.9 790.864   3
   6   8   7 460.407 204.435   6
  -6  -8  -7 589.494 178.715   3
   6   8   8 11335.5 852.198   6
  -6  -8  -8 9811.05 800.780   3
  -6  -8  -9 479.712 188.012   3
   6   8   9 498.379 212.463   6
  -6  -8 -10 486.195 169.460   3
   6   8  10 388.927 158.906   6
  -6  -8 -11-51.5393 118.700   3
   6   8  11-277.059 162.752   6
   6   8  11-163.825 142.586   4
  -6  -8 -12 2990.77 481.544   3
   6   8  12 3043.05 419.154   6
   6   8  12 3310.85 487.226   4
  -6  -8 -13-55.3320 126.026   3
   6   8  13-36.8554 109.648   4
  -6  -8 -14 1953.02 422.169   3
  -6  -9   5 3804.39 561.086   5
  -6  -9   4 2304.97 446.127   5
   6   9  -4 1562.47 324.798   6
   6   9  -3 825.416 239.128   6
  -6  -9   3 1008.28 299.218   5
   6   9  -2 2491.16 413.637   6
  -6  -9   2 2576.74 446.247   5
   6   9  -1 1557.23 331.939   6
  -6  -9   1 972.897 293.437   5
   6   9   0 2287.13 383.236   6
  -6  -9   0 2271.59 408.047   5
   6   9   1 1066.10 270.041   6
  -6  -9  -1 1000.82 255.562   5
   6   9   2 2254.13 387.139   6
  -6  -9  -2 2808.19 455.756   5
   6   9   3 357.520 171.020   6
  -6  -9  -3 292.117 163.305   5
   6   9   4 105.327 104.777   6
  -6  -9  -4 135.276 137.504   5
   6   9   5-24.8344 119.076   6
   6   9   6 3081.30 442.263   6
   6   9   7 3943.94 513.923   6
  -6  -9  -8 159.298 106.761   3
   6   9   8 116.569 151.449   6
  -6  -9  -9 240.960 193.273   3
   6   9   9-211.743 175.917   6
  -6  -9 -10 68.5109 104.328   3
   6   9  10-50.4571 137.706   6
  -6  -9 -11 1021.11 280.535   3
   6   9  11 1084.62 262.088   6
  -6  -9 -12-131.653 190.479   3
   6   9  12 218.770 155.651   6
   6   9  12 326.583 206.661   4
  -6  -9 -13 1350.22 315.514   3
   6   9  13 822.259 278.476   4
  -6  -9 -14 210.684 116.745   3
   6   9  14 256.740 179.767   4
   6  10  -3-129.754 132.299   6
  -6 -10   3 1.63541 167.011   5
   6  10  -2 424.943 179.563   6
  -6 -10   2 813.336 275.216   5
   6  10  -1 3576.83 517.926   6
  -6 -10   1 4097.30 575.558   5
   6  10   0 323.039 187.759   6
  -6 -10   0 520.268 248.018   5
   6  10   1 3871.87 556.684   6
  -6 -10  -1 5127.54 643.997   5
   6  10   2 146.098 196.852   6
  -6 -10  -2 424.052 202.590   5
   6  10   3 902.545 234.291   6
  -6 -10  -3 477.323 197.959   5
   6  10   4 604.502 230.771   6
  -6 -10  -4 195.361 138.600   5
   6  10   5-48.3709 123.656   6
  -6 -10  -5 83.3276 139.757   5
   6  10   6 24.0990 99.5674   6
   6  10   7-46.1500 135.125   6
   6  10   8 2279.15 403.977   6
   6  10   9 2192.70 407.230   6
   6  10  10 629.251 237.421   6
   6  10  11-49.1258 111.658   6
   6  10  12 3716.92 529.207   6
   6  11  -2 674.523 244.088   6
   6  11  -1 378.807 203.336   6
  -6 -11   1 170.663 148.399   5
   6  11   0 297.852 187.513   6
  -6 -11   0 151.709 151.619   5
   6  11   1 578.714 260.994   6
  -6 -11  -1 624.657 260.115   5
   6  11   2 3744.91 539.207   6
  -6 -11  -2 4296.87 609.015   5
   6  11   3 4243.43 589.104   6
  -6 -11  -3 4192.62 610.015   5
   6  11   4 2549.27 448.647   6
  -6 -11  -4 2511.64 460.612   5
   6  11   5 616.411 248.690   6
  -6 -11  -5 84.6472 149.404   5
   6  11   6 1008.80 295.593   6
  -6 -11  -6 196.671 183.767   5
   6  11   7 658.449 225.908   6
   6  11   8 2738.24 460.560   6
   6  11   9 7546.97 786.487   6
   6  11  10 1036.89 295.836   6
   6  11  11 296.843 113.424   6
   6  11  12 634.991 212.405   6
   6  12   3 18140.9 1353.12   6
  -6 -12  -3 18398.2 1410.16   5
   6  12   4 22478.6 1528.26   6
  -6 -12  -4 21638.1 1559.76   5
   6  12   5 964.575 292.816   6
  -6 -12  -5 1142.25 360.628   5
   6  12   6 3082.47 509.588   6
  -6 -12  -6 2869.80 490.960   5
   6  12   7-10.7419 117.806   6
  -6 -12  -7-497.339 312.235   5
  -7   6   8 638.905 232.821   1
  -7   6   7 500.586 223.255   1
  -7   6   6 1254.22 318.375   1
  -7   6   6 1142.06 290.813   2
  -7   6   5 1995.44 386.840   1
  -7   6   5 1929.12 371.775   2
  -7   6   4 491.052 214.395   1
  -7   6   4 689.879 235.993   2
  -7   6   3 758.724 252.985   1
  -7   6   3 757.335 241.606   2
  -7   6   2 590.723 250.975   2
  -7   6   2 665.931 239.780   1
  -7   6   1 4428.16 585.478   2
  -7   5  10 4321.51 621.421   1
  -7   5   9 3018.13 508.850   1
  -7   5   8 230.882 156.002   1
  -7   5   7 165.452 131.407   1
  -7   5   6 2687.73 453.540   1
  -7   5   5 1560.22 342.501   1
  -7   5   5 1611.40 306.600   2
  -7   5   4 76.2234 109.952   1
  -7   5   4-23.1066 104.778   2
  -7   5   3 20.9098 155.675   1
  -7   5   3 394.541 192.425   2
  -7   5   2 301.414 185.086   1
  -7   5   2 287.275 162.042   2
  -7   5   1 1749.39 370.823   1
  -7   5   1 1407.14 311.000   2
  -7   5   0 1939.30 414.751   1
  -7   5   0 1641.44 334.925   2
  -7   5  -1 125.608 155.384   1
  -7   5  -1-45.6638 106.816   2
  -7   5  -2-208.347 205.414   2
  -7   5  -2 299.514 162.489   1
  -7   5  -3-149.615 181.364   1
  -7   4  10 3445.77 548.091   1
  -7   4   9 395.902 233.547   1
  -7   4   8 1.50173 158.208   1
  -7   4   7 450.672 196.265   1
  -7   4   6 743.271 252.517   1
  -7   4   5 49.7936 160.091   1
  -7   4   5 29.3825 74.9455   2
  -7   4   4-93.3032 118.206   1
  -7   4   4 76.6166 96.1142   2
  -7   4   3 1655.54 295.432   2
  -7   4   3 1486.13 325.852   1
  -7   4   2 127.437 119.318   1
  -7   4   2 411.363 172.943   2
  -7   4   1 249.627 218.560   1
  -7   4   1-6.56468 122.007   2
  -7   4   0 611.266 230.261   1
  -7   4   0 12.2902 101.421   2
  -7   4  -1 2340.95 387.589   2
  -7   4  -1 2348.50 418.696   1
  -7   4  -2-146.886 171.216   2
  -7   4  -2-189.845 155.844   1
  -7   4  -3 1626.09 352.072   2
  -7   4  -3 1403.59 365.593   1
  -7   4  -4 185.985 151.695   2
  -7   3  11 426.523 194.039   1
  -7   3  10 230.568 195.158   1
  -7   3   9 486.000 209.724   1
  -7   3   8 342.654 191.357   1
  -7   3   7 2542.88 442.996   1
  -7   3   6 3089.16 471.160   1
  -7   3   5 104.592 158.318   1
  -7   3   4 4455.08 450.366   2
  -7   3   4 5089.30 611.476   1
  -7   3   3 1185.45 285.382   1
  -7   3   3 913.140 205.631   2
  -7   3   2 6.02439 147.340   1
  -7   3   2-42.8597 111.498   2
  -7   3   1 114.879 111.341   1
  -7   3   1 202.475 139.271   2
  -7   3   0 2690.69 382.974   2
  -7   3   0 2558.81 423.402   1
  -7   3  -1-103.545 125.066   2
  -7   3  -1-90.2864 127.142   1
  -7   3  -2 1087.90 264.787   2
  -7   3  -2 1053.84 287.218   1
  -7   3  -2 848.918 247.588   3
  -7   3  -3 1183.93 290.180   3
  -7   3  -3 1621.52 337.838   2
  -7   3  -4 2955.96 461.229   3
  -7   3  -4 2188.24 377.975   2
  -7   3  -5 1022.03 294.075   3
  -7   3  -5 1091.03 287.767   2
  -7   3  -6 76.9611 177.867   3
  -7   3  -6 55.8196 108.908   2
  -7   2  11 1435.64 366.707   1
  -7   2  10 259.073 170.876   1
  -7   2   9-91.5695 146.289   1
  -7   2   8-87.3386 161.597   1
  -7   2   7 9432.19 853.109   1
  -7   2   6 3992.51 529.519   1
  -7   2   5 856.554 272.613   1
  -7   2   4 6330.38 665.756   1
  -7   2   3 7.68870 127.747   1
  -7   2   3 11.1362 82.2002   2
  -7   2   2 10485.9 712.426   2
  -7   2   2 10584.4 870.374   1
  -7   2   1 4713.23 468.102   2
  -7   2   1 5196.41 574.032   1
  -7   2   0-97.5330 126.329   2
  -7   2   0 140.016 186.527   1
  -7   2  -1 5.67762 87.4008   2
  -7   2  -1-147.856 136.440   1
  -7   2  -2 124.041 134.835   3
  -7   2  -2-38.1362 99.1459   2
  -7   2  -3 3807.43 474.669   2
  -7   2  -3 4336.23 552.570   3
  -7   2  -4 170.131 138.824   3
  -7   2  -4 342.786 176.733   2
  -7   2  -5 523.068 219.940   3
  -7   2  -5 978.176 257.324   2
  -7   2  -6 130.622 173.202   3
  -7   2  -6 52.9001 126.996   2
  -7   2  -7 534.830 248.372   3
  -7   2  -7 358.903 187.775   2
  -7   2  -8 259.114 217.617   3
  -7   2  -8 670.825 263.364   2
  -7   1  11 418.408 241.904   1
  -7   1  10-123.914 144.563   1
  -7   1   9 240.538 158.207   1
  -7   1   8-263.120 206.896   1
  -7   1   7 14246.8 1068.95   1
  -7   1   6 4969.77 574.044   1
  -7   1   5 1657.15 347.855   1
  -7   1   4 581.095 226.266   1
  -7   1   3 3770.19 497.388   1
  -7   1   2 847.373 259.497   1
  -7   1   2 307.637 113.096   2
  -7   1   1-124.601 140.675   1
  -7   1   1 240.293 131.871   2
  -7   1   0 1652.19 252.366   2
  -7   1   0 1706.98 333.631   1
  -7   1  -1 72.3480 100.377   3
  -7   1  -1 187.252 114.951   2
  -7   1  -1 370.447 194.831   1
  -7   1  -2 4635.83 455.628   2
  -7   1  -2 4604.60 556.947   3
  -7   1  -3 889.572 254.307   3
  -7   1  -3 898.772 239.706   2
  -7   1  -4 104.021 115.806   3
  -7   1  -4-19.1100 107.252   2
  -7   1  -5 186.280 155.076   3
  -7   1  -5 319.563 145.298   2
  -7   1  -6 1658.32 397.938   3
  -7   1  -6 1814.72 334.650   2
  -7   1  -7 189.216 122.665   3
  -7   1  -7 439.539 181.240   2
  -7   1  -8 1115.07 347.685   3
  -7   1  -8 922.946 255.692   2
  -7   1  -9 884.495 326.968   3
  -7   1  -9 885.844 294.108   2
  -7   0  12 938.776 307.051   1
  -7   0  11 532.981 243.895   1
  -7   0  10 64.9706 119.705   1
  -7   0   9-88.9005 176.487   1
  -7   0   8 256.439 119.760   1
  -7   0   7 335.235 164.199   1
  -7   0   6 457.738 211.245   1
  -7   0   5-11.2786 113.671   1
  -7   0   4 3456.54 474.201   1
  -7   0   3 583.880 216.703   1
  -7   0   2 896.727 244.302   1
  -7   0   1 973.170 253.426   1
  -7   0   1 859.521 156.300   2
  -7   0   0 642.927 147.735   2
  -7   0   0 677.129 223.586   1
  -7   0  -1-64.4052 146.076   3
  -7   0  -1-2.62704 91.3350   2
  -7   0  -2 127.758 140.045   3
  -7   0  -2-93.5392 109.303   2
  -7   0  -3 2975.78 450.682   3
  -7   0  -3 2803.22 346.892   2
  -7   0  -4 20159.8 1139.93   2
  -7   0  -4 21656.4 1371.50   3
  -7   0  -5 1569.48 349.488   3
  -7   0  -5 1506.09 279.185   2
  -7   0  -6 1358.49 334.273   3
  -7   0  -6 1516.95 265.708   2
  -7   0  -7-110.602 172.100   3
  -7   0  -7-5.79430 123.533   2
  -7   0  -8 3655.23 580.225   3
  -7   0  -8 3490.68 472.728   2
  -7   0  -9 14279.2 1068.58   2
  -7   0  -9 14072.7 1213.29   3
  -7   0 -10 31.7857 151.266   3
  -7   0 -10 16.0645 129.972   2
  -7  -1  12 378.897 209.439   1
  -7  -1  11 481.178 244.744   1
  -7  -1  10 1331.69 314.220   1
  -7  -1   9 589.859 240.550   1
  -7  -1   8-18.8474 129.583   1
  -7  -1   7 2880.01 430.869   1
  -7  -1   6 742.104 233.370   1
  -7  -1   5 2473.08 389.889   1
  -7  -1   4 448.506 186.692   1
  -7  -1   3 1813.41 317.290   1
  -7  -1   2 4598.81 502.284   1
  -7  -1   1 11218.7 836.196   1
  -7  -1   0 10268.1 561.986   2
  -7  -1   0 8927.96 772.608   1
  -7  -1  -1-6.37849 106.825   3
  -7  -1  -1 179.595 80.4186   2
  -7  -1  -1-24.6920 118.735   1
  -7  -1  -2 2283.46 386.142   3
  -7  -1  -2 2360.21 268.932   2
  -7  -1  -3 5372.32 455.299   2
  -7  -1  -3 5444.67 612.819   3
  -7  -1  -4 65208.7 2671.41   2
  -7  -1  -4 71840.0 3064.98   3
  -7  -1  -5 18648.5 1039.20   2
  -7  -1  -5 16215.3 1219.26   3
  -7  -1  -6 723.580 236.912   3
  -7  -1  -6 654.953 172.745   2
  -7  -1  -7 1000.29 289.463   3
  -7  -1  -8 1379.72 371.665   3
  -7  -1  -9 525.935 260.155   3
  -7  -1 -10 1655.19 421.474   3
  -7  -1 -11 59.9920 205.176   3
  -7  -2  11-137.434 149.826   5
  -7  -2  11 294.758 222.064   1
  -7  -2  10 354.226 138.485   5
  -7  -2  10 261.588 123.439   1
  -7  -2   9 204.234 129.200   5
  -7  -2   9 248.577 99.8375   1
  -7  -2   8 69.2505 84.5896   5
  -7  -2   8-371.494 176.675   1
  -7  -2   7 401.620 142.576   5
  -7  -2   7 409.773 173.036   1
  -7  -2   6 10510.0 721.620   5
  -7  -2   6 9065.55 781.249   1
  -7  -2   5 7112.19 545.755   5
  -7  -2   5 6688.06 631.798   1
  -7  -2   4 335.719 117.250   5
  -7  -2   4 121.900 132.950   1
  -7  -2   3 372.610 130.711   5
  -7  -2   3 508.707 162.649   1
  -7  -2   2 8825.24 562.790   5
  -7  -2   2 7116.09 658.567   1
  -7  -2   1 6881.93 493.097   5
  -7  -2   1 7265.51 632.854   1
  -7  -2   0 4091.41 363.598   5
  -7  -2   0 4304.02 478.131   1
  -7  -2  -1 859.694 240.473   3
  -7  -2  -1 1061.39 143.837   2
  -7  -2  -1 824.134 168.373   5
  -7  -2  -1 1111.31 256.077   1
  -7  -2  -2-40.9799 109.400   3
  -7  -2  -2-18.0092 43.7430   2
  -7  -2  -3 5089.85 402.747   2
  -7  -2  -3 4362.03 540.850   3
  -7  -2  -4 2142.18 387.281   3
  -7  -2  -4 1858.57 248.830   2
  -7  -2  -5 1893.71 391.514   3
  -7  -2  -6 795.322 261.975   3
  -7  -2  -7 136.764 165.046   3
  -7  -2  -8 385.877 172.457   3
  -7  -2  -9 57.9841 195.850   3
  -7  -2 -10 420.816 190.312   3
  -7  -2 -11 3642.24 593.700   3
  -7  -3  12 3997.77 561.350   5
  -7  -3  11 12302.2 1004.14   5
  -7  -3  11 14742.5 1140.66   1
  -7  -3  10 12653.4 970.446   5
  -7  -3  10 12157.5 995.883   1
  -7  -3   9 755.056 201.734   5
  -7  -3   9 781.373 236.534   1
  -7  -3   8 322.600 187.460   5
  -7  -3   8 340.983 186.249   1
  -7  -3   7 493.320 169.341   5
  -7  -3   7 771.295 227.665   1
  -7  -3   6 14459.4 912.140   5
  -7  -3   6 12438.2 929.749   1
  -7  -3   5 7789.82 624.821   5
  -7  -3   5 8193.99 692.914   1
  -7  -3   4 5216.00 492.191   5
  -7  -3   4 4619.32 498.648   1
  -7  -3   3 4637.35 445.524   5
  -7  -3   3 4449.18 487.104   1
  -7  -3   2 310.054 111.423   5
  -7  -3   2 159.975 130.131   1
  -7  -3   1 4013.15 397.778   5
  -7  -3   1 3501.73 414.709   1
  -7  -3   0 1850.26 303.445   1
  -7  -3   0 2307.13 299.595   5
  -7  -3  -1 2079.79 340.240   3
  -7  -3  -1 2766.75 390.494   1
  -7  -3  -1 2468.07 320.182   5
  -7  -3  -2 38.0801 95.4235   3
  -7  -3  -3 113.080 128.578   3
  -7  -3  -4 80.8372 126.805   3
  -7  -3  -5 2093.00 387.727   3
  -7  -3  -6 2375.33 409.876   3
  -7  -3  -7 150.493 139.191   3
  -7  -3  -8 230.386 170.652   3
  -7  -3  -9 1327.40 340.116   3
  -7  -3 -10-244.770 161.237   3
  -7  -3 -11 280.933 231.672   3
  -7  -3 -12 3854.01 623.438   3
  -7  -4  11 8605.91 848.517   5
  -7  -4  11 8929.63 866.861   1
  -7  -4  10 4290.54 562.554   5
  -7  -4  10 4069.10 573.811   1
  -7  -4   9 336.547 180.152   1
  -7  -4   9 417.453 225.925   5
  -7  -4   8-108.281 172.846   5
  -7  -4   8 65.7039 97.9196   1
  -7  -4   7 858.311 237.030   5
  -7  -4   7 1382.09 284.268   1
  -7  -4   6 726.814 227.387   5
  -7  -4   6 427.825 158.967   1
  -7  -4   5-98.0777 143.017   5
  -7  -4   5-38.9923 92.9417   1
  -7  -4   4 329.032 105.093   1
  -7  -4   4 270.030 134.502   5
  -7  -4   3 614.301 170.130   1
  -7  -4   3 857.567 226.762   5
  -7  -4   2 709.644 190.049   5
  -7  -4   2 743.087 192.850   1
  -7  -4   1 6630.40 561.406   5
  -7  -4   1 5039.59 504.207   1
  -7  -4   0 7956.64 639.413   5
  -7  -4   0 8885.66 667.081   1
  -7  -4  -1 4428.38 447.599   5
  -7  -4  -1 4314.96 455.522   1
  -7  -4  -2 495.342 185.963   3
  -7  -4  -2 509.415 177.313   1
  -7  -4  -3 884.332 234.618   3
  -7  -4  -4 1500.25 314.863   3
  -7  -4  -5 58.2415 117.209   3
  -7  -4  -6-98.8294 155.445   3
  -7  -4  -7 43.6353 147.284   3
  -7  -4  -8 4591.90 597.954   3
  -7  -4  -9 2352.09 439.627   3
  -7  -4 -10 1463.12 373.773   3
  -7  -4 -11 693.994 236.402   3
  -7  -4 -12 329.298 247.105   3
  -7  -5  11 2435.73 437.239   1
  -7  -5  10 3734.20 521.856   1
  -7  -5  10 3248.57 516.536   5
  -7  -5   9 236.133 142.391   1
  -7  -5   9-80.5095 110.052   5
  -7  -5   8 129.968 96.2917   1
  -7  -5   8 30.8372 119.094   5
  -7  -5   7 2771.96 435.075   5
  -7  -5   7 2254.03 366.397   1
  -7  -5   6 52.9226 137.058   5
  -7  -5   6 128.667 141.543   1
  -7  -5   5-135.160 144.578   5
  -7  -5   5-16.0565 107.474   1
  -7  -5   4 918.765 232.147   5
  -7  -5   4 691.016 208.931   1
  -7  -5   3 644.222 189.891   1
  -7  -5   3 247.786 146.714   5
  -7  -5   2 6640.66 603.410   5
  -7  -5   2 7030.50 587.096   1
  -7  -5   1 3221.37 425.452   5
  -7  -5   1 2611.87 346.532   1
  -7  -5   0 7311.17 631.282   5
  -7  -5   0 6711.09 563.186   1
  -7  -5  -1 242.269 135.927   5
  -7  -5  -1 499.674 158.693   1
  -7  -5  -2-27.0270 101.594   3
  -7  -5  -2 90.4684 95.1284   1
  -7  -5  -3 23812.9 1352.98   3
  -7  -5  -4 2645.93 398.995   3
  -7  -5  -5 3323.69 470.759   3
  -7  -5  -6 2277.19 395.801   3
  -7  -5  -7 124.001 117.828   3
  -7  -5  -8 1997.45 394.422   3
  -7  -5  -9 182.920 180.203   3
  -7  -5 -10 59.1231 167.786   3
  -7  -5 -11 320.452 247.844   3
  -7  -5 -12 494.850 265.197   3
  -7  -5 -13 194.308 199.389   3
  -7  -6   9 358.259 211.242   5
  -7  -6   8 727.277 232.662   5
  -7  -6   7 477.267 159.271   1
  -7  -6   7 191.667 201.922   5
  -7  -6   6 53.3355 126.389   1
  -7  -6   6-47.1884 143.740   5
  -7  -6   5 2947.48 471.316   5
  -7  -6   5 2588.74 365.741   1
  -7  -6   4 294.306 128.259   5
  -7  -6   4 533.036 162.641   1
  -7  -6   3 4437.73 532.544   5
  -7  -6   3 4256.94 450.148   1
  -7  -6   2 11863.4 860.414   5
  -7  -6   2 9817.00 714.298   1
  -7  -6   1 179.473 119.325   1
  -7  -6   1-84.2929 100.364   5
  -7  -6   0 18441.6 1129.77   5
  -7  -6   0 15935.4 963.964   1
  -7  -6  -1 1765.78 272.376   1
  -7  -6  -1 1821.12 317.119   5
  -7  -6  -2 347.698 124.310   5
  -7  -6  -2 531.554 152.205   1
  -7  -6  -3 1824.12 316.847   3
  -7  -6  -3 2008.99 286.579   1
  -7  -6  -4 1274.49 258.153   3
  -7  -6  -5-34.2228 111.424   3
  -7  -6  -6 4011.64 512.836   3
  -7  -6  -7 90.2757 166.029   3
  -7  -6  -8 349.969 197.535   3
  -7  -6  -9 47.4776 141.087   3
  -7  -6 -10 1154.18 317.027   3
  -7  -6 -11 318.801 147.534   3
  -7  -6 -12 225.651 140.608   3
  -7  -6 -13 217.533 182.696   3
  -7  -7   8 895.113 282.899   5
  -7  -7   7 108.635 169.816   5
  -7  -7   6 89.5902 153.746   5
  -7  -7   5 640.628 259.060   5
  -7  -7   4 4487.33 573.489   5
  -7  -7   3 84.3150 138.138   5
  -7  -7   2 1821.53 342.106   5
  -7  -7   1 17.3323 79.1180   1
  -7  -7   1 48.8403 136.973   5
  -7  -7   0 1450.86 232.475   1
  -7  -7   0 1204.16 305.879   5
  -7  -7  -1 2026.92 369.292   5
  -7  -7  -1 2533.99 312.960   1
  -7  -7  -2 655.413 157.805   1
  -7  -7  -2 168.804 128.729   5
  -7  -7  -3 2261.53 377.907   5
  -7  -7  -3 2949.02 335.427   1
  -7  -7  -4 3004.44 403.364   3
  -7  -7  -4 3404.15 395.523   1
  -7  -7  -5 1099.41 272.821   3
  -7  -7  -6 93.9173 140.867   3
  -7  -7  -7 1252.25 273.643   3
  -7  -7  -8 10246.3 889.759   3
  -7  -7  -9 7863.10 777.348   3
  -7  -7 -10 306.448 156.424   3
   7   7  11 330.278 185.313   6
  -7  -7 -11 74.7671 124.835   3
  -7  -7 -12 672.957 241.860   3
  -7  -7 -13 7799.69 891.117   3
  -7  -8   6 2400.06 457.267   5
   7   8  -5-32.1814 104.612   6
  -7  -8   5 431.204 213.319   5
   7   8  -4-54.0793 130.956   6
  -7  -8   4 278.119 215.411   5
   7   8  -3-108.618 157.653   6
  -7  -8   3 268.874 175.535   5
  -7  -8   2 251.346 122.224   5
  -7  -8   1 191.339 151.205   5
  -7  -8   0-125.356 118.360   5
  -7  -8  -1 1.01152 134.828   5
  -7  -8  -2-67.4250 162.657   5
  -7  -8  -3 7312.58 740.852   5
  -7  -8  -4 4424.95 479.201   3
  -7  -8  -5 174.641 130.856   3
  -7  -8  -6 379.937 137.409   3
  -7  -8  -7 260.561 157.730   3
  -7  -8  -8 38898.4 2024.12   3
   7   8   9 33162.7 1807.63   6
  -7  -8  -9 35147.5 1894.66   3
  -7  -8 -10 42.3363 132.236   3
   7   8  10-21.4667 96.7903   6
  -7  -8 -11 205.636 92.6049   3
   7   8  11 88.5855 87.9003   6
  -7  -8 -12 2.86037 95.8904   3
  -7  -8 -13-291.527 198.160   3
   7   9  -4 1582.71 322.674   6
  -7  -9   4 1494.03 370.913   5
   7   9  -3 918.898 285.168   6
  -7  -9   3 427.018 181.648   5
   7   9  -2 5122.39 622.402   6
  -7  -9   2 4935.01 641.660   5
   7   9  -1 1340.84 324.794   6
  -7  -9   1 1323.11 356.694   5
   7   9   0 2684.06 451.770   6
  -7  -9   0 3101.00 499.633   5
   7   9   1 98.6418 104.137   6
  -7  -9  -1 326.138 187.671   5
   7   9   2 2514.74 430.123   6
  -7  -9  -2 2164.23 407.371   5
   7   9   3 5533.77 640.408   6
  -7  -9  -3 4393.35 586.729   5
   7   9   4 7622.49 756.256   6
  -7  -9  -4 7522.98 786.098   5
   7   9   5 226.201 140.503   6
   7   9   6-85.2013 139.899   6
  -7  -9  -7 187.582 139.959   3
   7   9   7 262.764 181.026   6
  -7  -9  -8 3650.97 473.896   3
   7   9   8 3545.73 499.179   6
  -7  -9  -9 1656.64 349.250   3
   7   9   9 1441.74 336.440   6
  -7  -9 -10 201.180 144.443   3
   7   9  10 26.9035 123.031   6
  -7  -9 -11 330.387 191.567   3
   7   9  11 113.049 121.800   6
  -7  -9 -12 250.935 192.304   3
   7   9  12-139.026 139.218   6
  -7  -9 -13 144.010 140.325   3
   7  10  -3 232.623 153.866   6
   7  10  -2 4122.33 577.080   6
  -7 -10   2 3486.60 557.225   5
   7  10  -1 8360.97 841.910   6
  -7 -10   1 9003.75 882.703   5
   7  10   0 802.328 258.755   6
  -7 -10   0 1027.47 296.434   5
   7  10   1 313.152 185.691   6
  -7 -10  -1 418.340 250.692   5
   7  10   2 600.369 220.849   6
  -7 -10  -2 810.547 283.594   5
   7  10   3 103.191 128.241   6
  -7 -10  -3 118.284 197.419   5
   7  10   4-139.685 120.075   6
  -7 -10  -4 509.434 249.991   5
   7  10   5 325.089 210.734   6
  -7 -10  -5-18.1132 138.166   5
   7  10   6 77.3494 161.419   6
   7  10   7 194.565 127.621   6
   7  10   8 667.272 212.123   6
   7  10   9-17.7282 158.517   6
   7  10  10 2548.13 439.266   6
   7  10  11 337.820 168.893   6
   7  10  12 925.737 266.150   6
   7  11  -1 0.42314 118.314   6
   7  11   0 390.340 195.098   6
   7  11   1 939.192 292.572   6
  -7 -11  -1 579.147 259.964   5
   7  11   2 27.5845 153.088   6
  -7 -11  -2-62.5121 119.451   5
   7  11   3 1769.57 372.323   6
  -7 -11  -3 1746.46 411.938   5
   7  11   4 4.42478 160.215   6
  -7 -11  -4 141.175 195.071   5
   7  11   5 1380.87 337.065   6
  -7 -11  -5 1399.99 347.711   5
   7  11   6 17.4405 94.8473   6
  -7 -11  -6 716.306 273.146   5
   7  11   7 291.437 186.689   6
   7  11   8 35.5812 108.548   6
   7  11   9 210.589 162.885   6
   7  11  10 238.639 168.459   6
  -8   5   4 264.559 195.823   1
  -8   5   3 632.445 283.309   1
  -8   5   2 4285.97 610.821   1
  -8   4   7 393.511 199.052   1
  -8   4   6 873.783 247.465   1
  -8   4   5-406.601 259.726   1
  -8   4   4 219.090 168.164   1
  -8   4   3 82.5451 121.761   1
  -8   4   2-198.420 190.920   1
  -8   4   1 602.071 242.125   1
  -8   4   0-1.99993 127.429   1
  -8   4   0 28.5494 140.773   2
  -8   4  -1 268.625 123.554   1
  -8   4  -1 51.0488 105.386   2
  -8   4  -2 214.033 111.048   2
  -8   3   8 1173.09 310.647   1
  -8   3   7 52.8683 123.423   1
  -8   3   6 294.007 207.686   1
  -8   3   5 585.427 271.598   1
  -8   3   4 305.456 140.036   1
  -8   3   3-273.983 180.151   1
  -8   3   2 1069.64 317.872   1
  -8   3   1 1186.18 332.212   1
  -8   3   0 13.7478 136.820   1
  -8   3  -1-58.2959 159.475   2
  -8   3  -1-40.4543 143.838   1
  -8   3  -2 75.7098 95.4612   2
  -8   3  -2 456.102 220.379   1
  -8   3  -3 907.240 331.115   1
  -8   3  -3 823.633 255.458   2
  -8   3  -4 639.675 259.398   3
  -8   3  -4 868.626 254.952   2
  -8   2   9 73.0149 161.392   1
  -8   2   8-151.053 173.936   1
  -8   2   7 43.8025 173.734   1
  -8   2   6 230.468 201.861   1
  -8   2   5 63.3814 167.770   1
  -8   2   4 454.628 239.464   1
  -8   2   3-173.885 233.219   1
  -8   2   2-172.462 143.334   1
  -8   2   1 9354.48 872.426   1
  -8   2   0 2820.00 473.277   1
  -8   2  -1 856.866 227.128   2
  -8   2  -1 773.685 270.059   1
  -8   2  -2 193.025 102.231   2
  -8   2  -2 620.412 223.702   1
  -8   2  -3-74.2708 195.337   1
  -8   2  -3 3.03123 136.675   3
  -8   2  -3 49.5004 113.677   2
  -8   2  -4 2659.46 478.067   3
  -8   2  -4 2913.55 436.779   2
  -8   2  -5 968.282 288.024   3
  -8   2  -5 737.408 221.476   2
  -8   2  -6 749.110 261.357   3
  -8   2  -6 834.101 239.776   2
  -8   1  10 694.025 298.417   1
  -8   1   9 297.923 218.757   1
  -8   1   8 2338.59 423.751   1
  -8   1   7 3110.04 489.314   1
  -8   1   6 32098.6 1828.45   1
  -8   1   5 19539.1 1349.29   1
  -8   1   4 82.4056 161.584   1
  -8   1   3 2278.86 412.918   1
  -8   1   2 1132.13 291.063   1
  -8   1   1 6493.15 687.966   1
  -8   1   0 2543.46 432.389   1
  -8   1  -1 432.255 203.811   1
  -8   1  -2 119.436 96.4033   2
  -8   1  -2 272.708 213.798   1
  -8   1  -2 375.770 201.013   3
  -8   1  -3 432.302 186.489   3
  -8   1  -3 694.600 210.599   2
  -8   1  -4 1682.48 371.795   3
  -8   1  -4 1678.99 308.203   2
  -8   1  -5 228.952 184.532   3
  -8   1  -5 456.788 198.110   2
  -8   1  -6 125.500 127.733   3
  -8   1  -6 18.8799 93.3304   2
  -8   1  -7 1623.47 398.040   3
  -8   1  -7 1074.78 276.169   2
  -8   0  10 2980.48 503.117   1
  -8   0   9 1612.05 378.339   1
  -8   0   8 155.593 221.826   1
  -8   0   7 883.459 313.414   1
  -8   0   6 13608.7 1061.49   1
  -8   0   5 2048.78 378.040   1
  -8   0   4 2758.13 458.961   1
  -8   0   3 4747.03 583.514   1
  -8   0   2 171.090 191.519   1
  -8   0   1 70.7698 167.989   1
  -8   0   0 116.939 136.841   1
  -8   0  -1 470.833 233.574   1
  -8   0  -2 572.959 210.308   3
  -8   0  -2 1185.09 323.997   1
  -8   0  -3 219.383 163.519   3
  -8   0  -3 173.180 84.6960   2
  -8   0  -4 123.087 134.702   3
  -8   0  -4-68.2142 123.466   2
  -8   0  -5 1160.80 321.735   3
  -8   0  -5 1001.56 233.250   2
  -8   0  -6 496.172 257.811   3
  -8   0  -6 214.147 144.148   2
  -8   0  -7 511.579 247.055   3
  -8   0  -7 0.92836 98.3704   2
  -8   0  -8 2434.69 518.263   3
  -8   0  -8 2031.10 384.692   2
  -8   0  -9 63.9051 132.363   2
  -8  -1  10 994.983 315.755   1
  -8  -1   9 314.956 190.606   1
  -8  -1   8 175.717 184.169   1
  -8  -1   7 592.009 257.327   1
  -8  -1   6 1754.74 345.652   1
  -8  -1   5 604.354 228.406   1
  -8  -1   4 1605.76 345.335   1
  -8  -1   3 654.821 216.916   1
  -8  -1   2 804.751 259.616   1
  -8  -1   1 479.534 192.673   1
  -8  -1   0 819.662 271.305   1
  -8  -1  -1-58.7596 157.637   1
  -8  -1  -2 960.350 265.047   3
  -8  -1  -2 1109.74 296.185   1
  -8  -1  -3 4019.48 551.554   3
  -8  -1  -4-83.6778 124.196   3
  -8  -1  -4-93.9690 87.7649   2
  -8  -1  -5 2397.30 467.419   3
  -8  -1  -5 2766.48 372.290   2
  -8  -1  -6 775.008 306.113   3
  -8  -1  -6 499.780 168.285   2
  -8  -1  -7 2228.55 454.689   3
  -8  -1  -7 2543.37 377.591   2
  -8  -1  -8 1021.36 343.683   3
  -8  -1  -8 1388.07 310.638   2
  -8  -1  -9 188.705 144.238   3
  -8  -1  -9 588.132 241.816   2
  -8  -1 -10 180.038 129.747   2
  -8  -2  10 403.811 194.373   1
  -8  -2   9 203.755 183.571   1
  -8  -2   8 439.052 191.558   1
  -8  -2   7-6.90017 133.319   1
  -8  -2   6 183.842 179.378   1
  -8  -2   5-43.5014 105.057   1
  -8  -2   4 1793.92 356.430   1
  -8  -2   3 5030.31 577.643   1
  -8  -2   2 2080.49 373.917   1
  -8  -2   1 429.876 174.661   1
  -8  -2   0-78.6330 101.730   1
  -8  -2  -1 4545.41 554.136   1
  -8  -2  -2 6011.49 701.712   1
  -8  -2  -2 6494.88 681.917   3
  -8  -2  -3 21420.8 1383.13   3
  -8  -2  -4 4190.91 569.894   3
  -8  -2  -5 183.524 210.992   3
  -8  -2  -5 311.358 121.477   2
  -8  -2  -6 702.806 271.487   3
  -8  -2  -6 654.475 193.634   2
  -8  -2  -7 411.886 256.662   3
  -8  -2  -7 338.130 129.504   2
  -8  -2  -8-75.6794 159.992   3
  -8  -2  -9 4361.42 663.383   3
  -8  -3  10 310.735 180.751   1
  -8  -3   9 135.626 148.601   1
  -8  -3   8 2938.41 464.810   1
  -8  -3   7 2011.97 329.424   5
  -8  -3   7 2015.25 396.976   1
  -8  -3   6 78.3195 160.164   1
  -8  -3   6 48.4767 115.092   5
  -8  -3   5 8859.03 673.962   5
  -8  -3   5 8507.23 761.222   1
  -8  -3   4 288.178 175.139   1
  -8  -3   4 325.997 159.288   5
  -8  -3   3 2186.63 306.320   5
  -8  -3   3 2714.22 403.495   1
  -8  -3   2 1983.41 285.369   5
  -8  -3   2 1709.42 322.772   1
  -8  -3   1 772.316 238.729   1
  -8  -3   1 521.748 141.868   5
  -8  -3   0 1078.51 208.809   5
  -8  -3   0 857.072 247.908   1
  -8  -3  -1-23.1722 132.524   1
  -8  -3  -1 80.8317 70.9586   5
  -8  -3  -2 1722.70 358.058   3
  -8  -3  -2 2453.04 335.890   5
  -8  -3  -2 3028.20 436.005   1
  -8  -3  -3 695.846 239.207   3
  -8  -3  -4-31.4682 136.336   3
  -8  -3  -5 439.900 170.063   3
  -8  -3  -6 1695.13 383.416   3
  -8  -3  -7-133.247 270.883   3
  -8  -3  -8 1225.66 378.974   3
  -8  -3  -9 106.755 166.249   3
  -8  -3 -10 4.44827 167.656   3
  -8  -4  10 616.262 234.004   1
  -8  -4  10 998.375 273.329   5
  -8  -4   9 2978.81 463.864   5
  -8  -4   9 2350.82 419.188   1
  -8  -4   8-117.455 124.994   5
  -8  -4   8-42.7114 96.2311   1
  -8  -4   7 3821.28 486.441   5
  -8  -4   7 3867.70 524.132   1
  -8  -4   6 944.546 237.427   5
  -8  -4   6 483.179 177.364   1
  -8  -4   5 288.110 142.580   1
  -8  -4   5-13.5085 90.1805   5
  -8  -4   4 2736.45 375.959   5
  -8  -4   4 3254.05 455.901   1
  -8  -4   3 881.241 240.011   1
  -8  -4   3 930.674 214.799   5
  -8  -4   2 3121.83 381.033   5
  -8  -4   2 3375.69 446.235   1
  -8  -4   1 1404.38 286.190   1
  -8  -4   1 1673.59 268.402   5
  -8  -4   0 1997.43 335.650   1
  -8  -4   0 2312.57 336.394   5
  -8  -4  -1 385.714 172.142   1
  -8  -4  -1 479.332 152.304   5
  -8  -4  -2 1984.31 370.283   3
  -8  -4  -2 2057.84 350.355   1
  -8  -4  -2 1304.84 262.518   5
  -8  -4  -3 656.835 245.616   3
  -8  -4  -3 1379.43 298.135   1
  -8  -4  -4-94.4313 114.953   3
  -8  -4  -5-147.500 178.709   3
  -8  -4  -6 435.830 219.213   3
  -8  -4  -7 2830.75 502.907   3
  -8  -4  -8 3563.02 576.231   3
  -8  -4  -9 579.597 258.818   3
  -8  -4 -10-294.196 238.982   3
  -8  -4 -11 401.950 277.535   3
  -8  -5   9 1878.94 375.524   1
  -8  -5   9 2272.36 418.927   5
  -8  -5   8 387.096 214.438   5
  -8  -5   8 739.365 250.084   1
  -8  -5   7-16.3313 123.237   5
  -8  -5   7-145.829 147.678   1
  -8  -5   6 849.576 248.657   5
  -8  -5   6 401.507 202.624   1
  -8  -5   5-238.492 174.748   5
  -8  -5   5-51.1256 94.4568   1
  -8  -5   4-72.5637 89.0274   1
  -8  -5   4 203.547 166.216   5
  -8  -5   3 312.020 130.389   1
  -8  -5   3 574.488 176.405   5
  -8  -5   2 303.722 165.601   1
  -8  -5   2 356.477 176.587   5
  -8  -5   1 779.704 205.271   5
  -8  -5   1 584.445 190.888   1
  -8  -5   0 868.292 238.492   1
  -8  -5   0 681.283 227.546   5
  -8  -5  -1 5657.16 562.511   5
  -8  -5  -1 4839.66 526.219   1
  -8  -5  -2 177.606 117.008   1
  -8  -5  -2 158.313 122.328   5
  -8  -5  -3 163.112 151.620   3
  -8  -5  -3 364.602 204.555   1
  -8  -5  -4 13011.7 1011.11   3
  -8  -5  -5 165.475 157.379   3
  -8  -5  -6 36.2203 136.193   3
  -8  -5  -7 387.007 173.706   3
  -8  -5  -8 4379.61 630.279   3
  -8  -5  -9 5288.43 710.750   3
  -8  -5 -10 1836.56 451.236   3
  -8  -5 -11 99.0874 189.055   3
  -8  -6   8 3406.73 548.867   5
  -8  -6   7 1013.36 316.802   5
  -8  -6   6-87.8203 180.039   5
  -8  -6   6 57.7293 98.7500   1
  -8  -6   5 1395.40 337.477   5
  -8  -6   5 1190.26 269.172   1
  -8  -6   4 1431.57 313.268   5
  -8  -6   4 1470.01 299.706   1
  -8  -6   3 3152.09 415.367   1
  -8  -6   3 3505.89 476.789   5
  -8  -6   2 27483.3 1531.06   5
  -8  -6   2 27320.8 1440.22   1
  -8  -6   1 40343.4 1979.60   5
  -8  -6   1 38195.3 1862.35   1
  -8  -6   0 4968.78 547.112   5
  -8  -6   0 3778.60 465.601   1
  -8  -6  -1 4257.78 509.392   5
  -8  -6  -1 4457.09 482.922   1
  -8  -6  -2 65.0976 185.856   5
  -8  -6  -2-97.6064 155.155   1
  -8  -6  -3 10243.8 824.451   5
  -8  -6  -3 9667.01 815.881   3
  -8  -6  -3 10348.0 802.884   1
  -8  -6  -4 16910.2 1094.67   1
  -8  -6  -4 16679.0 1141.06   3
  -8  -6  -5 154.717 174.431   3
  -8  -6  -6-120.258 136.050   3
  -8  -6  -7-22.6568 124.259   3
  -8  -6  -8 1025.24 306.840   3
  -8  -6  -9 68.8284 150.506   3
  -8  -6 -10 779.608 267.991   3
  -8  -6 -11 97.2277 170.791   3
  -8  -7   7 5828.40 717.161   5
  -8  -7   6 1607.59 355.873   5
  -8  -7   5 5906.53 698.067   5
  -8  -7   4 260.521 182.254   5
  -8  -7   3 535.395 236.240   5
  -8  -7   2 10108.4 868.650   5
  -8  -7   1 16278.9 1129.22   5
  -8  -7   1 13647.7 904.790   1
  -8  -7   0 2527.15 341.240   1
  -8  -7   0 2267.45 393.574   5
  -8  -7  -1 1654.34 339.114   5
  -8  -7  -1 1769.17 301.957   1
  -8  -7  -2 966.434 225.310   1
  -8  -7  -2 773.495 231.786   5
  -8  -7  -3 1036.05 246.242   5
  -8  -7  -3 1171.32 236.655   1
  -8  -7  -4 43.1783 126.567   3
  -8  -7  -4-117.701 120.890   1
  -8  -7  -5 60.3486 111.255   3
  -8  -7  -5 478.009 186.558   1
  -8  -7  -6 5.98194 121.348   3
  -8  -7  -7-44.1365 105.480   3
  -8  -7  -8 480.662 231.372   3
  -8  -7  -9 320.427 230.258   3
  -8  -7 -10 1058.93 312.256   3
  -8  -7 -11 244.144 243.214   3
   8   8  -5 165.104 150.301   6
  -8  -8   5 272.661 187.649   5
   8   8  -4 381.946 222.343   6
  -8  -8   4 324.976 201.932   5
  -8  -8   3 521.855 237.397   5
  -8  -8   2 2901.13 466.586   5
  -8  -8   1-276.622 191.104   5
  -8  -8   0 1445.59 336.760   5
  -8  -8  -1 701.267 229.840   5
  -8  -8  -2 1477.34 336.903   5
  -8  -8  -3 154.747 129.535   5
  -8  -8  -4-46.1105 166.605   5
  -8  -8  -5 112.510 120.088   3
  -8  -8  -6 926.597 242.545   3
  -8  -8  -7 202.510 164.588   3
  -8  -8  -8 255.964 159.240   3
  -8  -8  -9 1556.61 350.925   3
  -8  -8 -10 1101.37 321.683   3
  -8  -8 -11 310.007 145.752   3
   8   8  11 488.235 200.880   6
  -8  -8 -12 240.781 167.038   3
   8   9  -4 248.220 176.825   6
   8   9  -3 410.399 217.548   6
  -8  -9   3 310.405 248.892   5
   8   9  -2-93.8180 172.648   6
  -8  -9   2 264.006 195.261   5
   8   9  -1 270.546 185.830   6
  -8  -9   1 98.5849 131.665   5
   8   9   0 655.998 271.734   6
  -8  -9   0 925.715 301.108   5
  -8  -9  -1 488.958 230.915   5
  -8  -9  -2 2024.08 394.954   5
  -8  -9  -3 853.255 291.053   5
  -8  -9  -4 1174.50 343.523   5
  -8  -9  -5 416.255 236.691   5
  -8  -9  -6-20.1720 100.222   3
  -8  -9  -7 8854.22 787.481   3
  -8  -9  -8 2054.30 389.184   3
   8   9   8 2358.75 440.314   6
  -8  -9  -9 1940.22 391.508   3
   8   9   9 1934.54 380.136   6
  -8  -9 -10 966.548 269.034   3
   8   9  10 1765.21 377.104   6
  -8  -9 -11 47.1739 133.354   3
   8   9  11 42.7921 120.638   6
  -8  -9 -12 73.2448 157.648   3
   8  10  -3-50.8976 129.279   6
   8  10  -2 330.747 198.337   6
   8  10  -1 2602.12 501.375   6
  -8 -10   1 2901.16 482.376   5
   8  10   0 993.326 302.096   6
  -8 -10   0 1435.88 362.185   5
   8  10   1 193.542 173.981   6
  -8 -10  -1 246.587 200.733   5
   8  10   2-184.149 128.307   6
  -8 -10  -2 9.60869 141.556   5
   8  10   3 533.652 250.382   6
  -8 -10  -3 409.026 243.030   5
   8  10   4 488.885 211.979   6
  -8 -10  -4 638.870 231.743   5
   8  10   5 25.8011 111.472   6
  -8 -10  -5 246.137 171.993   5
   8  10   6 2536.48 463.973   6
  -8 -10  -6 1740.15 372.490   5
   8  10   7 260.744 174.871   6
   8  10   8 950.224 284.746   6
   8  10   9 367.168 173.821   6
   8  10  10 484.552 215.793   6
  -8 -11  -4 781.326 284.076   5
  -8 -11  -5-325.128 255.265   5
  -9   2   5 1759.02 409.154   1
  -9   2   4-377.949 247.960   1
  -9   2   3 784.480 236.238   1
  -9   2   2 505.534 224.275   1
  -9   2   1 513.109 228.145   1
  -9   2   0 168.635 156.436   1
  -9   2  -1 1052.16 303.417   1
  -9   1   6 464.685 212.787   1
  -9   1   5 826.003 311.518   1
  -9   1   4-192.123 166.273   1
  -9   1   3 2024.32 428.501   1
  -9   1   2 7565.97 811.900   1
  -9   1   1 196.753 198.043   1
  -9   1   0 2535.36 476.213   1
  -9   1  -1 113.443 136.978   1
  -9   1  -2 186.234 211.273   1
  -9   1  -3 1727.38 438.458   1
  -9   1  -4 107.802 188.961   3
  -9   0   7 9387.59 916.557   1
  -9   0   6 1085.47 316.193   1
  -9   0   5 973.544 309.629   1
  -9   0   4-0.81604 231.573   1
  -9   0   3 60.0658 219.119   1
  -9   0   2 66.7638 155.103   1
  -9   0   1 906.378 286.285   1
  -9   0   0 1003.73 272.381   1
  -9   0  -1 838.655 260.618   1
  -9   0  -2 50.2225 130.877   1
  -9   0  -3 205.516 162.039   3
  -9   0  -3 294.737 202.783   1
  -9   0  -4 64.1401 111.765   3
  -9   0  -5 65.7298 116.199   3
  -9  -1   8-165.315 222.041   1
  -9  -1   7 2970.95 499.440   1
  -9  -1   6 701.644 252.856   1
  -9  -1   5-30.0010 133.923   1
  -9  -1   4 1018.57 313.338   1
  -9  -1   3 392.062 243.949   1
  -9  -1   2 412.935 207.722   1
  -9  -1   1 586.793 231.648   1
  -9  -1   0 477.733 182.250   1
  -9  -1  -1 216.719 152.366   1
  -9  -1  -2 561.443 230.378   1
  -9  -1  -3 185.624 193.180   3
  -9  -1  -3 258.264 182.985   1
  -9  -1  -4-34.7796 160.326   3
  -9  -1  -5-85.5567 176.499   3
  -9  -1  -6 364.519 219.504   3
  -9  -2   8 68.2425 105.166   1
  -9  -2   7 1152.42 323.505   1
  -9  -2   6 83.2525 196.549   1
  -9  -2   5 472.519 234.402   1
  -9  -2   4 1677.77 358.403   1
  -9  -2   3-67.9993 147.436   1
  -9  -2   2 4774.63 598.013   1
  -9  -2   1 776.909 274.083   1
  -9  -2   0 176.515 186.480   1
  -9  -2  -1 879.891 288.312   1
  -9  -2  -2 201.940 182.433   1
  -9  -2  -3 16140.5 1245.69   1
  -9  -2  -3 17192.8 1284.05   3
  -9  -2  -4 21616.6 1498.57   3
  -9  -2  -5 1059.29 327.068   3
  -9  -2  -6 497.232 242.279   3
  -9  -2  -7-257.289 237.765   3
  -9  -3   8 165.293 194.872   1
  -9  -3   7 511.653 233.236   1
  -9  -3   6 146.177 177.124   1
  -9  -3   5 852.398 260.477   1
  -9  -3   4 117.120 142.283   1
  -9  -3   3 747.046 239.306   1
  -9  -3   2 3523.13 508.339   1
  -9  -3   1 2296.76 408.042   1
  -9  -3   0 2514.34 412.455   1
  -9  -3  -1 442.761 164.071   1
  -9  -3  -2 450.554 200.582   1
  -9  -3  -3 6205.51 719.111   3
  -9  -3  -3 6771.75 765.702   1
  -9  -3  -4 14825.9 1185.47   3
  -9  -3  -5 3553.47 563.882   3
  -9  -3  -6 104.976 151.968   3
  -9  -3  -7 164.180 200.135   3
  -9  -3  -8 152.199 230.989   3
  -9  -4   8 436.363 221.063   1
  -9  -4   7 2006.02 413.510   1
  -9  -4   6 8408.66 819.791   1
  -9  -4   5 1132.84 280.111   1
  -9  -4   4 21.1070 120.951   1
  -9  -4   3 571.751 196.881   1
  -9  -4   2 1085.42 285.773   1
  -9  -4   1 6235.82 655.723   1
  -9  -4   0 177.313 114.542   1
  -9  -4  -1-97.1524 120.542   1
  -9  -4  -2 135.012 127.283   1
  -9  -4  -3 1090.78 295.138   3
  -9  -4  -3 1170.30 288.863   1
  -9  -4  -4 861.637 300.816   3
  -9  -4  -4 1139.42 291.205   1
  -9  -4  -5 1417.99 370.904   3
  -9  -4  -6 926.178 316.094   3
  -9  -4  -7 289.381 209.774   3
  -9  -4  -8-73.9186 171.166   3
  -9  -5   8 161.606 123.763   1
  -9  -5   7 968.691 259.981   1
  -9  -5   6 1653.48 337.910   5
  -9  -5   6 1756.38 343.610   1
  -9  -5   5 106.933 115.102   5
  -9  -5   5 433.563 172.881   1
  -9  -5   4 306.590 186.734   1
  -9  -5   4 623.990 203.634   5
  -9  -5   3 217.872 142.137   1
  -9  -5   3 97.9948 108.028   5
  -9  -5   2 1274.43 298.366   1
  -9  -5   2 1805.47 336.568   5
  -9  -5   1-219.404 125.237   5
  -9  -5   1 234.029 187.748   1
  -9  -5   0 1853.45 358.555   1
  -9  -5   0 2106.01 356.248   5
  -9  -5  -1 62.9639 104.830   1
  -9  -5  -1-11.0431 97.1797   5
  -9  -5  -2 1712.86 339.549   5
  -9  -5  -2 1197.55 284.909   1
  -9  -5  -3-89.5558 148.828   5
  -9  -5  -3 50.5280 151.644   1
  -9  -5  -3 344.241 221.554   3
  -9  -5  -4 671.732 256.190   3
  -9  -5  -4 708.096 244.095   1
  -9  -5  -5 176.631 132.619   3
  -9  -5  -6 210.748 198.880   3
  -9  -5  -7 1064.25 347.392   3
  -9  -5  -8 307.977 206.394   3
  -9  -5  -9 336.176 237.512   3
  -9  -6   7 1566.75 370.194   5
  -9  -6   6 193.570 174.212   5
  -9  -6   5 122.640 153.773   5
  -9  -6   5 71.7902 114.007   1
  -9  -6   4-218.343 193.457   5
  -9  -6   4 24.5492 92.1299   1
  -9  -6   3 77.6915 121.238   1
  -9  -6   3 23.5138 128.991   5
  -9  -6   2 330.992 183.130   1
  -9  -6   2 274.650 149.158   5
  -9  -6   1 510.191 163.984   1
  -9  -6   1 756.171 216.398   5
  -9  -6   0 208.867 131.022   5
  -9  -6   0-208.346 127.467   1
  -9  -6  -1 160.686 129.005   1
  -9  -6  -1-36.1440 138.136   5
  -9  -6  -2 1563.30 320.090   1
  -9  -6  -2 2640.42 403.465   5
  -9  -6  -3 1941.99 361.114   1
  -9  -6  -3 2212.39 381.694   5
  -9  -6  -4 4674.79 569.816   5
  -9  -6  -4 4394.70 591.701   3
  -9  -6  -4 5361.75 604.336   1
  -9  -6  -5 774.059 281.008   3
  -9  -6  -5 481.392 219.696   1
  -9  -6  -6 467.100 221.356   3
  -9  -6  -7 849.164 299.110   3
  -9  -6  -8 3002.12 525.865   3
  -9  -6  -9 4.38296 131.175   3
  -9  -7   6 62.8824 161.861   5
  -9  -7   5-235.056 215.715   5
  -9  -7   4 275.283 141.366   5
  -9  -7   3 3781.99 542.191   5
  -9  -7   2 701.950 242.261   5
  -9  -7   1 2527.44 435.248   5
  -9  -7   0 1966.24 343.819   1
  -9  -7   0 1930.01 379.007   5
  -9  -7  -1-194.748 161.099   5
  -9  -7  -1-152.519 145.769   1
  -9  -7  -2 1029.61 232.371   1
  -9  -7  -2 1104.13 283.042   5
  -9  -7  -3 304.120 147.506   5
  -9  -7  -3 206.512 143.475   1
  -9  -7  -4 60.2360 127.911   1
  -9  -7  -4-157.660 175.894   5
  -9  -7  -5 557.150 235.866   3
  -9  -7  -5 1078.52 274.385   1
  -9  -7  -6 467.463 207.733   3
  -9  -7  -7 88.3620 126.615   3
  -9  -7  -8 75.4655 133.062   3
  -9  -7  -9 111.950 182.275   3
  -9  -8   4 2214.53 443.196   5
  -9  -8   3 1670.84 378.460   5
  -9  -8   2 2203.88 442.935   5
  -9  -8   1 698.068 261.775   5
  -9  -8   0 438.470 220.047   5
  -9  -8  -1 177.504 179.949   5
  -9  -8  -2 589.138 258.292   5
  -9  -8  -3 761.092 280.089   5
  -9  -8  -4-215.634 204.311   5
  -9  -8  -5 291.013 187.028   5
  -9  -8  -5 396.369 167.278   3
  -9  -8  -6 1280.13 321.349   3
  -9  -8  -7 201.511 166.282   3
  -9  -8  -8 121.257 119.716   3
  -9  -8  -9 514.976 214.042   3
  -9  -8 -10 625.780 272.279   3
  -9  -9   2 336.020 175.199   5
  -9  -9   1 630.914 258.078   5
  -9  -9   0 294.733 221.219   5
  -9  -9  -1 1663.36 381.203   5
  -9  -9  -2 760.009 242.143   5
  -9  -9  -3 2004.04 429.198   5
  -9  -9  -4-32.2633 183.261   5
  -9  -9  -5-203.787 233.760   5
  -9  -9  -6 7.79341 143.873   3
  -9  -9  -7 5540.35 653.982   3
  -9  -9  -8 15218.6 1172.40   3
  -9  -9  -9 3566.23 557.337   3
  -9  -9 -10-92.7608 172.105   3
  -9 -10  -2 3231.12 554.805   5
  -9 -10  -3 3423.02 563.949   5
  -9 -10  -4 476.260 228.135   5
  -9 -10  -5 365.497 139.901   5
  -9 -10  -6-192.015 292.515   5
 -10  -1   3-267.666 233.313   1
 -10  -1   2-109.855 192.954   1
 -10  -1   1 2171.79 438.442   1
 -10  -1   0 426.342 231.764   1
 -10  -1  -1 196.496 170.548   1
 -10  -2   4-24.7545 117.333   1
 -10  -2   3 465.061 261.370   1
 -10  -2   2 334.083 221.804   1
 -10  -2   1 310.176 232.953   1
 -10  -2   0 720.759 284.495   1
 -10  -2  -1 253.959 170.133   1
 -10  -2  -2 648.470 280.814   1
 -10  -2  -3-54.8742 164.452   1
 -10  -3   5 507.958 259.696   1
 -10  -3   4 176.337 159.656   1
 -10  -3   3 480.798 251.308   1
 -10  -3   2 705.530 257.876   1
 -10  -3   1 169.054 144.625   1
 -10  -3   0 529.064 213.600   1
 -10  -3  -1-71.9143 214.851   1
 -10  -3  -2 4727.54 634.297   1
 -10  -3  -3 2562.02 526.491   1
 -10  -3  -4 412.189 232.767   3
 -10  -3  -4 231.236 169.492   1
 -10  -3  -5 585.385 307.523   1
 -10  -4   5 215.259 175.547   1
 -10  -4   4-72.5117 142.897   1
 -10  -4   3 139.632 118.419   1
 -10  -4   2 1854.71 393.867   1
 -10  -4   1 1044.47 300.310   1
 -10  -4   0 400.858 201.763   1
 -10  -4  -1 1546.11 348.236   1
 -10  -4  -2 1387.08 324.282   1
 -10  -4  -3 5306.40 670.821   1
 -10  -4  -4 623.146 272.758   3
 -10  -4  -4 804.805 336.821   1
 -10  -4  -5 183.546 182.254   3
 -10  -4  -5 47.5660 176.568   1
 -10  -5   5 234.120 152.908   1
 -10  -5   4 603.941 229.280   1
 -10  -5   3 1874.81 387.816   1
 -10  -5   2-49.7569 112.828   1
 -10  -5   1 676.549 269.716   1
 -10  -5   0 103.487 111.697   1
 -10  -5  -1-157.438 147.779   1
 -10  -5  -2 135.895 149.263   1
 -10  -5  -3 135.294 152.756   1
 -10  -5  -4 1063.93 305.311   1
 -10  -5  -4 1035.29 328.621   3
 -10  -5  -5 977.551 320.487   3
 -10  -5  -5 667.497 309.339   1
 -10  -5  -6 782.378 263.200   3
 -10  -6   4 1148.70 313.391   1
 -10  -6   3 169.196 159.769   1
 -10  -6   2-42.7259 112.652   1
 -10  -6   1 121.752 144.045   1
 -10  -6   0 445.727 202.446   1
 -10  -6  -1-72.4321 146.599   1
 -10  -6  -2 744.010 223.951   1
 -10  -6  -3 1067.65 286.444   1
 -10  -6  -4 1571.37 346.270   1
 -10  -6  -5-14.1007 130.860   3
 -10  -6  -5-11.2073 119.161   1
 -10  -6  -6 118.303 199.545   3
 -10  -6  -6 138.346 162.615   1
 -10  -7   4 8.97037 108.883   5
 -10  -7   3 744.006 282.568   5
 -10  -7   2 3446.14 512.235   5
 -10  -7   1 680.448 207.290   5
 -10  -7   0 378.707 195.290   5
 -10  -7  -1-205.426 199.377   5
 -10  -7  -2 963.652 270.734   1
 -10  -7  -2 502.736 235.302   5
 -10  -7  -3 7557.76 772.859   5
 -10  -7  -3 7220.81 714.766   1
 -10  -7  -4 1436.15 320.778   5
 -10  -7  -4 1490.30 321.085   1
 -10  -7  -5 485.641 205.821   1
 -10  -7  -5 255.366 169.615   5
 -10  -7  -5 196.486 151.894   3
 -10  -7  -6 1077.68 321.893   3
 -10  -7  -6 1136.50 282.616   1
 -10  -7  -7 282.189 181.932   1
 -10  -8   2 13371.4 1119.59   5
 -10  -8   1 14545.0 1151.11   5
 -10  -8   0 336.660 158.938   5
 -10  -8  -1-56.3952 162.200   5
 -10  -8  -2 217.716 226.764   5
 -10  -8  -3 395.187 213.351   5
 -10  -8  -4 5170.58 667.707   5
 -10  -8  -5 34.9837 137.261   5
 -10  -8  -6-168.295 172.739   5
 -10  -8  -6-275.875 182.620   3
 -10  -8  -7 243.631 157.309   3
 -10  -9  -1 131.270 143.219   5
 -10  -9  -2 304.031 196.469   5
 -10  -9  -3-125.801 159.522   5
 -10  -9  -4 82.8690 123.302   5
 -10  -9  -5 513.831 256.184   5
 -10  -9  -7 1174.77 323.845   3
 -11  -6   0 223.788 182.446   1
 -11  -6  -1 147.654 138.375   1
 -11  -6  -2 187.400 193.235   1
   0   0   0    0.00    0.00   0
TITL RAY-DAMC in P-1
REM P-1 (#2 in standard setting)
CELL 0.71073   7.372223   8.723487  11.703165  69.2631  87.5192  69.1130
ZERR    2.00   0.001007   0.000672   0.001514   0.0104   0.0109   0.0102
LATT  1
SFAC C H O
UNIT 26.00 24.00 12.00
TREF
HKLF 4
END
;
_shelx_hkl_checksum     99978
_shelx_res_file
;
    shelx.res created by SHELXL-2014/7
TITL shelxt_a.res in P-1
REM Old TITL RAY-DAMC in P-1
REM SHELXT solution in P-1
REM R1 0.150,  Rweak 0.004,  Alpha 0.047,  Orientation as input
REM Formula found by SHELXT:  C14 O6
CELL  0.71073   7.3722   8.7235  11.7032   69.263   87.519   69.113
ZERR    2.000   0.0010   0.0007   0.0015    0.010    0.011    0.010
LATT  1
SFAC C H O
UNIT 28.00 24.00 12.00
temp -100
L.S. 25
acta 51
BOND $H
conf
htab
EQIV $1 x-1, y+1, z
HTAB C6 O2_$1
EQIV $2 x, y+1, z
HTAB C13 O6A_$2
EQIV $3 -x+1, -y, -z+2
HTAB C15A O2_$3
eadp o6a o6b
eadp c15a c15b
isor .01 o6a c15a
WGHT    0.073800    0.028200
FVAR       9.82989   0.75503
O1    3    0.484586    0.244358    0.691181    11.00000    0.02474    0.01807 =
         0.02108   -0.00752   -0.00137   -0.00299
O2    3    0.670107    0.001413    0.662392    11.00000    0.03493    0.02295 =
         0.03450   -0.01072    0.00128   -0.00050
O3    3    0.090938    0.738834    0.781200    11.00000    0.03659    0.02415 =
         0.02357   -0.01375    0.01084   -0.01270
O4    3    0.203996    0.956479    0.685695    11.00000    0.04342    0.03338 =
         0.03138   -0.01621    0.01180   -0.02021
O5    3    0.386004    0.419425    0.848421    11.00000    0.02862    0.02645 =
         0.01708   -0.00689   -0.00044   -0.01148
C2    1    0.546903    0.146882    0.615663    11.00000    0.02465    0.02006 =
         0.02628   -0.01047    0.00533   -0.00740
C3    1    0.460614    0.229212    0.490183    11.00000    0.02756    0.02418 =
         0.02390   -0.01350    0.00643   -0.01086
AFIX  43
H3A   2    0.501239    0.164619    0.437211    11.00000   -1.20000
AFIX   0
C4    1    0.324962    0.393593    0.444537    11.00000    0.02272    0.02369 =
         0.01960   -0.00991    0.00484   -0.01247
C11   1    0.242947    0.476778    0.312890    11.00000    0.03129    0.03195 =
         0.02036   -0.01180    0.00233   -0.01313
AFIX 137
H11A  2    0.292547    0.390315    0.272886    11.00000   -1.50000
H11B  2    0.282307    0.577497    0.271144    11.00000   -1.50000
H11C  2    0.100305    0.516968    0.308478    11.00000   -1.50000
AFIX   0
C10   1    0.261088    0.491900    0.525891    11.00000    0.01936    0.01983 =
         0.01783   -0.00720    0.00253   -0.00912
C5    1    0.118930    0.662437    0.490567    11.00000    0.02176    0.02071 =
         0.01889   -0.00524    0.00072   -0.00795
AFIX  43
H5A   2    0.059639    0.719701    0.408577    11.00000   -1.20000
AFIX   0
C6    1    0.063415    0.748739    0.572358    11.00000    0.02321    0.01831 =
         0.02363   -0.00698    0.00309   -0.00560
AFIX  43
H6A   2   -0.033900    0.863624    0.547291    11.00000   -1.20000
AFIX   0
C7    1    0.152044    0.665021    0.691972    11.00000    0.02419    0.02072 =
         0.02106   -0.01091    0.00704   -0.01000
C8    1    0.292862    0.497303    0.729958    11.00000    0.02168    0.02058 =
         0.01631   -0.00575    0.00087   -0.00916
C9    1    0.345626    0.410567    0.647413    11.00000    0.01836    0.01566 =
         0.02070   -0.00662    0.00156   -0.00604
C12   1    0.115787    0.893636    0.765016    11.00000    0.02777    0.02365 =
         0.02396   -0.01216    0.00130   -0.00820
C13   1    0.017608    0.966216    0.858587    11.00000    0.04798    0.03915 =
         0.03673   -0.02658    0.01474   -0.01955
AFIX 137
H13A  2    0.069266    1.052759    0.864052    11.00000   -1.50000
H13B  2    0.042080    0.870404    0.938570    11.00000   -1.50000
H13C  2   -0.123102    1.023229    0.834689    11.00000   -1.50000
AFIX   0
C14   1    0.316909    0.304246    0.932646    11.00000    0.05385    0.04107 =
         0.02116   -0.00449    0.00177   -0.02773
PART   1
O6A   3    0.194548    0.258704    0.904589    21.00000    0.07561    0.06094 =
         0.03080   -0.00472    0.00091   -0.05308
C15A  1    0.434998    0.221937    1.056027    21.00000    0.08765    0.05515 =
         0.02355    0.00573   -0.01363   -0.03768
AFIX 137
H15A  2    0.550159    0.120797    1.056769    21.00000   -1.50000
H15B  2    0.354956    0.182662    1.120707    21.00000   -1.50000
H15C  2    0.476397    0.309019    1.070554    21.00000   -1.50000
AFIX   0
PART   2
same o6a > c15a
O6B   3    0.149852    0.314784    0.910631   -21.00000    0.07561    0.06094 =
         0.03080   -0.00472    0.00091   -0.05308
C15B  1    0.406189    0.265333    1.050590   -21.00000    0.08765    0.05515 =
         0.02355    0.00573   -0.01363   -0.03768
AFIX 137
H15D  2    0.334337    0.358416    1.081831   -21.00000   -1.50000
H15E  2    0.541539    0.258594    1.043540   -21.00000   -1.50000
H15F  2    0.403931    0.152297    1.107301   -21.00000   -1.50000
PART   0
AFIX   0
HKLF 4
REM  shelxt_a.res in P-1
REM R1 =  0.0545 for    3087 Fo > 4sig(Fo)  and  0.0779 for all    4296 data
REM    192 parameters refined using     13 restraints
END
WGHT      0.0738      0.0282
REM Instructions for potential hydrogen bonds
HTAB C6 O2_$1
HTAB C13 O6A_$2
HTAB C15A O2_$3
REM Highest difference peak  0.361,  deepest hole -0.240,  1-sigma level  0.060
Q1    1   0.2492  0.5967  0.7015  11.00000  0.05    0.36
Q2    1   0.4966  0.2090  0.5483  11.00000  0.05    0.35
Q3    1   0.2760  0.4354  0.5869  11.00000  0.05    0.35
Q4    1   0.3095  0.4411  0.6934  11.00000  0.05    0.33
Q5    1   0.1953  0.5656  0.5132  11.00000  0.05    0.32
Q6    1   0.1021  0.6947  0.6331  11.00000  0.05    0.31
Q7    1   0.2899  0.4546  0.4787  11.00000  0.05    0.30
Q8    1   0.0433  0.9167  0.8134  11.00000  0.05    0.29
Q9    1   0.4196  0.3289  0.4712  11.00000  0.05    0.29
Q10   1   0.3273  0.4588  0.7841  11.00000  0.05    0.28
Q11   1   0.2994  0.4382  0.3844  11.00000  0.05    0.27
Q12   1   0.1075  0.7042  0.5298  11.00000  0.05    0.27
Q13   1   0.4105  0.3263  0.6684  11.00000  0.05    0.26
Q14   1   0.1102  0.6953  0.7322  11.00000  0.05    0.25
Q15   1   0.0650  0.6616  0.8423  11.00000  0.05    0.23
Q16   1   0.4666  0.1900  0.7705  11.00000  0.05    0.23
Q17   1   0.0796  0.6174  0.2839  11.00000  0.05    0.21
Q18   1   0.2877  0.8937  0.7132  11.00000  0.05    0.21
Q19   1  -0.2460  0.8766  0.5739  11.00000  0.05    0.20
Q20   1   0.1994  0.0781  1.0116  11.00000  0.05    0.20
;
_shelx_res_checksum     58599
data_2
_database_code_depnum_ccdc_archive 'CCDC 1473151'
_audit_creation_method     'SHELXL-2014/7'
_chemical_name_systematic
;
4-Methyl-2-oxo-2<i>H</i>-chromene-7,8-diyl bis(pent-4-ynoate)
;
_chemical_name_common     ?
_chemical_formula_moiety     'C20 H16 O6'
_chemical_formula_sum     'C20 H16 O6'
_chemical_formula_iupac     'C20 H16 O6'
_chemical_formula_weight     352.33
_chemical_melting_point     ?
_shelx_space_group_comment
;
The symmetry employed for this shelxl refinement is uniquely defined
by the following loop, which should always be used as a source of
symmetry information in preference to the above space-group names.
They are only intended as comments.
;
_space_group_crystal_system     monoclinic
_space_group_name_H-M_alt     'P 21/n'
_space_group_name_Hall     '-P 2yn'
loop_
    _space_group_symop_operation_xyz
    'x, y, z'
    '-x+1/2, y+1/2, -z+1/2'
    '-x, -y, -z'
    'x-1/2, -y-1/2, z-1/2'
_cell_length_a     5.2785(3)
_cell_length_b     16.3785(8)
_cell_length_c     20.0502(11)
_cell_angle_alpha     90
_cell_angle_beta     95.992(2)
_cell_angle_gamma     90
_cell_volume     1723.95(16)
_cell_formula_units_Z     4
_cell_measurement_reflns_used     9562
_cell_measurement_theta_min     2.487
_cell_measurement_theta_max     30.361
_cell_measurement_temperature     200(2)
_exptl_crystal_description     rod
_exptl_crystal_colour     colourless
_exptl_crystal_size_max     0.550
_exptl_crystal_size_mid     0.140
_exptl_crystal_size_min     0.110
_exptl_crystal_density_diffrn     1.357
_exptl_crystal_density_meas     ?
_exptl_crystal_density_method     ?
_exptl_crystal_F_000     736
_exptl_absorpt_coefficient_mu     0.101
_exptl_absorpt_correction_type     multi-scan
_exptl_absorpt_process_details
;
(SADABS; Sheldrick, 1996)
;
_shelx_estimated_absorpt_T_min     ?
_shelx_estimated_absorpt_T_max     ?
_exptl_absorpt_correction_T_min     0.6577
_exptl_absorpt_correction_T_max     0.7461
_diffrn_ambient_temperature     200(2)
_diffrn_radiation_type     MoK\a
_diffrn_radiation_wavelength     0.71073
_diffrn_measurement_device_type     'Bruker Quest'
_diffrn_measurement_method     '\w scans'
_diffrn_detector_area_resol_mean     ?
_diffrn_reflns_number     24358
_diffrn_reflns_av_R_equivalents     0.0351
_diffrn_reflns_theta_min     2.487
_diffrn_reflns_theta_max     30.571
_diffrn_reflns_theta_full     25.500
_diffrn_measured_fraction_theta_max     0.996
_diffrn_measured_fraction_theta_full     0.998
_diffrn_reflns_limit_h_min     -7
_diffrn_reflns_limit_h_max     6
_diffrn_reflns_limit_k_min     -23
_diffrn_reflns_limit_k_max     23
_diffrn_reflns_limit_l_min     -28
_diffrn_reflns_limit_l_max     28
_refine_special_details     ?
_reflns_number_total     5276
_reflns_number_gt     3859
_reflns_threshold_expression     'I > 2\s(I)'
_refine_ls_structure_factor_coef     Fsqd
_refine_ls_matrix_type     full
_refine_ls_R_factor_all     0.0847
_refine_ls_R_factor_gt     0.0571
_refine_ls_wR_factor_gt     0.1275
_refine_ls_wR_factor_ref     0.1417
_refine_ls_goodness_of_fit_ref     1.067
_refine_ls_restrained_S_all     1.067
_refine_ls_number_reflns     5276
_refine_ls_number_parameters     255
_refine_ls_number_restraints     13
_refine_ls_hydrogen_treatment     constr
_refine_ls_weighting_scheme     calc
_refine_ls_weighting_details
              'w=1/[\s^2^(Fo^2^)+(0.0483P)^2^+1.0298P] where P=(Fo^2^+2Fc^2^)/3'
_atom_sites_solution_hydrogens     mixed
_atom_sites_solution_primary     ?
_atom_sites_solution_secondary     ?
_refine_ls_shift/su_max     0.000
_refine_ls_shift/su_mean     0.000
_refine_diff_density_max     0.369
_refine_diff_density_min     -0.210
_refine_ls_extinction_method     none
_refine_ls_extinction_coef     .
loop_
    _atom_type_symbol
    _atom_type_description
    _atom_type_scat_dispersion_real
    _atom_type_scat_dispersion_imag
    _atom_type_scat_source
    'C' 'C' 0.0033 0.0016
                         'International Tables Vol C Tables 4.2.6.8 and 6.1.1.4'
    'H' 'H' 0.0000 0.0000
                         'International Tables Vol C Tables 4.2.6.8 and 6.1.1.4'
    'O' 'O' 0.0106 0.0060
                         'International Tables Vol C Tables 4.2.6.8 and 6.1.1.4'
_computing_data_collection
;
APEX2 (Bruker, 2005)
;
_computing_cell_refinement
;
APEX2 (Bruker, 2005)
;
_computing_data_reduction
;
SAINT (Bruker, 2002)
;
_computing_structure_solution
;
SHELXT (Sheldrick, 2015a)
;
_computing_structure_refinement
;
SHELXL2014 (Sheldrick, 2015b)
;
_computing_molecular_graphics
;
SHELXTL (Sheldrick, 2008)
;
_computing_publication_material
;
SHELXTL (Sheldrick, 2008)
;
loop_
    _atom_site_type_symbol
    _atom_site_label
    _atom_site_fract_x
    _atom_site_fract_y
    _atom_site_fract_z
    _atom_site_U_iso_or_equiv
    _atom_site_adp_type
    _atom_site_calc_flag
    _atom_site_occupancy
    _atom_site_disorder_assembly
    _atom_site_disorder_group
    O O1 0.4888(2) 0.14589(6) 0.70580(6) 0.0315(3) Uani d 1 . .
    O O2 0.7381(3) 0.03765(8) 0.70909(7) 0.0482(4) Uani d 1 . .
    O O3 -0.0447(2) 0.37392(7) 0.67567(6) 0.0326(3) Uani d 1 . .
    O O4 0.1091(2) 0.50086(8) 0.66067(7) 0.0416(3) Uani d 1 . .
    O O5 0.0579(2) 0.21864(7) 0.64977(5) 0.0278(2) Uani d 1 . .
    O O6 0.3186(2) 0.22167(8) 0.56756(6) 0.0384(3) Uani d 1 . .
    C C2 0.7046(3) 0.10414(10) 0.73219(8) 0.0329(3) Uani d 1 . .
    C C3 0.8638(3) 0.14369(10) 0.78577(8) 0.0327(3) Uani d 1 . .
    H H3A 1.0078 0.1150 0.8063 0.039 Uiso calc 1 . .
    C C4 0.8176(3) 0.21931(10) 0.80793(7) 0.0289(3) Uani d 1 . .
    C C5 0.5425(3) 0.34519(9) 0.79035(8) 0.0309(3) Uani d 1 . .
    H H5A 0.6481 0.3735 0.8240 0.037 Uiso calc 1 . .
    C C6 0.3343(3) 0.38464(10) 0.75779(8) 0.0317(3) Uani d 1 . .
    H H6A 0.2971 0.4395 0.7686 0.038 Uiso calc 1 . .
    C C7 0.1793(3) 0.34264(9) 0.70865(7) 0.0272(3) Uani d 1 . .
    C C8 0.2314(3) 0.26251(9) 0.69265(7) 0.0249(3) Uani d 1 . .
    C C9 0.4453(3) 0.22431(9) 0.72504(7) 0.0253(3) Uani d 1 . .
    C C10 0.6024(3) 0.26439(9) 0.77514(7) 0.0263(3) Uani d 1 . .
    C C11 0.9821(4) 0.25697(12) 0.86536(9) 0.0394(4) Uani d 1 . .
    H H11D 1.1244 0.2203 0.8794 0.056(6) Uiso calc 1 . .
    H H11E 0.8808 0.2659 0.9030 0.066(7) Uiso calc 1 . .
    H H11F 1.0484 0.3094 0.8512 0.068(7) Uiso calc 1 . .
    C C12 -0.0603(3) 0.45274(10) 0.65301(8) 0.0300(3) Uani d 1 . .
    C C13 -0.3222(3) 0.46849(11) 0.61876(10) 0.0394(4) Uani d 1 . .
    H H13A -0.3207 0.5209 0.5942 0.047 Uiso calc 1 . .
    H H13B -0.4420 0.4744 0.6533 0.047 Uiso calc 1 . .
    C C14 -0.4205(4) 0.40154(13) 0.56970(11) 0.0449(5) Uani d 1 . .
    H H14A -0.591(5) 0.4172(15) 0.5499(13) 0.067(7) Uiso d 1 . .
    H H14B -0.433(4) 0.3504(13) 0.5928(11) 0.042(5) Uiso d 1 . .
    C C15A -0.280(2) 0.3949(8) 0.5166(7) 0.0399(16) Uani d 0.55(2) A 1
    C C16A -0.147(3) 0.3912(8) 0.4725(6) 0.059(2) Uani d 0.55(2) A 1
    H H16A -0.0410 0.3882 0.4371 0.071 Uiso calc 0.55(2) A 1
    C C15B -0.228(3) 0.3822(10) 0.5170(8) 0.0399(16) Uani d 0.45(2) A 2
    C C16B -0.084(3) 0.3704(10) 0.4775(8) 0.059(2) Uani d 0.45(2) A 2
    H H16B 0.0337 0.3609 0.4455 0.071 Uiso calc 0.45(2) A 2
    C C17 0.1254(3) 0.19905(9) 0.58756(7) 0.0258(3) Uani d 1 . .
    C C18 -0.0746(3) 0.14582(10) 0.55133(8) 0.0300(3) Uani d 1 . .
    H H18A -0.2420 0.1734 0.5498 0.036 Uiso calc 1 . .
    H H18B -0.0856 0.0939 0.5762 0.036 Uiso calc 1 . .
    C C19 -0.0149(3) 0.12754(10) 0.48024(8) 0.0341(4) Uani d 1 . .
    H H19A -0.0120 0.1794 0.4549 0.041 Uiso calc 1 . .
    H H19B 0.1567 0.1028 0.4819 0.041 Uiso calc 1 . .
    C C20 -0.2013(4) 0.07199(10) 0.44457(8) 0.0360(4) Uani d 1 . .
    C C21 -0.3513(4) 0.02838(12) 0.41527(10) 0.0468(5) Uani d 1 . .
    H H21 -0.4724 -0.0068 0.3916 0.077(8) Uiso calc 1 . .
loop_
    _atom_site_aniso_label
    _atom_site_aniso_U_11
    _atom_site_aniso_U_22
    _atom_site_aniso_U_33
    _atom_site_aniso_U_12
    _atom_site_aniso_U_13
    _atom_site_aniso_U_23
    O1 0.0352(6) 0.0212(5) 0.0355(6) -0.0018(4) -0.0082(5) -0.0036(4)
    O2 0.0545(8) 0.0302(6) 0.0553(8) 0.0084(6) -0.0157(6) -0.0085(6)
    O3 0.0307(6) 0.0262(6) 0.0396(6) -0.0003(4) -0.0019(5) -0.0005(5)
    O4 0.0330(6) 0.0369(7) 0.0538(8) -0.0062(5) -0.0014(5) 0.0089(6)
    O5 0.0264(5) 0.0289(5) 0.0273(5) -0.0056(4) -0.0008(4) -0.0043(4)
    O6 0.0324(6) 0.0449(7) 0.0383(6) -0.0130(5) 0.0061(5) -0.0084(5)
    C2 0.0373(9) 0.0238(7) 0.0358(8) -0.0007(6) -0.0042(7) 0.0024(6)
    C3 0.0333(8) 0.0288(8) 0.0341(8) -0.0035(6) -0.0057(6) 0.0062(6)
    C4 0.0309(8) 0.0293(7) 0.0253(7) -0.0089(6) -0.0025(6) 0.0049(6)
    C5 0.0413(9) 0.0268(7) 0.0233(7) -0.0087(6) -0.0024(6) -0.0037(6)
    C6 0.0427(9) 0.0246(7) 0.0272(7) -0.0031(6) 0.0009(6) -0.0033(6)
    C7 0.0307(7) 0.0258(7) 0.0250(7) -0.0014(6) 0.0024(6) 0.0006(5)
    C8 0.0276(7) 0.0239(7) 0.0227(6) -0.0071(6) 0.0001(5) -0.0018(5)
    C9 0.0312(7) 0.0192(6) 0.0249(7) -0.0052(6) 0.0001(5) 0.0002(5)
    C10 0.0315(7) 0.0239(7) 0.0224(7) -0.0072(6) -0.0018(5) 0.0015(5)
    C11 0.0410(9) 0.0414(10) 0.0324(8) -0.0080(8) -0.0120(7) 0.0010(7)
    C12 0.0300(8) 0.0283(8) 0.0323(8) 0.0030(6) 0.0063(6) -0.0008(6)
    C13 0.0309(8) 0.0318(9) 0.0544(11) 0.0021(7) -0.0004(7) -0.0005(7)
    C14 0.0344(9) 0.0408(10) 0.0570(12) -0.0078(8) -0.0078(8) -0.0006(9)
    C15A 0.043(4) 0.034(4) 0.0394(10) -0.006(3) -0.008(2) -0.0004(19)
    C16A 0.071(5) 0.057(5) 0.051(2) -0.017(3) 0.008(3) -0.008(3)
    C15B 0.043(4) 0.034(4) 0.0394(10) -0.006(3) -0.008(2) -0.0004(19)
    C16B 0.071(5) 0.057(5) 0.051(2) -0.017(3) 0.008(3) -0.008(3)
    C17 0.0260(7) 0.0229(7) 0.0274(7) 0.0005(5) -0.0014(5) -0.0015(5)
    C18 0.0280(7) 0.0308(8) 0.0305(8) -0.0053(6) -0.0002(6) -0.0060(6)
    C19 0.0399(9) 0.0331(8) 0.0282(8) -0.0055(7) -0.0009(6) -0.0013(6)
    C20 0.0480(10) 0.0307(8) 0.0275(8) 0.0009(7) -0.0041(7) 0.0001(6)
    C21 0.0602(12) 0.0379(10) 0.0390(10) -0.0072(9) -0.0103(9) -0.0037(8)
_geom_special_details
;
 All esds (except the esd in the dihedral angle between two l.s. planes)
 are estimated using the full covariance matrix.  The cell esds are taken
 into account individually in the estimation of esds in distances, angles
 and torsion angles; correlations between esds in cell parameters are only
 used when they are defined by crystal symmetry.  An approximate (isotropic)
 treatment of cell esds is used for estimating esds involving l.s. planes.
;
loop_
    _geom_bond_atom_site_label_1
    _geom_bond_atom_site_label_2
    _geom_bond_site_symmetry_2
    _geom_bond_distance
    _geom_bond_publ_flag
    O1 C9 . 1.3675(18) ?
    O1 C2 . 1.3851(19) ?
    O2 C2 . 1.204(2) ?
    O3 C12 . 1.3682(19) ?
    O3 C7 . 1.3911(19) ?
    O4 C12 . 1.189(2) ?
    O5 C17 . 1.3705(18) ?
    O5 C8 . 1.3889(17) ?
    O6 C17 . 1.1931(19) ?
    C2 C3 . 1.446(2) ?
    C3 C4 . 1.347(2) ?
    C3 H3A . 0.9500 ?
    C4 C10 . 1.453(2) ?
    C4 C11 . 1.501(2) ?
    C5 C6 . 1.379(2) ?
    C5 C10 . 1.402(2) ?
    C5 H5A . 0.9500 ?
    C6 C7 . 1.394(2) ?
    C6 H6A . 0.9500 ?
    C7 C8 . 1.385(2) ?
    C8 C9 . 1.391(2) ?
    C9 C10 . 1.3977(19) ?
    C11 H11D . 0.9800 ?
    C11 H11E . 0.9800 ?
    C11 H11F . 0.9800 ?
    C12 C13 . 1.501(2) ?
    C13 C14 . 1.527(3) ?
    C13 H13A . 0.9900 ?
    C13 H13B . 0.9900 ?
    C14 C15A . 1.364(13) ?
    C14 C15B . 1.574(15) ?
    C14 H14A . 0.98(3) ?
    C14 H14B . 0.96(2) ?
    C15A C16A . 1.186(9) ?
    C16A H16A . 0.9500 ?
    C15B C16B . 1.169(11) ?
    C16B H16B . 0.9500 ?
    C17 C18 . 1.497(2) ?
    C18 C19 . 1.521(2) ?
    C18 H18A . 0.9900 ?
    C18 H18B . 0.9900 ?
    C19 C20 . 1.470(2) ?
    C19 H19A . 0.9900 ?
    C19 H19B . 0.9900 ?
    C20 C21 . 1.177(3) ?
    C21 H21 . 0.9500 ?
loop_
    _geom_angle_atom_site_label_1
    _geom_angle_atom_site_label_2
    _geom_angle_atom_site_label_3
    _geom_angle_site_symmetry_1
    _geom_angle_site_symmetry_3
    _geom_angle
    _geom_angle_publ_flag
    C9 O1 C2 . . 120.77(12) ?
    C12 O3 C7 . . 121.60(12) ?
    C17 O5 C8 . . 117.86(11) ?
    O2 C2 O1 . . 116.59(14) ?
    O2 C2 C3 . . 126.42(16) ?
    O1 C2 C3 . . 116.97(14) ?
    C4 C3 C2 . . 123.07(15) ?
    C4 C3 H3A . . 118.5 ?
    C2 C3 H3A . . 118.5 ?
    C3 C4 C10 . . 118.56(14) ?
    C3 C4 C11 . . 121.39(15) ?
    C10 C4 C11 . . 120.05(14) ?
    C6 C5 C10 . . 121.75(14) ?
    C6 C5 H5A . . 119.1 ?
    C10 C5 H5A . . 119.1 ?
    C5 C6 C7 . . 118.88(14) ?
    C5 C6 H6A . . 120.6 ?
    C7 C6 H6A . . 120.6 ?
    C8 C7 O3 . . 114.71(13) ?
    C8 C7 C6 . . 121.01(14) ?
    O3 C7 C6 . . 124.13(14) ?
    C7 C8 O5 . . 119.98(13) ?
    C7 C8 C9 . . 119.26(13) ?
    O5 C8 C9 . . 120.45(13) ?
    O1 C9 C8 . . 116.28(12) ?
    O1 C9 C10 . . 122.63(14) ?
    C8 C9 C10 . . 121.07(13) ?
    C9 C10 C5 . . 117.99(14) ?
    C9 C10 C4 . . 117.62(14) ?
    C5 C10 C4 . . 124.39(13) ?
    C4 C11 H11D . . 109.5 ?
    C4 C11 H11E . . 109.5 ?
    H11D C11 H11E . . 109.5 ?
    C4 C11 H11F . . 109.5 ?
    H11D C11 H11F . . 109.5 ?
    H11E C11 H11F . . 109.5 ?
    O4 C12 O3 . . 124.34(15) ?
    O4 C12 C13 . . 126.10(15) ?
    O3 C12 C13 . . 109.55(14) ?
    C12 C13 C14 . . 113.95(15) ?
    C12 C13 H13A . . 108.8 ?
    C14 C13 H13A . . 108.8 ?
    C12 C13 H13B . . 108.8 ?
    C14 C13 H13B . . 108.8 ?
    H13A C13 H13B . . 107.7 ?
    C15A C14 C13 . . 112.6(6) ?
    C13 C14 C15B . . 112.2(7) ?
    C15A C14 H14A . . 104.9(16) ?
    C13 C14 H14A . . 107.9(15) ?
    C15B C14 H14A . . 114.3(16) ?
    C15A C14 H14B . . 112.2(14) ?
    C13 C14 H14B . . 110.5(13) ?
    C15B C14 H14B . . 103.3(14) ?
    H14A C14 H14B . . 108.4(19) ?
    C16A C15A C14 . . 176.4(14) ?
    C15A C16A H16A . . 180.0 ?
    C16B C15B C14 . . 177.9(16) ?
    C15B C16B H16B . . 180.0 ?
    O6 C17 O5 . . 123.07(13) ?
    O6 C17 C18 . . 127.00(14) ?
    O5 C17 C18 . . 109.93(13) ?
    C17 C18 C19 . . 111.39(13) ?
    C17 C18 H18A . . 109.4 ?
    C19 C18 H18A . . 109.4 ?
    C17 C18 H18B . . 109.4 ?
    C19 C18 H18B . . 109.4 ?
    H18A C18 H18B . . 108.0 ?
    C20 C19 C18 . . 112.58(14) ?
    C20 C19 H19A . . 109.1 ?
    C18 C19 H19A . . 109.1 ?
    C20 C19 H19B . . 109.1 ?
    C18 C19 H19B . . 109.1 ?
    H19A C19 H19B . . 107.8 ?
    C21 C20 C19 . . 179.00(19) ?
    C20 C21 H21 . . 180.0 ?
loop_
    _geom_torsion_atom_site_label_1
    _geom_torsion_atom_site_label_2
    _geom_torsion_atom_site_label_3
    _geom_torsion_atom_site_label_4
    _geom_torsion_site_symmetry_1
    _geom_torsion_site_symmetry_2
    _geom_torsion_site_symmetry_3
    _geom_torsion_site_symmetry_4
    _geom_torsion
    _geom_torsion_publ_flag
    C9 O1 C2 O2 . . . . -174.76(15) ?
    C9 O1 C2 C3 . . . . 6.7(2) ?
    O2 C2 C3 C4 . . . . 178.29(18) ?
    O1 C2 C3 C4 . . . . -3.3(2) ?
    C2 C3 C4 C10 . . . . -2.0(2) ?
    C2 C3 C4 C11 . . . . 177.73(16) ?
    C10 C5 C6 C7 . . . . 0.3(2) ?
    C12 O3 C7 C8 . . . . -141.36(14) ?
    C12 O3 C7 C6 . . . . 43.1(2) ?
    C5 C6 C7 C8 . . . . 0.3(2) ?
    C5 C6 C7 O3 . . . . 175.49(14) ?
    O3 C7 C8 O5 . . . . -3.7(2) ?
    C6 C7 C8 O5 . . . . 171.99(14) ?
    O3 C7 C8 C9 . . . . -177.27(13) ?
    C6 C7 C8 C9 . . . . -1.6(2) ?
    C17 O5 C8 C7 . . . . 111.09(16) ?
    C17 O5 C8 C9 . . . . -75.36(17) ?
    C2 O1 C9 C8 . . . . 176.26(14) ?
    C2 O1 C9 C10 . . . . -4.8(2) ?
    C7 C8 C9 O1 . . . . -178.55(13) ?
    O5 C8 C9 O1 . . . . 7.9(2) ?
    C7 C8 C9 C10 . . . . 2.5(2) ?
    O5 C8 C9 C10 . . . . -171.09(13) ?
    O1 C9 C10 C5 . . . . 179.15(14) ?
    C8 C9 C10 C5 . . . . -2.0(2) ?
    O1 C9 C10 C4 . . . . -0.8(2) ?
    C8 C9 C10 C4 . . . . 178.12(13) ?
    C6 C5 C10 C9 . . . . 0.6(2) ?
    C6 C5 C10 C4 . . . . -179.52(15) ?
    C3 C4 C10 C9 . . . . 4.1(2) ?
    C11 C4 C10 C9 . . . . -175.69(14) ?
    C3 C4 C10 C5 . . . . -175.83(15) ?
    C11 C4 C10 C5 . . . . 4.4(2) ?
    C7 O3 C12 O4 . . . . -1.9(2) ?
    C7 O3 C12 C13 . . . . 179.10(14) ?
    O4 C12 C13 C14 . . . . 134.73(19) ?
    O3 C12 C13 C14 . . . . -46.3(2) ?
    C12 C13 C14 C15A . . . . -64.6(6) ?
    C12 C13 C14 C15B . . . . -53.0(7) ?
    C8 O5 C17 O6 . . . . -4.2(2) ?
    C8 O5 C17 C18 . . . . 174.99(12) ?
    O6 C17 C18 C19 . . . . -4.7(2) ?
    O5 C17 C18 C19 . . . . 176.16(13) ?
    C17 C18 C19 C20 . . . . 177.12(14) ?
loop_
    _geom_hbond_atom_site_label_D
    _geom_hbond_atom_site_label_H
    _geom_hbond_atom_site_label_A
    _geom_hbond_site_symmetry_A
    _geom_hbond_distance_DH
    _geom_hbond_distance_HA
    _geom_hbond_distance_DA
    _geom_hbond_angle_DHA
    C13 H13B O4 1_455 0.99 2.43 3.244(2) 139.3
    C18 H18A O6 1_455 0.99 2.51 3.482(2) 166.8
_shelx_hkl_file
;
  -2   0   0   19.73    0.58
  -2   0   0   18.64    0.59
  -3   0   0   -0.07    0.05
  -4   0   0    0.65    0.08
  -4   0   0    0.68    0.08
  -5   0   0   -0.08    0.06
  -6   0   0    0.26    0.13
  -7   0   0    0.02    0.20
   1  -1   0    4.22    0.13
  -1   1   0    3.95    0.14
  -1   1   0    3.93    0.13
  -2   1   0    8.29    0.27
  -2   1   0    8.37    0.26
  -3  -1   0    2.80    0.14
  -3  -1   0    2.63    0.13
  -3   1   0    3.10    0.12
  -3   1   0    3.08    0.13
  -4  -1   0    0.22    0.08
  -4  -1   0    0.29    0.06
  -4   1   0    0.33    0.05
  -4   1   0    0.27    0.08
  -5   1   0   -0.10    0.10
  -6  -1   0    1.91    0.19
  -6  -1   0    1.68    0.14
  -6   1   0    1.96    0.23
  -7  -1   0    0.22    0.19
  -7   1   0   -0.02    0.24
   0  -2   0  153.48    4.46
   0  -2   0  145.55    4.47
   0   2   0  153.17    4.46
   0   2   0  145.13    4.47
   1  -2   0   27.79    0.84
   1  -2   0   28.65    0.86
  -1   2   0   27.68    0.84
  -2   2   0   67.26    2.06
  -2   2   0   67.97    2.02
  -3  -2   0   71.50    2.09
  -3   2   0   70.09    2.10
  -3   2   0   69.18    2.10
  -4  -2   0    1.45    0.09
  -4  -2   0    1.30    0.14
  -4   2   0    1.37    0.06
  -4   2   0    1.15    0.13
  -5  -2   0   12.21    0.44
  -5  -2   0   11.92    0.40
  -5   2   0   12.28    0.44
  -6  -2   0   -0.08    0.13
  -6  -2   0    0.10    0.12
  -6   2   0    0.33    0.16
  -7  -2   0    0.20    0.19
  -7   2   0    0.20    0.24
   0  -3   0   -0.02    0.04
   0  -3   0    0.01    0.03
   0   3   0   -0.07    0.04
   0   3   0   -0.03    0.03
  -1  -3   0  129.61    3.89
  -1  -3   0  130.68    3.91
   1  -3   0  131.09    3.95
  -1   3   0  130.64    3.95
  -1   3   0  132.07    3.96
   2  -3   0   14.72    0.44
  -2   3   0   14.43    0.46
  -3  -3   0    3.86    0.12
  -3   3   0    3.78    0.17
  -4  -3   0   21.53    0.69
  -4   3   0   20.93    0.68
  -5  -3   0   21.74    0.68
  -5  -3   0   22.74    0.74
  -5   3   0   22.26    0.73
  -6  -3   0    0.47    0.11
  -6  -3   0    0.34    0.17
  -6   3   0    0.25    0.17
  -7   3   0    0.13    0.29
   0  -4   0   11.66    0.39
   0  -4   0   11.28    0.39
   0   4   0   11.67    0.38
   0   4   0   11.86    0.39
   1  -4   0   46.60    1.41
  -1  -4   0   47.70    1.43
  -1  -4   0   48.36    1.44
   1   4   0   47.45    1.42
  -1   4   0   46.15    1.41
  -1   4   0   45.99    1.41
  -2  -4   0   56.87    1.67
   2  -4   0   55.00    1.67
  -2  -4   0   58.29    1.69
   2  -4   0   53.72    1.68
  -2   4   0   56.70    1.69
  -3  -4   0    0.43    0.04
  -3  -4   0    0.53    0.04
  -3   4   0    0.51    0.09
  -4   4   0    4.56    0.23
  -5  -4   0    0.92    0.10
  -5  -4   0    0.92    0.17
  -5   4   0    0.88    0.15
  -6  -4   0    1.05    0.21
  -6  -4   0    1.10    0.11
  -6   4   0    1.23    0.21
  -6   4   0    0.74    0.21
  -7   4   0    0.22    0.28
   0  -5   0   -0.13    0.05
   0  -5   0   -0.12    0.05
   0   5   0   -0.07    0.04
   0   5   0   -0.12    0.05
   1  -5   0    8.48    0.30
  -1  -5   0    8.71    0.28
  -1  -5   0    8.73    0.28
  -1   5   0    8.80    0.30
   1   5   0    8.64    0.27
   1   5   0    8.59    0.27
  -1   5   0    8.48    0.30
   2  -5   0   21.01    0.64
  -2  -5   0   21.25    0.64
   2  -5   0   20.62    0.66
  -2  -5   0   21.33    0.64
  -2   5   0   21.28    0.67
  -2   5   0   21.38    0.67
   3  -5   0    5.06    0.17
  -3  -5   0    5.02    0.17
  -3   5   0    5.11    0.22
  -4  -5   0    3.83    0.16
  -4   5   0    3.30    0.21
  -5  -5   0    0.20    0.06
  -5  -5   0    0.00    0.16
  -5   5   0    0.29    0.16
  -5   5   0    0.00    0.14
  -6  -5   0    1.00    0.23
  -6  -5   0    1.11    0.14
  -6   5   0    1.29    0.23
  -6   5   0    1.20    0.24
   0  -6   0   10.44    0.35
   0  -6   0   10.33    0.35
   0   6   0   10.22    0.35
   0   6   0   10.43    0.34
  -1  -6   0    1.67    0.10
  -1  -6   0    1.55    0.10
   1  -6   0    1.51    0.11
  -1   6   0    1.51    0.12
   1   6   0    1.70    0.08
   1   6   0    1.49    0.09
  -1   6   0    1.65    0.11
  -2  -6   0   27.50    0.82
  -2  -6   0   26.99    0.83
   2  -6   0   27.12    0.82
   2  -6   0   26.69    0.85
  -2   6   0   27.64    0.85
  -2   6   0   27.26    0.85
   3  -6   0   41.91    1.26
  -3  -6   0   41.93    1.26
  -3  -6   0   41.67    1.26
  -3   6   0   42.51    1.30
  -3   6   0   42.65    1.30
  -4  -6   0    6.34    0.21
  -4   6   0    5.44    0.29
  -4   6   0    6.17    0.29
  -5  -6   0    1.58    0.11
  -5  -6   0    1.58    0.21
  -5   6   0    1.86    0.24
  -5   6   0    1.68    0.20
  -6  -6   0    1.12    0.11
  -6  -6   0    0.96    0.26
  -6   6   0    0.99    0.25
  -6   6   0    1.21    0.24
  -7   6   0    1.28    0.35
   0  -7   0    0.03    0.06
   0  -7   0    0.06    0.06
   0   7   0    0.06    0.06
   1  -7   0   37.34    1.15
  -1  -7   0   36.50    1.14
  -1  -7   0   38.17    1.14
  -1   7   0   37.37    1.15
   1   7   0   38.24    1.13
  -1   7   0   36.73    1.15
   1   7   0   38.09    1.13
   2  -7   0   24.50    0.77
  -2  -7   0   24.10    0.75
  -2  -7   0   24.59    0.75
  -2   7   0   24.25    0.78
  -2   7   0   24.80    0.78
   3  -7   0    0.35    0.05
  -3  -7   0    0.40    0.06
  -3  -7   0    0.29    0.06
  -3   7   0    0.27    0.11
  -3   7   0    0.46    0.11
  -4  -7   0    3.70    0.15
  -4   7   0    3.36    0.23
  -4   7   0    3.09    0.25
  -5  -7   0    0.33    0.08
  -5   7   0    0.23    0.16
  -5   7   0    0.21    0.17
  -6  -7   0   -0.09    0.10
  -6  -7   0   -0.02    0.24
  -6   7   0   -0.01    0.24
  -6   7   0   -0.14    0.23
  -7   7   0    0.26    0.36
   0  -8   0  396.53   12.39
   0  -8   0  424.12   12.42
   0   8   0  424.76   12.44
   0   8   0  410.64   12.38
  -1  -8   0   59.05    1.85
   1  -8   0   60.43    1.86
  -1  -8   0   63.20    1.85
  -1   8   0   61.53    1.86
  -1   8   0   62.65    1.86
   1   8   0   61.41    1.84
   1   8   0   61.88    1.84
   2  -8   0   28.24    0.89
  -2  -8   0   27.69    0.86
  -2  -8   0   28.19    0.87
  -2   8   0   28.00    0.89
  -2   8   0   28.18    0.89
  -3  -8   0   16.02    0.51
  -3  -8   0   16.08    0.51
   3  -8   0   16.29    0.50
  -3   8   0   15.49    0.56
  -3   8   0   16.08    0.55
  -4  -8   0    1.32    0.12
  -4   8   0    1.45    0.18
  -4   8   0    1.26    0.17
  -5  -8   0    0.04    0.09
  -5   8   0   -0.05    0.18
  -5   8   0    0.05    0.17
  -6  -8   0   -0.04    0.12
  -6  -8   0    0.15    0.30
  -6   8   0    0.38    0.25
  -7   8   0    0.58    0.38
   0  -9   0    0.04    0.08
   0  -9   0    0.11    0.09
   0   9   0   -0.06    0.08
   0   9   0   -0.01    0.08
   1  -9   0    0.08    0.07
   1  -9   0   -0.02    0.08
  -1  -9   0   -0.14    0.08
  -1  -9   0   -0.18    0.07
   1   9   0   -0.10    0.06
  -1   9   0   -0.20    0.09
  -2  -9   0    4.92    0.21
  -2  -9   0    5.17    0.21
   2  -9   0    5.20    0.24
   2   9   0    5.11    0.17
  -2   9   0    5.02    0.25
  -2   9   0    5.20    0.24
   2   9   0    5.09    0.17
   3  -9   0    1.41    0.17
  -3  -9   0    1.24    0.13
  -3  -9   0    1.27    0.13
   3  -9   0    1.70    0.12
  -3   9   0    1.44    0.18
  -3   9   0    1.35    0.17
   4  -9   0   23.08    0.70
  -4  -9   0   23.62    0.73
  -4   9   0   23.41    0.80
  -4   9   0   23.05    0.80
  -5  -9   0    0.16    0.10
  -5   9   0    0.24    0.19
  -5   9   0    0.22    0.19
  -6  -9   0    0.05    0.14
  -6  -9   0    0.06    0.31
  -6   9   0    0.40    0.28
  -6   9   0    0.45    0.30
   0 -10   0   26.38    0.86
   0 -10   0   27.18    0.87
   0  10   0   27.18    0.86
   0  10   0   28.13    0.87
  -1 -10   0    4.87    0.23
   1 -10   0    4.82    0.24
  -1 -10   0    4.76    0.22
   1  10   0    4.81    0.21
   1  10   0    4.91    0.20
  -1  10   0    4.99    0.24
  -1  10   0    4.84    0.23
  -2 -10   0   10.19    0.36
  -2 -10   0   10.03    0.36
   2 -10   0   10.22    0.39
   2  10   0   10.13    0.32
  -2  10   0   10.07    0.40
   2  10   0   10.32    0.33
  -2  10   0   10.16    0.40
  -3 -10   0   14.98    0.51
   3 -10   0   15.67    0.50
   3 -10   0   15.43    0.54
  -3 -10   0   14.89    0.52
  -3  10   0   15.32    0.56
  -3  10   0   15.77    0.55
   4 -10   0   12.32    0.40
  -4 -10   0   12.51    0.43
  -4  10   0   12.45    0.50
  -4  10   0   11.70    0.49
  -5 -10   0    2.47    0.22
  -5  10   0    3.15    0.31
  -5  10   0    3.14    0.44
  -6 -10   0    0.15    0.34
  -6 -10   0   -0.24    0.17
  -6  10   0    0.21    0.30
   0 -11   0    0.07    0.10
   0 -11   0   -0.01    0.09
   0  11   0   -0.15    0.10
   0  11   0    0.04    0.09
   1 -11   0    1.53    0.16
  -1 -11   0    1.46    0.15
  -1 -11   0    1.70    0.17
   1  11   0    1.32    0.12
  -1  11   0    1.41    0.16
  -1  11   0    1.32    0.18
   1  11   0    1.40    0.15
  -2 -11   0    1.32    0.16
  -2 -11   0    1.58    0.15
   2  11   0    1.59    0.10
  -2  11   0    1.34    0.16
  -2  11   0    1.60    0.19
   2  11   0    1.64    0.11
  -3 -11   0    4.06    0.25
   3 -11   0    4.64    0.23
   3 -11   0    4.66    0.28
  -3 -11   0    4.75    0.24
  -3  11   0    5.13    0.29
  -3  11   0    5.74    0.31
  -4 -11   0    0.08    0.13
   4 -11   0    0.09    0.08
  -4  11   0    0.21    0.16
  -4  11   0    0.56    0.19
  -5 -11   0    1.78    0.24
  -5  11   0    1.91    0.27
  -5  11   0    1.71    0.27
  -6 -11   0    0.18    0.36
  -6 -11   0    0.00    0.19
  -6  11   0   -0.04    0.32
   0 -12   0   47.11    1.52
   0  12   0   49.99    1.52
   0  12   0   50.13    1.51
  -1 -12   0    1.16    0.15
  -1 -12   0    0.99    0.14
   1 -12   0    1.03    0.15
   1  12   0    1.21    0.14
  -1  12   0    1.03    0.15
   1  12   0    1.08    0.13
  -1  12   0    1.01    0.15
  -2 -12   0    0.51    0.14
  -2 -12   0    0.59    0.12
   2 -12   0    0.62    0.14
   2  12   0    0.77    0.10
  -2  12   0    0.67    0.16
   2  12   0    0.93    0.11
  -2  12   0    0.48    0.15
  -3 -12   0    3.45    0.24
   3 -12   0    3.42    0.21
   3 -12   0    3.90    0.27
  -3 -12   0    3.99    0.24
  -3  12   0    3.61    0.28
  -3  12   0    3.40    0.29
  -4 -12   0   -0.17    0.14
   4 -12   0   -0.04    0.10
  -4  12   0   -0.07    0.17
  -5 -12   0    2.15    0.28
  -5  12   0    1.87    0.30
  -5  12   0    2.98    0.36
  -6 -12   0    0.74    0.42
  -6  12   0    0.59    0.34
   0 -13   0    0.06    0.13
   0 -13   0   -0.06    0.12
   0  13   0   -0.10    0.12
   0  13   0    0.20    0.12
  -1 -13   0    0.15    0.12
  -1 -13   0   -0.28    0.13
   1 -13   0   -0.26    0.12
  -1  13   0   -0.14    0.13
  -1  13   0   -0.04    0.15
   1  13   0    0.09    0.12
   1  13   0    0.10    0.10
  -2 -13   0   27.02    0.96
   2 -13   0   28.62    0.96
  -2 -13   0   29.12    0.95
  -2  13   0   29.21    0.96
  -2  13   0   30.55    0.97
  -3 -13   0    1.40    0.17
   3 -13   0    1.54    0.20
  -3 -13   0    1.32    0.20
   3 -13   0    1.39    0.16
  -3  13   0    1.73    0.23
  -3  13   0    1.57    0.22
   4 -13   0    0.71    0.13
  -4 -13   0    0.54    0.18
  -4  13   0    0.66    0.23
  -4  13   0    0.55    0.22
  -5 -13   0    1.69    0.25
  -5  13   0    2.00    0.32
  -6 -13   0    3.39    0.50
  -6  13   0    2.90    0.45
   0 -14   0    5.12    0.29
   0 -14   0    4.74    0.30
   0  14   0    5.68    0.28
   0  14   0    5.01    0.29
  -1 -14   0    2.19    0.21
  -1 -14   0    1.73    0.20
   1 -14   0    1.95    0.24
  -1  14   0    1.72    0.23
   1  14   0    2.11    0.20
   1  14   0    2.07    0.17
  -1  14   0    1.75    0.20
   2 -14   0   21.71    0.79
  -2 -14   0   22.97    0.78
  -2 -14   0   22.58    0.78
   2  14   0   23.30    0.72
  -2  14   0   22.33    0.80
   2  14   0   23.23    0.72
  -2  14   0   23.02    0.80
  -3 -14   0    2.60    0.26
   3 -14   0    2.14    0.23
  -3 -14   0    2.54    0.27
  -3  14   0    2.54    0.30
  -3  14   0    2.35    0.26
  -4 -14   0    1.42    0.23
   4 -14   0    1.30    0.17
  -4  14   0    1.01    0.25
  -4  14   0    1.63    0.27
  -5 -14   0    0.93    0.27
  -5  14   0    1.61    0.31
  -6  14   0    0.55    0.41
   0 -15   0   -0.37    0.15
   0 -15   0   -0.23    0.15
   0  15   0   -0.22    0.14
  -1 -15   0   -0.12    0.17
   1 -15   0   -0.02    0.17
  -1 -15   0    0.25    0.15
   1  15   0    0.24    0.14
  -1  15   0   -0.14    0.15
   1  15   0   -0.02    0.13
  -1  15   0   -0.22    0.16
   2 -15   0    0.14    0.18
  -2 -15   0   -0.13    0.15
  -2 -15   0   -0.03    0.18
  -2  15   0    0.08    0.18
   2  15   0    0.03    0.10
   2  15   0    0.09    0.12
  -2  15   0   -0.09    0.33
  -3 -15   0    4.53    0.34
  -3 -15   0    4.04    0.33
  -3  15   0    3.73    0.34
  -3  15   0    4.50    0.36
   4 -15   0    2.18    0.26
  -4 -15   0    2.26    0.28
  -4  15   0    2.24    0.31
  -5 -15   0    1.91    0.33
  -5  15   0    2.41    0.37
   0 -16   0   16.27    0.63
   0 -16   0   15.83    0.64
   0  16   0   16.47    0.62
   0  16   0   18.49    0.62
  -1 -16   0    0.50    0.17
  -1 -16   0    0.36    0.19
   1 -16   0    0.27    0.16
   1  16   0    0.26    0.15
   1  16   0    0.07    0.15
  -1  16   0    0.24    0.18
  -2 -16   0    1.64    0.23
   2 -16   0    2.94    0.32
  -2 -16   0    2.44    0.31
  -2  16   0    1.52    0.25
   2  16   0    2.01    0.20
   2  16   0    1.70    0.18
  -2  16   0    1.90    0.24
  -3 -16   0    7.85    0.40
   3 -16   0    8.16    0.38
  -3 -16   0    6.85    0.41
  -3  16   0    7.44    0.45
  -3  16   0    6.02    0.43
   4 -16   0   -0.10    0.20
  -4 -16   0   -0.20    0.26
  -4  16   0    0.01    0.29
  -5 -16   0    0.35    0.33
  -5  16   0    1.55    0.38
   0 -17   0    0.52    0.20
   0 -17   0    0.37    0.22
   0  17   0    0.41    0.19
   1 -17   0    3.60    0.32
  -1 -17   0    3.95    0.32
  -1  17   0    3.52    0.32
   1  17   0    3.67    0.28
  -1  17   0    3.80    0.33
   1  17   0    3.30    0.29
   2 -17   0    1.28    0.25
  -2 -17   0    0.78    0.22
  -2 -17   0    0.98    0.24
  -2  17   0    0.76    0.23
   2  17   0    0.87    0.16
   2  17   0    0.88    0.17
  -2  17   0    0.91    0.23
  -3 -17   0    0.82    0.24
   3 -17   0    0.08    0.21
  -3 -17   0    0.17    0.27
  -3  17   0    0.29    0.26
   4 -17   0    0.69    0.31
  -4  17   0    0.97    0.32
  -5 -17   0    1.05    0.45
  -5  17   0    1.32    0.43
   0 -18   0    1.93    0.26
   0  18   0    1.71    0.32
  -1 -18   0    0.11    0.20
  -1 -18   0    0.29    0.24
   1 -18   0    0.04    0.21
  -1  18   0    0.13    0.23
  -1  18   0    0.41    0.25
   1  18   0   -0.03    0.20
   1  18   0   -0.03    0.20
  -2 -18   0    0.75    0.24
  -2 -18   0    0.68    0.26
   2 -18   0    1.11    0.25
   2  18   0    0.17    0.16
  -2  18   0    0.49    0.24
   2  18   0    0.47    0.18
  -2  18   0    0.18    0.23
   3 -18   0   -0.01    0.25
  -3 -18   0    0.41    0.29
  -3 -18   0    0.83    0.31
  -3  18   0    0.32    0.26
  -4 -18   0    0.36    0.35
  -4  18   0    1.14    0.36
   0  19   0   -0.06    0.23
   0  19   0    0.41    0.23
  -1 -19   0    0.07    0.27
  -1 -19   0    0.24    0.23
  -1  19   0   -0.30    0.25
  -1  19   0    0.04    0.26
   1  19   0   -0.23    0.22
   1  19   0   -0.02    0.23
  -2 -19   0    3.37    0.43
  -2 -19   0    4.80    0.60
   2  19   0    2.85    0.29
   2  19   0    2.20    0.28
  -2  19   0    3.56    0.42
  -3 -19   0    1.58    0.36
   3 -19   0    1.35    0.33
  -3  19   0    1.92    0.34
  -4 -19   0    2.58    0.47
  -4  19   0    2.42    0.43
   0  20   0    0.17    0.27
   0  20   0    0.11    0.27
  -1 -20   0    0.13    0.31
   1  20   0   -0.45    0.25
   1  20   0   -0.04    0.26
  -1  20   0    0.01    0.29
  -2 -20   0    0.51    0.35
   2  20   0   -0.01    0.28
  -2  20   0    0.81    0.34
   2  20   0    0.35    0.22
  -3 -20   0   -0.13    0.38
   3 -20   0    0.15    0.35
  -3  20   0    2.09    0.38
   0  21   0    0.01    0.32
   0  21   0    0.03    0.29
   1  21   0    0.36    0.30
  -1  21   0    0.24    0.33
   1  21   0   -0.33    0.31
  -2 -21   0    2.17    0.41
  -2  21   0    1.82    0.39
   2  21   0    1.25    0.26
  -3 -21   0   -0.08    0.46
  -3  21   0    0.91    0.42
   0  22   0    0.45    0.33
   1  22   0    0.54    0.35
  -1  22   0    0.23    0.37
  -2  22   0    3.02    0.46
   0  23   0    0.49    0.38
   1  23   0    1.74    0.44
  -1  23   0    1.45    0.43
  -7   0   1    1.10    0.22
  -6   0   1    0.06    0.09
  -6   0   1    0.07    0.13
  -5   0   1   13.92    0.45
  -5   0   1   13.51    0.46
  -4   0   1   -0.04    0.05
  -4   0   1    0.05    0.06
  -3   0   1   16.79    0.53
  -2   0   1   -0.03    0.04
   1   0  -1   55.57    1.68
  -1   0   1   54.92    1.68
  -1   0  -1  144.80    4.31
  -3   0  -1   12.66    0.40
  -3   0  -1   12.70    0.40
  -4   0  -1   -0.14    0.06
  -4   0  -1    0.01    0.05
  -5   0  -1    0.43    0.06
  -5   0  -1    0.20    0.10
  -6   0  -1    0.38    0.14
  -7   0  -1    0.16    0.21
  -7  -1   1    0.48    0.18
  -7   1   1    0.41    0.22
  -6  -1   1    4.85    0.24
  -6  -1   1    4.59    0.23
  -6   1   1    5.00    0.28
  -5  -1   1    1.57    0.14
  -5  -1   1    1.46    0.17
  -5   1   1    1.98    0.17
  -5   1   1    1.93    0.11
  -4  -1   1    2.30    0.11
  -4  -1   1    2.45    0.15
  -4   1   1    2.40    0.12
  -4   1   1    2.43    0.14
  -3  -1   1    0.81    0.10
  -3   1   1    1.10    0.08
  -3   1   1    1.07    0.08
  -2  -1   1   31.36    0.95
   1  -1  -1    2.09    0.08
  -1   1   1    2.04    0.08
  -1  -1  -1    6.69    0.20
   1  -1   1    6.63    0.21
  -2  -1  -1   27.20    0.81
  -2   1  -1   26.99    0.80
  -2   1  -1   27.13    0.82
  -3  -1  -1    2.92    0.12
  -3   1  -1    3.05    0.13
  -3   1  -1    2.86    0.11
  -4  -1  -1    1.73    0.11
  -4  -1  -1    1.84    0.13
  -4   1  -1    1.77    0.13
  -5  -1  -1    2.19    0.15
  -5  -1  -1    1.75    0.16
  -5   1  -1    2.00    0.18
  -6  -1  -1    0.52    0.14
  -6   1  -1    0.60    0.15
  -7  -1  -1    0.35    0.20
  -7   1  -1    0.27    0.23
  -7   2   1    0.87    0.26
  -6  -2   1    1.13    0.13
  -6  -2   1    0.94    0.16
  -6   2   1    1.24    0.18
  -5  -2   1    2.91    0.15
  -5  -2   1    2.52    0.21
  -5   2   1    3.24    0.20
  -4   2   1   -0.16    0.07
  -4   2   1   -0.04    0.04
  -3  -2   1    8.74    0.32
  -3   2   1    8.83    0.28
  -3   2   1    9.23    0.30
   2  -2  -1    1.47    0.07
  -2   2   1    1.24    0.08
   1  -2  -1   54.15    1.66
  -1   2   1   56.58    1.67
  -1   2   1   55.45    1.69
  -1   2   1   55.83    1.67
   0  -2   1    4.38    0.14
   0  -2  -1    4.29    0.15
   0   2   1    4.37    0.14
   0   2  -1    4.33    0.14
   1  -2   1   42.35    1.32
  -1  -2  -1   44.25    1.33
  -1  -2  -1   44.78    1.32
  -1   2  -1   43.65    1.32
  -2  -2  -1    2.70    0.09
   2  -2   1    2.56    0.11
  -2   2  -1    2.51    0.12
  -3   2  -1   12.13    0.40
  -4  -2  -1    1.79    0.10
  -4  -2  -1    1.63    0.15
  -4   2  -1    1.49    0.14
  -5  -2  -1   18.69    0.61
  -5  -2  -1   19.58    0.63
  -5   2  -1   19.61    0.64
  -6  -2  -1    0.70    0.13
  -6  -2  -1    0.82    0.13
  -6   2  -1    1.00    0.18
  -7  -2  -1    1.33    0.22
  -7   2  -1    0.76    0.26
  -7   3   1    0.83    0.27
  -6  -3   1    1.12    0.14
  -6  -3   1    1.30    0.20
  -6   3   1    1.30    0.19
  -6   3   1    0.98    0.20
  -5  -3   1    2.20    0.12
  -5  -3   1    1.61    0.22
  -5   3   1    1.63    0.20
  -4  -3   1    0.00    0.03
  -3   3   1   28.54    0.88
   2  -3  -1   29.63    0.87
  -2   3   1   28.67    0.89
   1  -3  -1  384.77   11.20
  -1   3   1  367.83   11.19
  -1   3   1  375.43   11.20
   0  -3  -1  106.51    3.11
   0  -3  -1  101.51    3.09
   0  -3   1  100.94    3.10
   0  -3   1  100.45    3.08
   0   3   1  102.39    3.08
   0   3  -1  104.93    3.10
   0   3   1  103.90    3.09
   0   3  -1   98.76    3.06
  -1   3  -1  641.35   19.02
  -2  -3  -1   43.76    1.28
   2  -3   1   41.52    1.27
  -2   3  -1   41.51    1.28
  -3   3  -1   -0.15    0.07
  -4  -3  -1    2.05    0.10
  -4   3  -1    1.35    0.16
  -5  -3  -1   24.16    0.77
  -5  -3  -1   25.04    0.81
  -5   3  -1   25.35    0.81
  -6  -3  -1    1.21    0.18
  -6  -3  -1    1.31    0.17
  -6   3  -1    1.47    0.20
  -7   3  -1    0.46    0.30
  -7   4   1    0.60    0.29
  -6  -4   1    0.85    0.21
  -6  -4   1    0.96    0.13
  -6   4   1    1.15    0.20
  -6   4   1    0.77    0.22
  -5  -4   1   -0.17    0.14
  -5  -4   1    0.12    0.06
  -5   4   1   -0.07    0.12
  -5   4   1    0.24    0.13
  -4  -4   1    4.29    0.24
  -4  -4   1    4.22    0.14
   3  -4  -1   38.56    1.15
  -3   4   1   38.24    1.18
  -2  -4   1   18.74    0.55
  -2  -4   1   18.47    0.55
   2  -4  -1   18.67    0.57
  -2   4   1   18.28    0.59
  -2   4   1   18.78    0.59
   1  -4  -1   24.47    0.76
  -1  -4   1   25.55    0.75
  -1  -4   1   24.48    0.75
   1  -4  -1   25.47    0.76
  -1   4   1   25.51    0.76
   1   4  -1   22.02    0.76
  -1   4   1   25.54    0.76
   1   4  -1   25.88    0.75
   0  -4  -1  100.86    3.10
   0  -4   1  101.25    3.11
   0  -4   1  102.28    3.10
   0  -4  -1  103.49    3.12
   0   4  -1  103.22    3.11
   0   4   1  101.41    3.10
   0   4  -1  103.31    3.11
   0   4   1  102.72    3.11
  -1  -4  -1  170.29    5.14
   1  -4   1  172.82    5.19
  -1  -4  -1  171.48    5.14
   1   4   1  172.33    5.16
   1   4   1  172.10    5.13
  -1   4  -1  174.26    5.21
   2  -4   1   35.82    1.06
   2  -4   1   34.96    1.08
  -2  -4  -1   36.35    1.06
  -2   4  -1   35.08    1.09
  -3   4  -1   16.32    0.53
  -4  -4  -1    3.95    0.14
  -4   4  -1    3.38    0.21
  -5  -4  -1   25.83    0.84
  -5  -4  -1   24.78    0.78
  -5   4  -1   25.43    0.83
  -6  -4  -1    0.19    0.11
  -6  -4  -1    0.17    0.19
  -6   4  -1    0.21    0.18
  -7   4  -1    0.18    0.29
  -7  -5   1   -0.23    0.37
  -7   5   1    0.47    0.30
  -6  -5   1    3.59    0.35
  -6  -5   1    3.28    0.17
  -6   5   1    3.31    0.33
  -6   5   1    3.90    0.32
  -5  -5   1   -0.10    0.15
  -5  -5   1    0.04    0.08
  -5   5   1    0.38    0.23
  -5   5   1   -0.06    0.14
  -4  -5   1    2.93    0.10
  -4   5   1    3.08    0.20
   3  -5  -1   13.28    0.41
  -3  -5   1   13.02    0.40
  -3  -5   1   13.06    0.40
  -3   5   1   13.47    0.45
  -3   5   1   13.13    0.45
   2  -5  -1   47.61    1.44
  -2  -5   1   49.11    1.45
  -2   5   1   48.76    1.46
  -2   5   1   47.42    1.46
   1  -5  -1    6.01    0.23
   1  -5  -1    6.27    0.23
  -1  -5   1    6.14    0.21
  -1  -5   1    6.13    0.21
   1   5  -1    6.47    0.20
  -1   5   1    6.18    0.22
   1   5  -1    6.18    0.20
  -1   5   1    6.09    0.23
   0  -5   1  127.42    3.88
   0  -5   1  122.61    3.86
   0  -5  -1  131.85    3.89
   0  -5  -1  125.34    3.89
   0   5   1  129.01    3.86
   0   5   1  128.13    3.86
   0   5  -1  130.10    3.89
   0   5  -1  129.73    3.89
  -1  -5  -1   17.19    0.52
  -1  -5  -1   16.12    0.51
   1  -5   1   16.47    0.53
  -1   5  -1   16.68    0.53
  -1   5  -1   16.43    0.53
   1   5   1   16.86    0.51
   1   5   1   16.77    0.51
   2  -5   1   79.50    2.39
  -2  -5  -1   81.76    2.39
  -2  -5  -1   79.07    2.37
   2  -5   1   76.99    2.36
  -2   5  -1   77.86    2.37
  -3  -5  -1   65.99    1.96
  -3   5  -1   65.06    1.98
  -4  -5  -1   13.30    0.41
  -4   5  -1   12.59    0.46
  -5  -5  -1   10.68    0.36
  -5  -5  -1   10.79    0.44
  -5   5  -1   11.24    0.44
  -6  -5  -1   -0.02    0.21
  -6  -5  -1    0.09    0.10
  -6   5  -1    0.09    0.22
  -6   5  -1   -0.01    0.20
  -7   5  -1    0.49    0.35
  -7  -6   1    0.45    0.38
  -7   6   1    0.72    0.33
  -6  -6   1    0.21    0.08
  -6  -6   1    0.18    0.24
  -6   6   1    0.31    0.22
  -6   6   1    0.52    0.23
  -5  -6   1    4.35    0.30
  -5  -6   1    4.84    0.17
  -5   6   1    4.55    0.29
  -5   6   1    4.87    0.29
  -4  -6   1    7.04    0.23
  -4   6   1    6.10    0.31
  -4   6   1    7.54    0.31
   3  -6  -1    6.76    0.23
  -3  -6   1    6.66    0.22
  -3  -6   1    6.47    0.22
  -3   6   1    6.80    0.27
  -3   6   1    7.03    0.28
   2  -6  -1    3.46    0.14
  -2  -6   1    3.39    0.13
  -2  -6   1    3.12    0.13
   2  -6  -1    2.99    0.17
  -2   6   1    3.50    0.17
  -2   6   1    2.92    0.17
  -1  -6   1   27.69    0.87
   1  -6  -1   29.02    0.89
  -1  -6   1   29.00    0.87
   1  -6  -1   27.91    0.88
  -1   6   1   28.75    0.89
   1   6  -1   28.79    0.86
   1   6  -1   29.28    0.87
  -1   6   1   28.83    0.89
   0  -6  -1   54.58    1.69
   0  -6   1   55.04    1.69
   0  -6   1   56.69    1.69
   0  -6  -1   57.01    1.69
   0   6  -1   56.08    1.69
   0   6   1   57.39    1.69
   0   6   1   56.14    1.68
   0   6  -1   56.68    1.69
  -1  -6  -1   14.44    0.46
   1  -6   1   14.41    0.47
  -1  -6  -1   13.88    0.45
  -1   6  -1   14.30    0.47
   1   6   1   14.33    0.44
  -1   6  -1   13.96    0.47
   1   6   1   14.13    0.45
  -2  -6  -1    0.89    0.07
   2  -6   1    0.74    0.09
  -2  -6  -1    0.82    0.08
  -2   6  -1    0.85    0.12
  -2   6  -1    0.55    0.10
  -3  -6  -1    1.91    0.10
   3  -6   1    1.96    0.08
   3  -6   1    2.25    0.14
  -3   6  -1    1.87    0.16
  -4  -6  -1   14.22    0.44
  -4   6  -1   13.46    0.50
  -5  -6  -1    0.13    0.07
  -5   6  -1    0.22    0.17
  -5   6  -1    0.23    0.15
  -6  -6  -1    0.10    0.11
  -6  -6  -1    0.02    0.24
  -6   6  -1    0.34    0.25
  -6   6  -1    0.25    0.22
  -7   6  -1    0.37    0.31
  -7  -7   1   -0.10    0.37
  -7   7   1    0.24    0.34
  -6  -7   1    0.17    0.25
  -6   7   1    0.49    0.24
  -6   7   1    0.42    0.25
  -5  -7   1    2.29    0.13
  -5  -7   1    2.33    0.25
  -5   7   1    2.27    0.26
  -5   7   1    2.44    0.27
  -4  -7   1    0.02    0.06
  -4  -7   1   -0.01    0.05
  -4   7   1   -0.20    0.13
  -3  -7   1   32.07    0.98
  -3  -7   1   32.73    0.98
   3  -7  -1   32.86    0.99
  -3   7   1   32.20    1.03
  -3   7   1   32.89    1.03
  -2  -7   1    1.39    0.09
   2  -7  -1    1.36    0.09
   2  -7  -1    1.06    0.12
  -2  -7   1    0.96    0.09
  -2   7   1    1.21    0.13
  -2   7   1    1.02    0.12
  -1  -7   1    4.43    0.18
   1  -7  -1    3.96    0.20
   1  -7  -1    4.52    0.20
  -1  -7   1    4.55    0.18
   1   7  -1    4.71    0.17
  -1   7   1    4.26    0.19
  -1   7   1    4.05    0.20
   1   7  -1    4.59    0.17
   0  -7   1   53.75    1.60
   0  -7  -1   54.58    1.60
   0  -7   1   51.16    1.60
   0  -7  -1   50.47    1.60
   0   7  -1   53.40    1.60
   0   7   1   52.70    1.60
   0   7   1   53.31    1.59
   0   7  -1   54.01    1.60
  -1  -7  -1    0.06    0.06
  -1  -7  -1    0.00    0.06
   1  -7   1   -0.10    0.08
   1   7   1   -0.01    0.06
  -1   7  -1   -0.10    0.08
  -1   7  -1   -0.01    0.08
  -2  -7  -1   58.17    1.77
   2  -7   1   59.27    1.79
  -2  -7  -1   59.56    1.77
  -2   7  -1   59.05    1.80
  -2   7  -1   59.65    1.80
   3  -7   1   10.60    0.38
  -3  -7  -1   10.85    0.35
   3  -7   1   10.45    0.33
  -3  -7  -1   10.43    0.35
  -3   7  -1   10.56    0.40
  -3   7  -1   10.62    0.39
  -4  -7  -1   10.11    0.33
  -4   7  -1    9.53    0.39
  -4   7  -1    9.69    0.39
  -5  -7  -1    1.04    0.12
  -5   7  -1    1.02    0.18
  -5   7  -1    1.05    0.20
  -6  -7  -1    0.97    0.26
  -6  -7  -1    0.97    0.13
  -6   7  -1    0.98    0.26
  -6   7  -1    0.78    0.28
  -7   7  -1    0.73    0.36
  -7  -8   1    0.06    0.42
  -7   8   1    0.45    0.38
  -6  -8   1    1.62    0.32
  -6  -8   1    1.79    0.17
  -6   8   1    1.66    0.29
  -5  -8   1    0.11    0.08
  -5   8   1    0.16    0.18
  -5   8   1    0.09    0.17
  -4  -8   1    3.03    0.16
  -4  -8   1    3.10    0.15
   4  -8  -1    3.77    0.14
  -4   8   1    3.40    0.24
  -4   8   1    2.64    0.24
  -3  -8   1    0.00    0.06
  -3  -8   1    0.03    0.07
   3  -8  -1    0.16    0.06
  -3   8   1   -0.07    0.12
  -3   8   1    0.15    0.11
  -2  -8   1    1.21    0.11
  -2  -8   1    1.69    0.11
   2  -8  -1    1.54    0.15
  -2   8   1    1.28    0.15
  -2   8   1    1.35    0.15
  -1  -8   1    6.76    0.26
   1  -8  -1    6.92    0.28
   1  -8  -1    7.09    0.27
  -1  -8   1    6.90    0.26
   1   8  -1    6.82    0.24
  -1   8   1    6.93    0.26
  -1   8   1    6.78    0.28
   1   8  -1    6.53    0.25
   0  -8  -1   29.18    0.90
   0  -8   1   28.59    0.90
   0  -8   1   28.14    0.90
   0  -8  -1   27.95    0.89
   0   8  -1   29.21    0.89
   0   8  -1   28.71    0.89
   0   8   1   28.83    0.89
   0   8   1   29.24    0.90
  -1  -8  -1    0.77    0.10
   1  -8   1    0.63    0.11
  -1  -8  -1    0.72    0.09
  -1   8  -1    0.74    0.11
   1   8   1    0.71    0.09
   1   8   1    0.69    0.09
  -1   8  -1    0.53    0.11
  -2  -8  -1    0.11    0.07
  -2  -8  -1    0.05    0.07
   2  -8   1   -0.02    0.09
  -2   8  -1    0.01    0.10
   2   8   1    0.07    0.03
  -2   8  -1   -0.07    0.09
   2   8   1    0.05    0.05
   3  -8   1    8.00    0.32
  -3  -8  -1    8.03    0.29
   3  -8   1    8.49    0.27
  -3  -8  -1    8.40    0.29
  -3   8  -1    8.41    0.34
  -3   8  -1    7.92    0.35
  -4   8  -1   -0.25    0.14
  -4   8  -1   -0.28    0.14
  -5  -8  -1    0.45    0.10
  -5   8  -1    0.18    0.18
  -5   8  -1    0.57    0.19
  -6  -8  -1    0.32    0.14
  -6  -8  -1    0.34    0.29
  -6   8  -1    0.68    0.27
  -6   8  -1    0.54    0.28
  -7   8  -1    0.52    0.38
  -6  -9   1    3.82    0.66
  -6  -9   1    3.35    0.24
  -6   9   1    3.33    0.45
  -6   9   1    4.36    0.44
  -5  -9   1    0.00    0.10
  -5   9   1    0.22    0.19
  -5   9   1   -0.03    0.18
   4  -9  -1    0.00    0.07
  -4   9   1    0.23    0.17
  -4   9   1   -0.07    0.14
  -3  -9   1    3.16    0.17
  -3  -9   1    3.17    0.17
   3  -9  -1    3.25    0.16
  -3   9   1    3.11    0.21
  -3   9   1    2.84    0.24
  -2  -9   1    1.13    0.11
   2  -9  -1    1.19    0.13
  -2  -9   1    1.04    0.11
  -2   9   1    1.05    0.14
  -2   9   1    1.36    0.14
   2   9  -1    0.93    0.05
   2   9  -1    0.89    0.09
  -1  -9   1    0.93    0.11
   1  -9  -1    0.91    0.12
   1  -9  -1    0.92    0.12
  -1  -9   1    0.89    0.11
   1   9  -1    1.12    0.10
   1   9  -1    0.85    0.10
  -1   9   1    1.09    0.12
  -1   9   1    0.99    0.11
   0  -9   1    2.60    0.16
   0  -9  -1    2.71    0.16
   0  -9  -1    2.76    0.16
   0  -9   1    2.47    0.16
   0   9  -1    2.53    0.17
   0   9   1    2.40    0.16
   0   9  -1    2.63    0.16
   0   9   1    2.77    0.15
  -1  -9  -1    8.16    0.31
  -1  -9  -1    8.54    0.31
   1  -9   1    8.48    0.32
  -1   9  -1    8.51    0.33
   1   9   1    8.59    0.29
  -1   9  -1    8.01    0.32
   1   9   1    8.47    0.30
  -2  -9  -1    5.65    0.23
   2  -9   1    5.35    0.25
  -2  -9  -1    5.55    0.23
   2   9   1    5.67    0.19
  -2   9  -1    5.63    0.26
  -2   9  -1    5.59    0.26
   2   9   1    5.69    0.19
   3  -9   1   12.71    0.46
   3  -9   1   13.44    0.42
  -3  -9  -1   12.58    0.43
  -3  -9  -1   12.62    0.43
  -3   9  -1   12.37    0.48
  -3   9  -1   12.62    0.47
  -4  -9  -1    0.04    0.09
  -4   9  -1   -0.06    0.14
  -4   9  -1    0.00    0.16
  -5  -9  -1    0.51    0.11
  -5   9  -1    0.38    0.20
  -5   9  -1    0.13    0.19
  -6  -9  -1    0.12    0.31
  -6  -9  -1    0.07    0.15
  -6   9  -1    0.29    0.26
  -6   9  -1    0.60    0.31
  -6 -10   1    0.00    0.15
  -6 -10   1   -0.02    0.34
  -6  10   1    0.31    0.28
  -5 -10   1   -0.04    0.12
  -5  10   1    0.18    0.20
  -5  10   1    0.14    0.22
  -4 -10   1   -0.02    0.10
  -4 -10   1   -0.13    0.10
  -4  10   1    0.52    0.17
  -4  10   1    0.39    0.16
   3 -10  -1   17.25    0.55
  -3 -10   1   16.49    0.55
  -3 -10   1   16.36    0.56
  -3  10   1   16.69    0.60
  -3  10   1   17.17    0.59
  -2 -10   1    3.78    0.19
   2 -10  -1    3.92    0.22
  -2 -10   1    4.02    0.20
   2  10  -1    4.05    0.14
   2  10  -1    3.98    0.15
  -2  10   1    3.74    0.22
  -2  10   1    3.81    0.23
   1 -10  -1    8.61    0.34
   1 -10  -1    8.93    0.34
  -1 -10   1    8.56    0.33
  -1 -10   1    9.07    0.33
  -1  10   1    8.97    0.34
   1  10  -1    8.53    0.31
  -1  10   1    8.75    0.35
   1  10  -1    8.84    0.31
   0 -10  -1    8.16    0.32
   0 -10  -1    8.50    0.32
   0 -10   1    8.17    0.32
   0 -10   1    8.01    0.32
   0  10  -1    8.13    0.31
   0  10  -1    8.27    0.32
   0  10   1    8.44    0.33
   0  10   1    8.26    0.31
  -1 -10  -1    7.66    0.30
  -1 -10  -1    7.66    0.30
   1 -10   1    7.53    0.30
   1  10   1    7.94    0.28
   1  10   1    7.67    0.29
  -1  10  -1    7.62    0.31
  -1  10  -1    7.68    0.31
  -2 -10  -1    0.47    0.10
  -2 -10  -1    0.48    0.10
   2 -10   1    0.56    0.12
  -2  10  -1    0.50    0.14
   2  10   1    0.58    0.07
  -2  10  -1    0.43    0.13
   2  10   1    0.43    0.07
  -3 -10  -1   27.18    0.86
  -3 -10  -1   26.45    0.86
   3 -10   1   27.74    0.89
   3 -10   1   27.83    0.85
  -3  10  -1   27.65    0.91
  -3  10  -1   27.55    0.91
   4 -10   1    2.11    0.10
  -4 -10  -1    2.14    0.18
  -4  10  -1    1.98    0.22
  -4  10  -1    2.43    0.26
  -5 -10  -1    0.01    0.13
  -5  10  -1    0.46    0.20
  -6 -10  -1    0.32    0.35
  -6 -10  -1   -0.34    0.18
  -6  10  -1    0.15    0.27
  -6 -11   1   -0.09    0.19
  -6 -11   1    0.05    0.36
  -6  11   1    0.42    0.31
  -5 -11   1    0.57    0.16
  -5  11   1    0.62    0.24
  -5  11   1    0.36    0.25
   4 -11  -1    8.87    0.32
  -4 -11   1    8.47    0.35
  -4 -11   1    8.71    0.35
  -4  11   1    8.71    0.42
  -4  11   1    8.38    0.41
  -3 -11   1    8.66    0.36
  -3 -11   1    9.01    0.36
   3 -11  -1    8.89    0.35
  -3  11   1   10.01    0.42
  -3  11   1    9.86    0.41
  -2 -11   1   -0.11    0.10
  -2 -11   1    0.03    0.09
   2 -11  -1   -0.17    0.13
  -2  11   1   -0.12    0.12
   2  11  -1   -0.03    0.05
  -2  11   1   -0.03    0.12
   2  11  -1   -0.06    0.06
  -1 -11   1   12.13    0.44
   1 -11  -1   12.36    0.45
   1 -11  -1   11.69    0.44
  -1 -11   1   11.91    0.43
  -1  11   1   11.80    0.45
   1  11  -1   12.18    0.41
  -1  11   1   12.45    0.44
   1  11  -1   12.10    0.42
   0 -11  -1   17.91    0.61
   0 -11   1   17.41    0.60
   0 -11  -1   17.38    0.60
   0 -11   1   17.94    0.61
   0  11  -1   18.12    0.60
   0  11   1   18.47    0.60
   0  11   1   18.04    0.60
   0  11  -1   17.98    0.59
  -1 -11  -1    0.35    0.10
  -1 -11  -1    0.41    0.11
   1 -11   1    0.22    0.12
  -1  11  -1    0.46    0.11
   1  11   1    0.49    0.09
  -1  11  -1    0.32    0.12
   1  11   1    0.24    0.10
  -2 -11  -1   10.01    0.38
  -2 -11  -1    9.97    0.38
   2  11   1   10.30    0.34
  -2  11  -1   10.04    0.41
  -2  11  -1   10.61    0.41
  -3 -11  -1   15.91    0.56
   3 -11   1   16.59    0.54
  -3 -11  -1   15.71    0.55
   3 -11   1   16.15    0.58
  -3  11  -1   16.24    0.59
  -3  11  -1   16.48    0.60
  -4 -11  -1    6.76    0.31
   4 -11   1    6.72    0.24
  -4  11  -1    6.69    0.36
  -4  11  -1    6.56    0.38
  -5 -11  -1    3.91    0.29
  -5  11  -1    4.29    0.37
  -5  11  -1    4.89    0.41
  -6 -11  -1    0.59    0.35
  -6 -11  -1    0.25    0.21
  -6  11  -1    0.20    0.33
  -6 -12   1    1.45    0.45
  -6  12   1    1.71    0.38
  -5 -12   1    0.73    0.19
  -5  12   1    1.25    0.28
  -5  12   1    1.01    0.28
  -4 -12   1    2.38    0.23
   4 -12  -1    2.36    0.19
  -4 -12   1    2.19    0.23
  -4  12   1    2.17    0.29
  -4  12   1    2.82    0.39
   3 -12  -1   28.69    0.90
  -3 -12   1   28.40    0.91
  -3 -12   1   28.66    0.92
  -3  12   1   28.42    0.95
  -3  12   1   28.00    0.96
  -2 -12   1   16.57    0.58
   2 -12  -1   16.61    0.60
  -2 -12   1   17.06    0.58
  -2  12   1   16.97    0.60
   2  12  -1   17.23    0.53
  -2  12   1   16.35    0.61
   1 -12  -1    0.29    0.13
  -1 -12   1    0.12    0.12
   1 -12  -1    0.36    0.14
  -1 -12   1    0.28    0.12
  -1  12   1    0.19    0.12
   1  12  -1    0.19    0.10
  -1  12   1    0.13    0.13
   1  12  -1    0.24    0.10
   0 -12   1    3.92    0.23
   0 -12  -1    3.50    0.23
   0  12  -1    3.62    0.21
   0  12   1    3.87    0.22
   0  12   1    4.02    0.21
   0  12  -1    3.45    0.22
   1 -12   1   35.29    1.16
  -1 -12  -1   36.65    1.15
  -1 -12  -1   35.73    1.15
   1  12   1   37.42    1.14
   1  12   1   37.27    1.13
  -1  12  -1   36.56    1.17
  -1  12  -1   36.44    1.16
  -2 -12  -1    0.68    0.15
  -2 -12  -1    0.91    0.14
   2 -12   1    0.82    0.15
   2  12   1    0.92    0.11
  -2  12  -1    0.79    0.17
  -2  12  -1    0.69    0.17
   2  12   1    0.95    0.13
  -3 -12  -1    2.27    0.21
  -3 -12  -1    1.91    0.21
   3 -12   1    2.23    0.18
   3 -12   1    2.40    0.24
  -3  12  -1    1.93    0.27
  -3  12  -1    2.17    0.25
  -4 -12  -1    0.08    0.14
   4 -12   1    0.08    0.09
  -4  12  -1    0.11    0.18
  -5 -12  -1    0.16    0.18
  -5  12  -1    0.45    0.26
  -5  12  -1    0.66    0.28
  -6  12  -1    1.58    0.37
  -6  13   1    1.72    0.39
  -5 -13   1   -0.04    0.20
  -5  13   1    0.23    0.28
   4 -13  -1    0.72    0.15
  -4 -13   1    0.71    0.19
  -4 -13   1    0.62    0.18
  -4  13   1    0.70    0.23
  -4  13   1    0.46    0.20
   3 -13  -1    3.00    0.22
  -3 -13   1    3.43    0.25
  -3  13   1    3.33    0.31
  -3  13   1    2.69    0.28
  -2 -13   1   30.94    0.98
   2 -13  -1   30.48    0.99
  -2 -13   1   26.06    0.99
  -2  13   1   31.59    1.00
  -2  13   1   30.89    1.00
   1 -13  -1   -0.01    0.14
  -1 -13   1    0.04    0.11
  -1 -13   1   -0.20    0.13
   1  13  -1    0.01    0.10
   1  13  -1   -0.06    0.10
  -1  13   1   -0.30    0.12
   0 -13   1    8.63    0.37
   0 -13  -1    8.86    0.37
   0 -13   1    8.64    0.38
   0 -13  -1    8.66    0.37
   0  13   1    8.86    0.36
   0  13   1    9.55    0.36
   0  13  -1    8.34    0.36
   0  13  -1    8.84    0.36
   1 -13   1   16.24    0.59
  -1 -13  -1   15.50    0.58
  -1 -13  -1   16.14    0.58
  -1  13  -1   15.60    0.59
   1  13   1   17.01    0.56
   1  13   1   17.37    0.55
  -1  13  -1   16.03    0.58
  -2 -13  -1   45.93    1.46
   2 -13   1   46.06    1.47
  -2 -13  -1   45.58    1.45
  -2  13  -1   46.05    1.48
  -2  13  -1   47.79    1.48
   2  13   1   48.05    1.41
  -3 -13  -1    2.36    0.24
   3 -13   1    2.61    0.20
   3 -13   1    2.91    0.28
  -3 -13  -1    2.95    0.24
  -3  13  -1    2.25    0.28
  -3  13  -1    2.44    0.28
  -4 -13  -1    1.88    0.25
   4 -13   1    1.60    0.17
  -4  13  -1    1.79    0.25
  -4  13  -1    1.62    0.25
  -5 -13  -1    4.98    0.37
  -5  13  -1    5.39    0.44
  -6  13  -1    0.19    0.36
  -6 -14   1    0.92    0.50
  -6  14   1    0.90    0.44
  -5 -14   1    1.18    0.26
  -5  14   1    1.29    0.32
  -4 -14   1    1.27    0.20
   4 -14  -1    0.96    0.17
  -4 -14   1    1.20    0.21
  -4  14   1    1.11    0.25
  -4  14   1    0.91    0.23
  -3 -14   1    0.85    0.17
   3 -14  -1    0.34    0.15
  -3 -14   1    0.75    0.17
  -3  14   1    0.83    0.20
  -3  14   1    0.77    0.23
  -2 -14   1   17.64    0.65
   2 -14  -1   18.17    0.67
  -2 -14   1   17.98    0.65
  -2  14   1   18.43    0.68
   2  14  -1   19.12    0.60
  -2  14   1   18.82    0.67
   1 -14  -1   26.96    0.92
  -1 -14   1   26.51    0.91
  -1 -14   1   28.50    0.91
   1 -14  -1   25.84    0.92
  -1  14   1   27.37    0.91
   1  14  -1   28.55    0.88
   1  14  -1   28.20    0.88
  -1  14   1   27.17    0.92
   0 -14   1    0.01    0.14
   0 -14  -1   -0.11    0.16
   0 -14   1   -0.07    0.14
   0 -14  -1   -0.02    0.14
   0  14   1   -0.03    0.14
   0  14   1    0.26    0.13
   0  14  -1   -0.15    0.14
   0  14  -1    0.15    0.13
  -1 -14  -1   -0.02    0.13
   1 -14   1   -0.13    0.11
  -1  14  -1   -0.26    0.15
  -1  14  -1   -0.33    0.13
   1  14   1   -0.10    0.12
   1  14   1    0.02    0.11
  -2 -14  -1    0.39    0.15
  -2 -14  -1    0.15    0.16
   2 -14   1    0.47    0.18
   2  14   1    0.36    0.10
   2  14   1    0.37    0.11
  -2  14  -1    0.09    0.18
  -2  14  -1    0.60    0.18
   3 -14   1    0.96    0.21
  -3 -14  -1    0.68    0.18
   3 -14   1    0.80    0.15
  -3 -14  -1    0.91    0.18
  -3  14  -1    0.64    0.22
  -3  14  -1    0.67    0.19
  -4 -14  -1    0.17    0.19
   4 -14   1    0.30    0.14
  -4  14  -1    0.26    0.24
  -4  14  -1    0.58    0.25
  -5 -14  -1    3.51    0.42
  -5  14  -1    3.80    0.46
  -5 -15   1    0.44    0.28
  -5  15   1    1.39    0.35
  -4 -15   1    0.20    0.23
   4 -15  -1    0.09    0.18
  -4 -15   1    0.49    0.21
  -4  15   1    0.17    0.26
  -3 -15   1   21.24    0.75
  -3 -15   1   20.63    0.74
   3 -15  -1   20.25    0.73
  -3  15   1   20.92    0.78
  -3  15   1   21.21    0.77
  -2 -15   1    1.34    0.20
  -2 -15   1    1.12    0.19
   2 -15  -1    1.47    0.20
   2  15  -1    1.07    0.13
  -2  15   1    1.03    0.26
  -2  15   1    1.11    0.19
   2  15  -1    1.19    0.15
   1 -15  -1    9.12    0.42
  -1 -15   1   10.01    0.43
  -1 -15   1    8.97    0.43
   1  15  -1    9.62    0.39
  -1  15   1    9.34    0.43
  -1  15   1    9.16    0.42
   1  15  -1   10.35    0.38
   0 -15  -1    1.82    0.24
   0 -15   1    1.90    0.22
   0 -15   1    1.90    0.23
   0 -15  -1    1.66    0.23
   0  15  -1    2.04    0.21
   0  15   1    1.72    0.21
   0  15   1    1.77    0.22
   0  15  -1    1.97    0.22
  -1 -15  -1    0.06    0.15
   1 -15   1    0.00    0.16
   1  15   1   -0.16    0.13
   1  15   1   -0.03    0.12
  -1  15  -1   -0.28    0.16
  -2 -15  -1    4.59    0.33
  -2 -15  -1    4.97    0.32
   2 -15   1    5.02    0.34
   2  15   1    5.04    0.23
  -2  15  -1    4.93    0.33
   2  15   1    5.12    0.25
  -3 -15  -1   15.04    0.59
   3 -15   1   14.78    0.55
   3 -15   1   15.32    0.61
  -3 -15  -1   15.71    0.60
  -3  15  -1   14.95    0.62
  -3  15  -1   14.09    0.62
   4 -15   1    0.03    0.16
  -4 -15  -1   -0.06    0.24
  -4  15  -1    0.13    0.25
  -5 -15  -1    0.01    0.30
  -5  15  -1    1.04    0.32
  -5 -16   1    0.11    0.40
  -5  16   1    0.39    0.34
  -4 -16   1    0.80    0.27
  -4 -16   1    0.33    0.27
  -4  16   1    1.20    0.31
  -3 -16   1   10.56    0.50
   3 -16  -1   10.75    0.48
  -3 -16   1   10.85    0.51
  -2 -16   1    1.98    0.23
  -2 -16   1    2.16    0.25
   2 -16  -1    2.18    0.30
   2  16  -1    1.62    0.19
  -2  16   1    1.58    0.26
   2  16  -1    1.70    0.18
  -2  16   1    2.34    0.26
   1 -16  -1   17.57    0.68
  -1 -16   1   17.68    0.68
  -1 -16   1   18.22    0.68
   1  16  -1   18.77    0.64
   1  16  -1   17.68    0.67
  -1  16   1   19.57    0.69
  -1  16   1   18.32    0.68
   0 -16  -1    9.51    0.46
   0 -16   1    9.92    0.45
   0 -16  -1    9.66    0.45
   0  16   1   10.64    0.45
   0  16  -1   10.94    0.44
   0  16   1   10.09    0.43
   0  16  -1    9.88    0.44
  -1 -16  -1    0.30    0.19
  -1 -16  -1    0.17    0.16
   1 -16   1    0.24    0.18
   1  16   1    0.36    0.15
   1  16   1    0.30    0.15
  -1  16  -1    0.03    0.20
  -2 -16  -1    3.61    0.29
   2 -16   1    2.65    0.31
  -2 -16  -1    3.08    0.30
  -2  16  -1    2.94    0.32
   2  16   1    2.92    0.21
  -2  16  -1    3.47    0.32
   2  16   1    3.46    0.23
   3 -16   1    0.10    0.18
   3 -16   1    0.75    0.24
  -3 -16  -1    0.36    0.20
  -3 -16  -1    0.15    0.23
  -3  16  -1   -0.31    0.22
  -4 -16  -1    3.10    0.42
   4 -16   1    2.78    0.30
  -4  16  -1    3.09    0.37
  -5 -16  -1    2.20    0.38
  -5  16  -1    2.89    0.41
  -5  17   1    0.44    0.40
   4 -17  -1    0.13    0.25
  -4 -17   1    0.07    0.32
  -4  17   1    0.19    0.32
  -3 -17   1    0.65    0.25
  -3 -17   1    0.46    0.22
   3 -17  -1    0.42    0.23
  -3  17   1    0.57    0.26
  -2 -17   1    0.91    0.25
  -2 -17   1    0.69    0.21
  -2  17   1    0.70    0.23
  -2  17   1    0.38    0.24
   2  17  -1    0.25    0.14
   2  17  -1    0.71    0.16
   1 -17  -1    2.61    0.30
  -1 -17   1    2.44    0.44
  -1 -17   1    2.98    0.31
   1  17  -1    2.66    0.27
  -1  17   1    2.24    0.27
   1  17  -1    2.34    0.27
   0 -17   1    3.75    0.32
   0 -17  -1    4.07    0.32
   0 -17  -1    3.80    0.33
   0  17  -1    4.14    0.31
   0  17  -1    3.96    0.31
   0  17   1    5.24    0.35
   0  17   1    3.81    0.30
   1 -17   1    0.65    0.21
  -1 -17  -1    0.49    0.18
  -1  17  -1    0.33    0.21
   1  17   1    0.44    0.18
  -1  17  -1    0.54    0.23
   1  17   1    0.52    0.17
   2 -17   1    1.40    0.24
  -2 -17  -1    1.47    0.24
  -2 -17  -1    1.14    0.26
   2  17   1    0.95    0.16
  -2  17  -1    1.10    0.24
   2  17   1    1.02    0.17
  -2  17  -1    1.03    0.26
  -3 -17  -1    0.07    0.30
   3 -17   1    0.12    0.21
  -3  17  -1    0.19    0.27
  -4  17  -1    0.96    0.34
  -5 -17  -1    0.80    0.41
  -5  17  -1    0.84    0.39
  -4 -18   1    1.23    0.37
  -4  18   1    1.45    0.37
  -3 -18   1    1.93    0.34
  -3 -18   1    3.04    0.40
   3 -18  -1    1.78    0.30
  -3  18   1    1.77    0.33
  -2 -18   1    0.30    0.25
  -2 -18   1    0.58    0.27
   2  18  -1    0.13    0.16
   2  18  -1    0.48    0.17
  -2  18   1   -0.11    0.21
  -2  18   1    0.02    0.26
  -1 -18   1    2.44    0.32
  -1 -18   1    2.78    0.38
   1 -18  -1    2.71    0.32
   1  18  -1    2.22    0.29
   1  18  -1    2.78    0.30
  -1  18   1    2.67    0.34
  -1  18   1    2.82    0.36
   0 -18  -1   13.35    0.57
   0 -18   1   11.31    0.53
   0 -18  -1   12.04    0.53
   0  18   1   12.63    0.55
   0  18  -1   10.27    0.60
   0  18   1   12.41    0.52
   0  18  -1   11.48    0.52
  -1 -18  -1    0.62    0.26
   1 -18   1    0.57    0.21
  -1 -18  -1    0.93    0.23
  -1  18  -1    0.09    0.23
   1  18   1    0.51    0.21
  -1  18  -1    0.72    0.24
  -2 -18  -1    0.66    0.27
  -2 -18  -1    1.20    0.26
   2 -18   1    1.07    0.26
   2  18   1    0.32    0.17
  -2  18  -1    0.69    0.27
   2  18   1    0.75    0.18
  -2  18  -1    0.10    0.25
  -3 -18  -1    0.77    0.29
   3 -18   1    0.64    0.26
  -3  18  -1    0.83    0.31
  -4 -18  -1    0.12    0.37
  -4  18  -1    0.46    0.33
  -4 -19   1    0.21    0.41
  -4  19   1    0.32    0.38
  -3 -19   1    0.88    0.37
   3 -19  -1    0.38    0.33
  -3  19   1    0.80    0.33
  -2 -19   1    0.80    0.31
  -2 -19   1    0.18    0.24
  -2  19   1    0.17    0.29
   2  19  -1   -0.07    0.18
   2  19  -1   -0.23    0.18
  -1 -19   1    0.15    0.26
  -1 -19   1    0.23    0.23
  -1  19   1    0.20    0.26
   1  19  -1    0.14    0.21
   1  19  -1    0.08    0.22
  -1  19   1   -0.18    0.23
   0 -19  -1    1.77    0.31
   0  19   1    1.72    0.27
   0  19  -1    1.44    0.28
   0  19  -1    2.19    0.29
  -1 -19  -1   -0.06    0.27
  -1 -19  -1    0.16    0.22
  -1  19  -1   -0.11    0.25
  -1  19  -1   -0.12    0.27
   1  19   1   -0.19    0.24
   1  19   1   -0.01    0.22
  -2 -19  -1    0.40    0.28
   2  19   1    0.18    0.19
  -2  19  -1    0.10    0.28
   2  19   1    0.02    0.19
  -3 -19  -1    4.48    0.53
   3 -19   1    3.39    0.46
  -3  19  -1    5.08    0.48
  -4 -19  -1    0.59    0.43
  -4  19  -1    1.79    0.41
   3 -20  -1    3.46    0.41
  -3 -20   1    3.81    0.48
  -3  20   1    4.58    0.53
  -2 -20   1    0.24    0.34
   2  20  -1   -0.45    0.25
  -2  20   1    0.17    0.32
   2  20  -1   -0.08    0.22
   1  20  -1   -0.19    0.26
   1  20  -1    0.11    0.31
  -1  20   1    0.11    0.29
   0  20  -1   -0.16    0.27
   0  20   1    0.46    0.29
   0  20  -1    0.40    0.28
   0  20   1   -0.32    0.28
  -1 -20  -1    0.22    0.31
   1  20   1   -0.42    0.26
   1  20   1    0.22    0.25
  -1  20  -1   -0.22    0.29
  -2 -20  -1    0.05    0.36
   2  20   1    0.48    0.22
  -2  20  -1    0.66    0.34
  -3 -20  -1    1.04    0.41
  -3  20  -1    1.61    0.37
  -3 -21   1    0.46    0.46
  -3  21   1    1.68    0.44
  -2  21   1    1.09    0.37
   2  21  -1    0.93    0.27
   1  21  -1    0.14    0.28
  -1  21   1    0.56    0.33
   1  21  -1    0.04    0.32
   0  21  -1    0.60    0.31
   0  21  -1    0.25    0.33
   0  21   1    0.40    0.32
   0  21   1    0.13    0.34
  -1 -21  -1   -0.01    0.34
  -1  21  -1    0.21    0.31
   1  21   1   -0.06    0.32
   1  21   1    0.27    0.29
  -2 -21  -1    1.92    0.42
  -2  21  -1    2.93    0.40
  -3 -21  -1   -0.29    0.44
  -3  21  -1    0.01    0.40
  -2  22   1    1.50    0.43
  -1  22   1    0.61    0.37
   1  22  -1    0.60    0.37
   0  22  -1    0.28    0.34
   0  22   1    0.39    0.35
  -1  22  -1    2.20    0.40
   1  22   1    1.32    0.35
  -2 -22  -1    0.42    0.43
  -2  22  -1    1.81    0.42
   1  23  -1    1.61    0.44
  -1  23   1    2.21    0.44
   0  23  -1    0.83    0.41
   0  23   1    0.74    0.41
  -1  23  -1    0.43    0.40
   1  23   1    0.44    0.40
  -7   0   2    0.25    0.19
  -6   0   2    0.96    0.14
  -6   0   2    0.63    0.10
  -4   0   2   20.38    0.64
  -4   0   2   21.45    0.66
  -3   0   2   -0.10    0.06
  -2   0   2   33.98    1.03
   1   0  -2   -0.30    0.04
  -1   0   2   -0.27    0.05
   1   0   2   -0.06    0.03
  -1   0  -2   -0.05    0.02
  -2   0  -2   84.61    2.54
  -3   0  -2   -0.07    0.05
  -4   0  -2    0.61    0.09
  -4   0  -2    0.63    0.08
  -5   0  -2    0.12    0.11
  -5   0  -2    0.10    0.03
  -6   0  -2    0.07    0.15
  -7   0  -2    0.19    0.23
  -7  -1   2    0.14    0.17
  -7   1   2    0.36    0.22
  -6  -1   2    0.24    0.12
  -6  -1   2    0.21    0.13
  -6   1   2    0.41    0.15
  -6   1   2    0.13    0.15
  -5  -1   2    1.38    0.18
  -5  -1   2    1.64    0.13
  -5   1   2    1.95    0.13
  -5   1   2    1.69    0.16
  -4  -1   2    0.33    0.10
  -4   1   2    0.47    0.07
  -4   1   2    0.51    0.07
  -3  -1   2   21.99    0.68
  -3   1   2   21.79    0.67
  -3   1   2   21.55    0.67
  -2  -1   2   12.69    0.42
   2  -1  -2   13.62    0.41
  -2   1   2   13.20    0.41
  -1  -1   2  260.32    7.63
   1  -1  -2  255.45    7.59
  -1   1   2  248.24    7.56
   1  -1   2    8.48    0.27
  -1   1  -2    8.56    0.27
  -1   1  -2    8.78    0.26
   1   1   2    8.59    0.26
  -2  -1  -2    3.17    0.12
   2  -1   2    2.90    0.11
  -2   1  -2    2.89    0.12
  -2   1  -2    3.01    0.10
  -3  -1  -2   -0.03    0.04
  -3   1  -2   -0.02    0.05
  -3   1  -2    0.01    0.02
  -4  -1  -2    2.28    0.13
  -4  -1  -2    2.13    0.13
  -4   1  -2    1.83    0.14
  -5  -1  -2    1.41    0.13
  -5  -1  -2    1.12    0.12
  -5   1  -2    1.19    0.14
  -6  -1  -2    4.67    0.26
  -6   1  -2    4.56    0.29
  -7  -1  -2    5.91    0.37
  -7   1  -2    5.34    0.40
  -7   2   2    0.16    0.23
  -6  -2   2    0.60    0.11
  -6  -2   2    0.60    0.16
  -6   2   2    0.70    0.16
  -6   2   2    0.53    0.17
  -5  -2   2    0.72    0.08
  -5  -2   2    0.62    0.15
  -5   2   2    0.82    0.09
  -5   2   2    0.62    0.12
  -4  -2   2    3.96    0.13
  -4  -2   2    3.50    0.21
  -4   2   2    3.90    0.15
  -4   2   2    3.79    0.18
  -3  -2   2   26.21    0.80
  -3   2   2   25.08    0.78
  -3   2   2   25.29    0.78
  -2  -2   2   23.59    0.75
   2  -2  -2   24.66    0.73
  -2   2   2   24.11    0.73
  -2   2   2   24.23    0.73
  -2   2   2   24.06    0.73
   1  -2  -2  415.04   12.39
  -1   2   2  420.58   12.40
   0  -2   2  111.81    3.29
   0  -2  -2  108.18    3.29
   0   2  -2  104.37    3.33
   0   2   2  108.52    3.28
   1  -2   2  120.98    3.63
  -1   2  -2  121.18    3.63
   1   2   2  117.83    3.57
   2  -2   2    6.68    0.22
  -2   2  -2    6.54    0.23
  -3  -2  -2   55.17    1.66
  -3   2  -2   56.25    1.68
  -4  -2  -2    6.56    0.23
  -4   2  -2    5.75    0.26
  -5  -2  -2   41.95    1.28
  -5  -2  -2   40.82    1.26
  -5   2  -2   42.11    1.29
  -6  -2  -2    0.28    0.13
  -6  -2  -2    0.18    0.10
  -6   2  -2    0.34    0.17
  -7  -2  -2    0.64    0.24
  -7   2  -2    0.75    0.27
  -7   3   2    0.43    0.25
  -6  -3   2    0.45    0.19
  -6  -3   2    0.45    0.10
  -6   3   2    0.36    0.19
  -6   3   2    0.90    0.18
  -5  -3   2    1.67    0.22
  -5   3   2    1.71    0.17
  -5   3   2    2.26    0.19
  -4  -3   2   -0.25    0.11
  -4   3   2    0.16    0.05
  -4   3   2   -0.23    0.08
  -3  -3   2   71.44    2.15
   3  -3  -2   74.77    2.14
  -3   3   2   69.11    2.13
  -3   3   2   69.94    2.13
  -3   3   2   71.11    2.16
   2  -3  -2    9.04    0.28
  -2   3   2    8.38    0.29
  -2   3   2    8.40    0.29
  -2   3   2    8.58    0.28
  -1  -3   2   34.55    1.04
   1  -3  -2   32.57    1.03
   1  -3  -2   33.95    1.02
  -1  -3   2   36.25    1.04
  -1   3   2   34.02    1.03
  -1   3   2   33.53    1.03
   0  -3  -2   15.77    0.49
   0  -3   2   15.99    0.50
   0   3  -2   16.49    0.50
   0   3   2   16.00    0.49
   0   3   2   16.40    0.50
   0   3  -2   16.22    0.49
   1  -3   2    2.24    0.11
  -1  -3  -2    2.11    0.09
  -1   3  -2    1.95    0.11
   1   3   2    1.94    0.10
  -2  -3  -2   66.22    1.93
   2  -3   2   61.88    1.89
  -2   3  -2   62.43    1.90
  -3  -3  -2    3.44    0.13
  -3   3  -2    3.53    0.17
  -4  -3  -2    4.20    0.17
  -5  -3  -2    2.61    0.22
  -5  -3  -2    2.50    0.16
  -5   3  -2    3.28    0.23
  -6  -3  -2    0.52    0.13
  -6  -3  -2    0.60    0.15
  -6   3  -2    0.86    0.19
  -7   3  -2    0.22    0.29
  -7  -4   2    0.19    0.24
  -7   4   2    0.88    0.29
  -6  -4   2   18.04    0.65
  -6  -4   2   17.40    0.55
  -6   4   2   16.56    0.64
  -6   4   2   18.26    0.64
  -5  -4   2    1.51    0.08
  -5  -4   2    1.87    0.20
  -5   4   2    1.40    0.17
  -5   4   2    1.67    0.20
  -4  -4   2    6.23    0.29
  -4   4   2    5.62    0.27
  -4   4   2    6.85    0.26
   3  -4  -2   17.85    0.55
  -3   4   2   18.02    0.57
  -3   4   2   17.67    0.57
   2  -4  -2   11.21    0.35
  -2  -4   2   11.33    0.33
  -2  -4   2   10.98    0.33
  -2   4   2   10.48    0.37
  -2   4   2   11.05    0.37
   1  -4  -2   -0.13    0.05
  -1  -4   2    0.11    0.04
   1  -4  -2   -0.08    0.04
  -1   4   2   -0.14    0.05
   0  -4  -2   50.63    1.51
   0  -4   2   48.36    1.50
   0  -4  -2   51.45    1.54
   0   4  -2   52.63    1.54
   0   4  -2   49.08    1.50
   0   4   2   50.43    1.51
   0   4   2   49.60    1.52
   1  -4   2   -0.08    0.05
  -1  -4  -2    0.00    0.04
  -1  -4  -2    0.00    0.04
  -1   4  -2   -0.04    0.05
   1   4   2    0.07    0.03
   1   4   2   -0.07    0.04
  -2  -4  -2   17.77    0.52
   2  -4   2   16.48    0.51
   2  -4   2   16.94    0.54
  -2   4  -2   17.17    0.55
  -3  -4  -2    2.37    0.10
   3  -4   2    2.59    0.13
  -3   4  -2    2.42    0.15
  -4  -4  -2   11.14    0.35
  -4   4  -2   10.46    0.40
  -5  -4  -2   23.59    0.73
  -5  -4  -2   23.21    0.78
  -5   4  -2   24.23    0.79
  -6  -4  -2    3.72    0.22
  -6  -4  -2    3.83    0.30
  -6   4  -2    4.19    0.32
  -7  -5   2    2.39    0.35
  -7   5   2    3.45    0.45
  -6  -5   2    3.82    0.35
  -6  -5   2    2.78    0.15
  -6   5   2    3.35    0.33
  -6   5   2    3.83    0.32
  -5  -5   2    8.56    0.26
  -5  -5   2    8.59    0.40
  -5   5   2    8.19    0.37
  -4  -5   2    3.19    0.10
  -4  -5   2    2.64    0.23
  -4  -5   2    3.19    0.10
  -4   5   2    3.31    0.20
   3  -5  -2    0.59    0.08
  -3  -5   2    0.63    0.04
  -3  -5   2    0.72    0.03
  -3   5   2    0.78    0.11
  -3   5   2    0.71    0.11
  -2  -5   2    9.81    0.30
   2  -5  -2   10.06    0.32
  -2   5   2    9.33    0.34
  -2   5   2    9.74    0.34
   1  -5  -2    0.24    0.06
   1  -5  -2    0.21    0.06
  -1  -5   2    0.13    0.05
  -1  -5   2    0.31    0.05
   1   5  -2    0.17    0.04
  -1   5   2    0.23    0.06
   1   5  -2    0.31    0.04
  -1   5   2    0.23    0.06
   0  -5  -2    0.54    0.07
   0  -5   2    0.44    0.07
   0  -5  -2    0.54    0.07
   0   5   2    0.55    0.07
   0   5  -2    0.59    0.07
   0   5   2    0.40    0.07
   0   5  -2    0.45    0.07
  -1  -5  -2   38.39    1.17
   1  -5   2   38.67    1.19
  -1  -5  -2   39.79    1.18
   1   5   2   38.99    1.17
   1   5   2   39.09    1.17
  -1   5  -2   39.77    1.19
  -2  -5  -2   18.50    0.55
   2  -5   2   17.16    0.57
  -2   5  -2   18.00    0.58
  -3  -5  -2    0.41    0.05
   3  -5   2    0.34    0.08
  -3   5  -2    0.29    0.10
  -4  -5  -2    3.08    0.14
  -5   5  -2    0.42    0.16
  -6  -5  -2    0.01    0.11
  -6  -5  -2   -0.05    0.21
  -6   5  -2    0.11    0.20
  -7   5  -2    0.35    0.33
  -7  -6   2    0.33    0.35
  -7   6   2    0.64    0.35
  -6  -6   2    7.93    0.46
  -6   6   2    8.79    0.44
  -6   6   2    7.70    0.44
  -5  -6   2    0.59    0.08
  -5  -6   2    0.66    0.20
  -5   6   2    0.89    0.17
  -5   6   2    0.77    0.17
  -4  -6   2    1.43    0.08
  -4  -6   2    1.58    0.07
   4  -6  -2    1.87    0.10
  -4   6   2    1.32    0.17
  -4   6   2    1.56    0.16
  -3  -6   2   17.28    0.53
   3  -6  -2   17.81    0.54
  -3   6   2   16.88    0.57
  -3   6   2   17.57    0.58
   2  -6  -2    1.78    0.10
  -2  -6   2    1.77    0.09
  -2  -6   2    1.49    0.09
  -2   6   2    1.51    0.13
   1  -6  -2   73.35    2.32
   1  -6  -2   77.03    2.32
  -1  -6   2   77.59    2.33
  -1  -6   2   81.08    2.35
  -1   6   2   75.85    2.32
  -1   6   2   76.51    2.33
   1   6  -2   80.29    2.35
   1   6  -2   79.61    2.32
   0  -6  -2   15.44    0.51
   0  -6  -2   16.16    0.51
   0  -6   2   16.14    0.51
   0  -6   2   15.52    0.51
   0   6   2   16.13    0.51
   0   6  -2   16.39    0.51
   0   6  -2   16.12    0.51
   0   6   2   16.41    0.51
  -1  -6  -2   18.51    0.59
  -1  -6  -2   19.65    0.60
   1  -6   2   18.56    0.60
  -1   6  -2   18.87    0.61
  -1   6  -2   18.70    0.61
   1   6   2   19.25    0.59
   1   6   2   19.34    0.58
  -2  -6  -2    4.03    0.16
   2  -6   2    3.57    0.19
  -2  -6  -2    4.03    0.15
  -2   6  -2    3.74    0.19
   3  -6   2   -0.06    0.08
  -3  -6  -2    0.02    0.05
  -3   6  -2   -0.09    0.09
  -4  -6  -2    1.25    0.10
  -4   6  -2    1.11    0.16
  -5  -6  -2    1.09    0.13
  -5   6  -2    1.25    0.19
  -6  -6  -2    0.22    0.12
  -6  -6  -2    0.18    0.24
  -6   6  -2    0.35    0.25
  -6   6  -2    0.27    0.22
  -7   6  -2    2.34    0.37
  -7  -7   2   -0.15    0.38
  -7   7   2    0.33    0.36
  -6  -7   2    2.36    0.31
  -6  -7   2    2.26    0.14
  -6   7   2    2.43    0.28
  -6   7   2    2.23    0.29
  -5  -7   2    0.82    0.21
  -5  -7   2    0.82    0.10
  -5   7   2    0.96    0.19
  -5   7   2    0.99    0.18
  -4  -7   2   -0.04    0.05
  -4  -7   2   -0.09    0.05
   4  -7  -2    0.16    0.07
  -4   7   2   -0.25    0.13
  -3  -7   2    4.34    0.17
  -3  -7   2    4.48    0.17
   3  -7  -2    4.79    0.18
  -3   7   2    4.68    0.23
  -3   7   2    4.34    0.23
   2  -7  -2    0.79    0.09
  -2  -7   2    0.70    0.07
  -2  -7   2    0.56    0.07
  -2   7   2    0.61    0.11
  -2   7   2    0.61    0.10
   1  -7  -2    6.65    0.27
   1  -7  -2    6.88    0.27
  -1  -7   2    6.88    0.25
  -1  -7   2    7.24    0.25
  -1   7   2    6.69    0.27
   1   7  -2    7.04    0.24
   1   7  -2    7.10    0.24
  -1   7   2    7.16    0.26
   0  -7   2    8.17    0.29
   0  -7   2    8.35    0.29
   0  -7  -2    8.30    0.30
   0  -7  -2    7.89    0.29
   0   7   2    8.33    0.30
   0   7  -2    8.26    0.29
   0   7  -2    8.49    0.29
   0   7   2    8.16    0.29
  -1  -7  -2  130.01    4.03
  -1  -7  -2  136.04    4.03
   1  -7   2  134.04    4.03
   1   7   2  133.69    4.01
  -1   7  -2  135.47    4.01
   1   7   2  131.68    3.99
  -1   7  -2  134.43    4.03
  -2  -7  -2    0.10    0.06
  -2  -7  -2    0.07    0.06
   2  -7   2   -0.05    0.08
  -2   7  -2    0.09    0.08
   2   7   2    0.02    0.03
  -2   7  -2    0.06    0.09
   3  -7   2   23.50    0.71
   3  -7   2   23.88    0.76
  -3  -7  -2   24.03    0.73
  -3   7  -2   23.93    0.78
  -4  -7  -2    0.83    0.10
  -4   7  -2    0.61    0.16
  -5  -7  -2    0.69    0.10
  -5   7  -2    0.82    0.19
  -5   7  -2    0.67    0.20
  -6  -7  -2    0.21    0.13
  -6  -7  -2    0.13    0.25
  -6   7  -2    0.38    0.27
  -6   7  -2    0.33    0.39
  -7   7  -2    0.36    0.38
  -7  -8   2    0.24    0.41
  -7   8   2    0.58    0.36
  -6  -8   2    0.24    0.11
  -6  -8   2    0.16    0.28
  -6   8   2    0.10    0.27
  -5  -8   2    2.12    0.14
  -5  -8   2    2.31    0.27
  -5   8   2    2.10    0.28
  -5   8   2    1.96    0.25
  -4  -8   2    1.94    0.13
  -4  -8   2    1.94    0.13
   4  -8  -2    2.37    0.14
  -4   8   2    2.35    0.24
  -4   8   2    2.41    0.21
  -3  -8   2   25.01    0.77
  -3  -8   2   25.15    0.77
   3  -8  -2   25.19    0.77
  -3   8   2   25.00    0.81
  -3   8   2   24.39    0.81
  -2  -8   2   -0.06    0.06
   2  -8  -2    0.15    0.07
  -2   8   2    0.03    0.09
  -2   8   2   -0.09    0.08
   1  -8  -2    0.72    0.11
   1  -8  -2    1.06    0.11
  -1  -8   2    0.72    0.09
  -1  -8   2    0.83    0.09
   1   8  -2    0.90    0.08
  -1   8   2    0.69    0.11
   1   8  -2    0.87    0.09
  -1   8   2    0.75    0.11
   0  -8  -2   51.96    1.55
   0  -8  -2   49.55    1.54
   0  -8   2   51.30    1.55
   0  -8   2   49.12    1.55
   0   8  -2   50.66    1.54
   0   8   2   51.10    1.55
   0   8  -2   51.80    1.54
   0   8   2   51.82    1.54
   1  -8   2   57.99    1.78
  -1  -8  -2   57.13    1.77
  -1  -8  -2   57.73    1.77
   1   8   2   59.36    1.76
  -1   8  -2   59.17    1.78
  -1   8  -2   59.51    1.78
   1   8   2   59.49    1.76
   2  -8   2    0.25    0.09
  -2  -8  -2    0.32    0.07
  -2  -8  -2    0.27    0.07
   2   8   2    0.37    0.05
  -2   8  -2    0.39    0.10
   2   8   2    0.20    0.05
  -2   8  -2    0.25    0.09
   3  -8   2   23.35    0.70
  -3  -8  -2   23.77    0.72
   3  -8   2   22.98    0.75
  -3   8  -2   22.05    0.79
  -3   8  -2   23.03    0.76
  -4  -8  -2    0.57    0.10
  -4   8  -2    0.30    0.15
  -4   8  -2    0.56    0.17
  -5  -8  -2    1.25    0.16
  -5   8  -2    1.31    0.23
  -5   8  -2    1.44    0.22
  -6  -8  -2    0.03    0.29
  -6  -8  -2    0.33    0.15
  -6   8  -2    0.10    0.23
  -6   8  -2   -0.24    0.28
  -6  -9   2    0.09    0.36
  -6  -9   2   -0.04    0.12
  -6   9   2    0.41    0.27
  -6   9   2   -0.07    0.31
  -5  -9   2   -0.04    0.22
  -5  -9   2   -0.04    0.09
  -5   9   2    0.06    0.20
  -5   9   2   -0.27    0.18
   4  -9  -2   10.53    0.35
  -4  -9   2    9.95    0.36
  -4  -9   2    9.77    0.36
  -4   9   2    9.67    0.42
  -4   9   2   11.35    0.45
  -3  -9   2   13.88    0.45
  -3  -9   2   13.62    0.45
   3  -9  -2   13.83    0.45
  -3   9   2   13.54    0.50
  -3   9   2   13.21    0.50
  -2  -9   2    1.02    0.12
  -2  -9   2    0.90    0.10
   2  -9  -2    1.08    0.11
  -2   9   2    1.15    0.13
  -2   9   2    1.08    0.14
   2   9  -2    0.76    0.05
  -1  -9   2    2.90    0.16
   1  -9  -2    2.93    0.18
  -1  -9   2    2.85    0.16
   1  -9  -2    2.86    0.18
   1   9  -2    3.02    0.15
   1   9  -2    2.74    0.15
  -1   9   2    2.65    0.18
  -1   9   2    2.98    0.17
   0  -9  -2    3.78    0.19
   0  -9   2    3.40    0.18
   0  -9  -2    3.61    0.19
   0  -9   2    3.66    0.17
   0   9   2    3.67    0.18
   0   9  -2    3.34    0.18
   0   9   2    3.48    0.19
   0   9  -2    3.69    0.18
  -1  -9  -2    3.40    0.17
   1  -9   2    3.32    0.19
  -1  -9  -2    3.37    0.18
  -1   9  -2    3.26    0.19
   1   9   2    3.69    0.16
  -1   9  -2    3.28    0.17
   1   9   2    3.30    0.17
  -2  -9  -2    5.44    0.22
   2  -9   2    5.04    0.25
  -2  -9  -2    5.51    0.23
   2   9   2    5.53    0.18
  -2   9  -2    4.86    0.25
  -2   9  -2    5.26    0.26
   2   9   2    5.37    0.19
   3  -9   2    9.98    0.39
  -3  -9  -2    9.61    0.35
   3  -9   2   10.23    0.33
  -3   9  -2    9.59    0.40
  -3   9  -2    9.95    0.40
  -4  -9  -2    1.96    0.16
  -4   9  -2    2.20    0.22
  -4   9  -2    2.04    0.24
  -5  -9  -2    1.50    0.18
  -5   9  -2    1.83    0.24
  -5   9  -2    1.79    0.24
  -6  -9  -2    0.19    0.17
  -6  -9  -2    0.41    0.30
  -6   9  -2    0.19    0.27
  -6   9  -2    0.03    0.35
  -6 -10   2   -0.16    0.34
  -6 -10   2   -0.07    0.16
  -6  10   2    0.19    0.29
  -5 -10   2    0.80    0.13
  -5  10   2    1.11    0.24
  -5  10   2    0.84    0.24
   4 -10  -2   16.28    0.52
  -4 -10   2   15.83    0.53
  -4 -10   2   14.67    0.52
  -4  10   2   15.66    0.59
  -4  10   2   16.30    0.60
   3 -10  -2   23.33    0.73
  -3 -10   2   22.45    0.73
  -3 -10   2   22.88    0.73
  -3  10   2   22.96    0.77
  -3  10   2   22.80    0.78
  -2 -10   2   22.80    0.72
  -2 -10   2   22.51    0.72
   2 -10  -2   22.25    0.72
  -2  10   2   22.11    0.75
  -2  10   2   22.69    0.75
   2  10  -2   22.36    0.68
   1 -10  -2   35.02    1.16
  -1 -10   2   37.11    1.15
  -1 -10   2   40.47    1.16
   1 -10  -2   37.35    1.16
   1  10  -2   36.62    1.14
  -1  10   2   36.14    1.16
  -1  10   2   37.89    1.16
   1  10  -2   36.27    1.13
   0 -10  -2   61.15    1.84
   0 -10   2   61.31    1.84
   0 -10   2   58.65    1.84
   0 -10  -2   57.66    1.84
   0  10   2   61.37    1.84
   0  10  -2   60.79    1.83
   0  10  -2   61.70    1.84
   0  10   2   61.01    1.83
  -1 -10  -2   23.06    0.74
   1 -10   2   22.63    0.75
  -1 -10  -2   22.75    0.74
  -1  10  -2   22.58    0.75
   1  10   2   23.51    0.72
   1  10   2   23.20    0.73
  -1  10  -2   22.78    0.75
  -2 -10  -2   17.63    0.58
  -2 -10  -2   17.60    0.59
   2 -10   2   17.23    0.60
   2  10   2   17.97    0.55
   2  10   2   17.60    0.54
  -2  10  -2   17.75    0.61
  -3 -10  -2   26.37    0.85
   3 -10   2   27.19    0.88
   3 -10   2   26.97    0.83
  -3  10  -2   27.17    0.89
  -3  10  -2   26.15    0.89
  -4 -10  -2    4.59    0.23
  -4  10  -2    4.71    0.31
  -4  10  -2    3.75    0.29
  -5 -10  -2    4.34    0.26
  -5  10  -2    3.71    0.36
  -5  10  -2    3.74    0.34
  -6 -10  -2   -0.19    0.19
  -6  10  -2    0.05    0.30
  -6 -11   2   -0.11    0.34
  -6 -11   2    0.16    0.19
  -6  11   2    0.28    0.33
  -5 -11   2    0.33    0.15
  -5  11   2    0.58    0.26
  -5  11   2    0.46    0.25
  -4 -11   2   -0.19    0.11
   4 -11  -2   -0.04    0.10
  -4 -11   2   -0.09    0.12
  -4  11   2    0.10    0.18
  -4  11   2   -0.10    0.18
   3 -11  -2   54.93    1.69
  -3 -11   2   55.63    1.70
  -3 -11   2   55.48    1.70
  -3  11   2   56.29    1.74
  -3  11   2   55.84    1.73
  -2 -11   2    3.84    0.23
   2 -11  -2    4.10    0.27
  -2 -11   2    4.18    0.21
  -2  11   2    4.06    0.24
   2  11  -2    4.26    0.16
   2  11  -2    4.17    0.16
  -2  11   2    3.68    0.25
  -1 -11   2    9.81    0.37
  -1 -11   2    9.60    0.36
   1 -11  -2    9.36    0.38
   1 -11  -2    9.37    0.38
   1  11  -2    9.73    0.34
  -1  11   2    9.28    0.37
   1  11  -2    9.70    0.34
  -1  11   2    9.80    0.37
   0 -11   2   19.52    0.67
   0 -11  -2   19.86    0.67
   0 -11  -2   19.85    0.67
   0 -11   2   19.88    0.67
   0  11  -2   20.43    0.66
   0  11  -2   21.03    0.67
   0  11   2   20.26    0.67
   0  11   2   20.61    0.66
  -1 -11  -2    5.84    0.27
   1 -11   2    5.65    0.28
  -1 -11  -2    5.81    0.27
   1  11   2    5.98    0.25
  -1  11  -2    5.90    0.28
   1  11   2    6.34    0.24
  -1  11  -2    5.93    0.28
  -2 -11  -2   18.52    0.62
   2 -11   2   16.65    0.67
  -2 -11  -2   19.10    0.62
  -2  11  -2   18.61    0.64
   2  11   2   18.79    0.57
   2  11   2   18.73    0.58
  -2  11  -2   18.45    0.63
   3 -11   2    5.45    0.30
   3 -11   2    5.21    0.23
  -3 -11  -2    5.17    0.27
  -3  11  -2    5.03    0.31
  -3  11  -2    5.21    0.31
  -4 -11  -2   -0.19    0.12
   4 -11   2    0.05    0.05
  -4  11  -2   -0.03    0.17
  -4  11  -2    0.13    0.18
  -5 -11  -2    1.18    0.19
  -5  11  -2    1.50    0.27
  -5  11  -2    1.41    0.26
  -6 -11  -2   -0.27    0.23
  -6  11  -2    0.27    0.31
  -6 -12   2    0.31    0.42
  -6  12   2    0.54    0.33
   5 -12  -2    1.61    0.10
  -5 -12   2    1.96    0.22
  -5  12   2    1.55    0.30
  -5  12   2    1.85    0.29
  -4 -12   2    2.59    0.23
  -4 -12   2    2.55    0.23
   4 -12  -2    2.56    0.20
  -4  12   2    2.41    0.31
  -4  12   2    2.28    0.25
  -3 -12   2   30.27    0.97
   3 -12  -2   30.48    0.96
  -3 -12   2   30.59    0.97
  -3  12   2   30.20    1.01
  -3  12   2   29.60    1.00
  -2 -12   2    0.54    0.13
  -2 -12   2    0.08    0.13
   2 -12  -2    0.53    0.14
  -2  12   2    0.28    0.14
  -2  12   2    0.19    0.15
   2  12  -2    0.63    0.08
   2  12  -2    0.49    0.07
   1 -12  -2    0.96    0.15
  -1 -12   2    1.00    0.15
  -1 -12   2    1.00    0.14
   1 -12  -2    1.20    0.16
   1  12  -2    1.10    0.13
  -1  12   2    0.97    0.17
   1  12  -2    1.14    0.12
  -1  12   2    1.07    0.15
   0 -12   2    0.12    0.12
   0 -12  -2    0.12    0.12
   0  12  -2   -0.08    0.12
   0  12   2    0.08    0.10
   0  12   2   -0.05    0.11
   0  12  -2   -0.05    0.10
   1 -12   2   33.81    1.11
  -1 -12  -2   34.71    1.11
  -1 -12  -2   33.49    1.11
   1  12   2   35.39    1.08
   1  12   2   35.42    1.09
  -1  12  -2   35.36    1.12
  -1  12  -2   35.82    1.11
   2 -12   2    3.94    0.26
  -2 -12  -2    3.77    0.23
  -2 -12  -2    3.68    0.25
   2  12   2    3.76    0.19
  -2  12  -2    4.09    0.27
  -2  12  -2    3.53    0.27
   2  12   2    4.02    0.17
   3 -12   2   -0.21    0.16
  -3 -12  -2   -0.08    0.13
  -3  12  -2   -0.12    0.15
  -3  12  -2   -0.19    0.16
  -4 -12  -2    0.05    0.15
   4 -12   2   -0.03    0.08
  -4  12  -2    0.04    0.20
  -4  12  -2    0.04    0.17
  -5 -12  -2    9.03    0.43
  -5  12  -2    9.50    0.53
  -6  12  -2    0.72    0.35
  -6  13   2    1.14    0.38
  -5 -13   2    0.33    0.20
   5 -13  -2    0.09    0.11
  -5  13   2    0.54    0.29
  -4 -13   2    0.79    0.17
   4 -13  -2    0.36    0.15
  -4  13   2    0.79    0.21
  -4  13   2    0.63    0.23
  -3 -13   2   11.03    0.44
   3 -13  -2   11.00    0.43
  -3  13   2   11.61    0.50
  -3  13   2   11.56    0.48
  -2 -13   2    5.92    0.32
  -2 -13   2    6.73    0.35
   2  13  -2    7.28    0.26
  -2  13   2    6.49    0.35
   2  13  -2    7.40    0.26
  -2  13   2    7.01    0.36
  -1 -13   2    1.86    0.20
   1 -13  -2    1.67    0.20
   1 -13  -2    2.05    0.22
  -1 -13   2    2.04    0.21
  -1  13   2    1.66    0.19
   1  13  -2    2.12    0.17
   1  13  -2    1.93    0.18
  -1  13   2    2.08    0.22
   0 -13   2   10.42    0.42
   0 -13  -2   10.20    0.43
   0 -13  -2   10.63    0.42
   0  13   2   11.24    0.45
   0  13  -2   10.66    0.42
   0  13  -2   10.92    0.41
   0  13   2   11.45    0.43
   1 -13   2    3.65    0.26
  -1 -13  -2    3.90    0.26
  -1 -13  -2    4.28    0.24
  -1  13  -2    3.77    0.25
  -1  13  -2    3.91    0.27
   1  13   2    4.24    0.23
   1  13   2    4.32    0.22
   2 -13   2   23.97    0.82
  -2 -13  -2   24.98    0.81
  -2 -13  -2   24.01    0.81
  -2  13  -2   24.27    0.83
   2  13   2   24.51    0.76
  -2  13  -2   22.41    0.81
  -3 -13  -2    4.74    0.29
   3 -13   2    5.15    0.31
  -3  13  -2    4.43    0.33
  -3  13  -2    4.70    0.33
   4 -13   2    0.19    0.11
  -4 -13  -2    0.19    0.17
  -4  13  -2    0.42    0.22
  -4  13  -2    0.26    0.21
  -5 -13  -2    0.02    0.22
  -5  13  -2    0.51    0.29
  -6  13  -2    0.15    0.35
  -6 -14   2    1.67    0.49
  -6  14   2    1.57    0.42
  -5 -14   2    0.06    0.23
  -5  14   2    0.68    0.31
  -4 -14   2    1.18    0.21
   4 -14  -2    0.96    0.18
  -4 -14   2    1.11    0.20
  -4  14   2    1.04    0.24
  -4  14   2    1.20    0.25
   3 -14  -2   19.77    0.66
  -3 -14   2   19.89    0.68
  -3 -14   2   18.88    0.67
  -3  14   2   16.41    0.76
  -3  14   2   19.57    0.71
  -2 -14   2    4.16    0.28
  -2 -14   2    3.91    0.26
  -2  14   2    3.38    0.29
   2  14  -2    4.49    0.20
   2  14  -2    4.10    0.20
  -2  14   2    4.28    0.32
   1 -14  -2    2.23    0.25
   1 -14  -2    2.36    0.25
  -1 -14   2    2.07    0.24
   1  14  -2    2.76    0.21
  -1  14   2    2.08    0.26
   1  14  -2    3.18    0.21
  -1  14   2    2.90    0.25
   0 -14  -2    0.46    0.15
   0 -14  -2    0.19    0.16
   0 -14   2    0.13    0.15
   0  14   2    0.55    0.14
   0  14  -2    0.09    0.15
   0  14   2    0.40    0.15
   0  14  -2    0.44    0.15
  -1 -14  -2    1.89    0.21
  -1 -14  -2    1.85    0.21
   1 -14   2    1.97    0.21
   1  14   2    1.41    0.19
  -1  14  -2    1.87    0.21
   1  14   2    2.09    0.19
  -1  14  -2    1.87    0.21
   2 -14   2   19.74    0.71
  -2 -14  -2   19.92    0.69
  -2 -14  -2   19.87    0.69
   2  14   2   20.31    0.65
   2  14   2   20.35    0.63
  -2  14  -2   18.94    0.72
  -2  14  -2   19.02    0.69
  -3 -14  -2   -0.22    0.16
   3 -14   2    0.06    0.18
  -3  14  -2   -0.09    0.20
  -3  14  -2   -0.17    0.19
   4 -14   2   -0.06    0.12
  -4 -14  -2   -0.29    0.19
  -4  14  -2    0.12    0.24
  -4  14  -2   -0.27    0.20
  -5 -14  -2    0.07    0.28
  -5  14  -2    0.83    0.31
  -5 -15   2   -0.05    0.29
  -5  15   2    0.20    0.32
   4 -15  -2    0.01    0.19
  -4 -15   2    0.24    0.22
  -4 -15   2    0.22    0.22
  -4  15   2    0.86    0.26
  -3 -15   2    2.93    0.32
  -3  15   2    3.11    0.31
  -2 -15   2    5.46    0.32
  -2 -15   2    5.70    0.34
   2  15  -2    6.12    0.25
  -2  15   2    5.65    0.56
  -2  15   2    5.89    0.34
  -1 -15   2    4.62    0.29
   1 -15  -2    5.22    0.32
  -1 -15   2    4.13    0.31
   1 -15  -2    4.62    0.31
  -1  15   2    4.37    0.32
  -1  15   2    4.49    0.31
   1  15  -2    5.43    0.27
   1  15  -2    4.51    0.27
   0 -15  -2    0.36    0.19
   0 -15   2    0.15    0.16
   0 -15  -2    0.16    0.15
   0  15  -2    0.04    0.16
   0  15  -2   -0.22    0.16
   0  15   2    0.31    0.15
   0  15   2    0.13    0.17
   1 -15   2    1.61    0.20
  -1 -15  -2    1.31    0.22
  -1 -15  -2    1.69    0.20
  -1  15  -2    1.36    0.22
  -1  15  -2    1.25    0.22
   1  15   2    1.75    0.20
   1  15   2    1.44    0.18
  -2 -15  -2    1.12    0.19
   2 -15   2    0.88    0.20
  -2 -15  -2    0.93    0.20
   2  15   2    1.00    0.14
  -2  15  -2    0.90    0.21
   2  15   2    0.74    0.12
  -3 -15  -2    3.41    0.32
   3 -15   2    4.22    0.34
  -3  15  -2    4.19    0.36
  -4 -15  -2    0.02    0.23
   4 -15   2   -0.05    0.15
  -4  15  -2    0.37    0.27
  -5 -15  -2    1.09    0.32
  -5  15  -2    1.36    0.34
  -5 -16   2    0.25    0.34
  -5  16   2    0.59    0.36
  -4 -16   2    2.52    0.31
  -4 -16   2    3.13    0.39
   4 -16  -2    2.66    0.34
  -4  16   2    2.70    0.35
  -3 -16   2   13.34    0.55
  -3 -16   2   13.38    0.57
   3 -16  -2   12.50    0.54
  -3  16   2   13.88    0.59
  -3  16   2   11.52    0.56
  -2 -16   2    0.10    0.18
  -2 -16   2    0.21    0.19
   2  16  -2   -0.04    0.11
   2  16  -2   -0.09    0.13
  -2  16   2   -0.14    0.21
  -2  16   2   -0.05    0.18
  -1 -16   2   10.83    0.48
   1 -16  -2    9.72    0.46
  -1 -16   2   10.10    0.45
  -1  16   2   10.27    0.47
  -1  16   2    9.75    0.46
   1  16  -2   10.91    0.42
   0 -16   2    5.71    0.36
   0 -16  -2    6.64    0.37
   0 -16  -2    6.05    0.38
   0  16   2    6.47    0.36
   0  16   2    7.22    0.35
   0  16  -2    6.95    0.35
   0  16  -2    6.28    0.36
  -1 -16  -2    4.91    0.32
   1 -16   2    4.82    0.28
  -1 -16  -2    4.12    0.33
   1  16   2    4.55    0.30
  -1  16  -2    4.40    0.32
   1  16   2    4.89    0.27
  -1  16  -2    4.95    0.34
  -2 -16  -2    0.39    0.19
   2 -16   2    0.35    0.19
  -2 -16  -2    0.19    0.21
   2  16   2    0.16    0.14
  -2  16  -2    0.28    0.17
  -2  16  -2    0.02    0.22
   2  16   2    0.11    0.12
  -3 -16  -2    3.01    0.30
   3 -16   2    3.61    0.39
  -3  16  -2    1.98    0.31
  -3  16  -2    2.75    0.32
   4 -16   2    1.85    0.21
  -4 -16  -2    2.29    0.32
  -4  16  -2    3.24    0.43
  -5 -16  -2    3.13    0.58
  -5  16  -2    2.79    0.42
  -5  17   2    1.33    0.41
  -4 -17   2   -0.09    0.32
   4 -17  -2   -0.02    0.25
  -4 -17   2    0.59    0.29
  -4  17   2    0.27    0.34
  -3 -17   2    0.32    0.26
  -3 -17   2    0.42    0.24
   3 -17  -2    0.37    0.24
  -3  17   2    0.33    0.28
  -2 -17   2    0.39    0.21
  -2 -17   2    0.39    0.23
  -2  17   2    0.10    0.23
  -2  17   2    0.29    0.21
   2  17  -2    0.07    0.13
   2  17  -2    0.13    0.14
   1 -17  -2    5.36    0.36
  -1 -17   2    4.71    0.34
   1  17  -2    5.19    0.32
  -1  17   2    4.97    0.37
  -1  17   2    5.24    0.35
   1  17  -2    4.82    0.30
   0 -17   2    7.44    0.41
   0 -17  -2    8.37    0.41
   0 -17  -2    7.73    0.44
   0  17   2    8.20    0.41
   0  17  -2    8.27    0.40
   0  17  -2    8.72    0.43
   0  17   2    7.82    0.39
  -1 -17  -2    1.69    0.24
  -1 -17  -2    1.23    0.42
   1 -17   2    1.70    0.23
  -1  17  -2    2.04    0.25
   1  17   2    1.80    0.22
  -1  17  -2    1.65    0.24
   1  17   2    1.93    0.26
   2 -17   2    0.03    0.22
   2  17   2    0.03    0.15
   2  17   2    0.02    0.14
  -2  17  -2    0.12    0.21
  -2  17  -2    0.05    0.22
  -3  17  -2    1.62    0.30
  -4 -17  -2    0.88    0.35
  -4  17  -2    1.44    0.33
  -5 -17  -2    1.82    0.43
  -5  17  -2    0.73    0.39
  -4 -18   2    2.21    0.42
  -4 -18   2    1.74    0.40
  -4  18   2    1.54    0.36
   3 -18  -2    0.25    0.28
  -3 -18   2    0.53    0.28
  -3 -18   2    0.50    0.29
  -3  18   2    0.46    0.31
  -2 -18   2    0.38    0.24
  -2 -18   2    0.15    0.26
  -2  18   2   -0.02    0.26
  -2  18   2    0.13    0.26
   2  18  -2    0.07    0.15
   2  18  -2   -0.15    0.15
  -1 -18   2    2.86    0.32
   1  18  -2    2.50    0.30
   1  18  -2    2.50    0.27
   0 -18  -2    4.03    0.35
   0 -18   2    3.92    0.35
   0 -18  -2    3.59    0.38
   0  18  -2    4.71    0.34
   0  18   2    3.39    0.32
   0  18   2    3.77    0.33
   0  18  -2    3.23    0.39
  -1 -18  -2    5.51    0.39
   1 -18   2    5.75    0.40
  -1  18  -2    5.34    0.39
  -1  18  -2    4.53    0.39
   1  18   2    5.35    0.36
   1  18   2    5.69    0.34
  -2 -18  -2    0.01    0.26
   2 -18   2    0.46    0.26
  -2  18  -2    0.21    0.25
   2  18   2    0.25    0.18
   2  18   2    0.09    0.16
  -3 -18  -2    0.41    0.31
   3 -18   2    0.33    0.25
  -3  18  -2    0.81    0.30
  -4 -18  -2    0.07    0.37
  -4  18  -2    0.04    0.36
  -4 -19   2    0.03    0.41
  -4  19   2    0.62    0.39
   3 -19  -2    0.90    0.34
  -3 -19   2    0.72    0.33
  -3  19   2    0.72    0.33
  -2 -19   2    1.11    0.32
  -2 -19   2    0.57    0.31
  -2  19   2    0.27    0.29
   2  19  -2    0.39    0.19
   2  19  -2    0.30    0.18
  -1 -19   2    0.47    0.25
   1  19  -2    0.12    0.24
  -1  19   2    0.64    0.28
  -1  19   2    0.29    0.25
   1  19  -2    0.47    0.23
   0 -19  -2    1.72    0.33
   0  19  -2    1.37    0.27
   0  19  -2    1.76    0.28
   0  19   2    1.35    0.26
   0  19   2    1.84    0.28
  -1 -19  -2    0.36    0.27
   1  19   2    0.23    0.24
  -1  19  -2   -0.08    0.26
   1  19   2    0.18    0.24
  -1  19  -2   -0.11    0.25
  -2 -19  -2    0.81    0.32
  -2  19  -2    0.34    0.30
   2  19   2    0.54    0.21
   2  19   2    0.35    0.23
  -3 -19  -2    1.56    0.37
   3 -19   2    2.21    0.35
  -3  19  -2    2.27    0.38
  -4 -19  -2    0.36    0.44
  -4  19  -2    1.26    0.39
  -3 -20   2    0.27    0.38
  -3  20   2    1.18    0.36
   2 -20  -2    1.94    0.36
   2  20  -2    1.01    0.35
  -2  20   2    1.66    0.35
   2  20  -2    1.47    0.24
  -1  20   2    0.46    0.30
   1  20  -2    0.47    0.34
   1  20  -2    0.24    0.28
   0 -20  -2    1.26    0.35
   0  20   2    1.24    0.31
   0  20   2    1.57    0.30
   0  20  -2    1.20    0.28
   0  20  -2    1.02    0.31
  -1 -20  -2    0.32    0.31
  -1  20  -2    0.32    0.28
   1  20   2    0.10    0.28
   1  20   2    0.34    0.28
  -2 -20  -2    0.13    0.34
   2  20   2    0.29    0.25
  -2  20  -2   -0.06    0.32
  -3  20  -2    2.06    0.38
  -3  21   2    1.47    0.42
   2  21  -2   -0.26    0.24
  -2  21   2    0.50    0.34
  -1  21   2    1.55    0.36
   1  21  -2    1.08    0.30
   0  21  -2   -0.01    0.33
   0  21   2   -0.06    0.35
   0  21  -2    0.57    0.31
   0  21   2    0.63    0.33
  -1 -21  -2    5.47    0.57
   1  21   2    5.83    0.48
  -1  21  -2    5.43    0.52
   1  21   2    4.44    0.49
  -2 -21  -2    1.14    0.41
  -2  21  -2    2.40    0.40
   2  21   2    1.30    0.30
  -3 -21  -2   -0.04    0.43
  -3  21  -2   -0.17    0.35
  -2  22   2    0.68    0.42
   1  22  -2    0.11    0.33
  -1  22   2    0.87    0.39
   0  22  -2    1.33    0.36
   0  22   2    1.27    0.39
  -1 -22  -2    0.24    0.41
  -1  22  -2    1.79    0.40
   1  22   2    0.37    0.34
  -2 -22  -2    0.63    0.44
  -2  22  -2    0.11    0.40
   1  23  -2    0.77    0.41
  -1  23   2    2.33    0.47
   0  23   2    0.71    0.41
   0  23  -2    1.27    0.43
   1  23   2    0.09    0.42
  -1  23  -2    0.01    0.41
  -7   0   3    1.04    0.20
  -6   0   3   -0.12    0.11
  -6   0   3    0.06    0.12
  -6   0   3    0.07    0.12
  -5   0   3    0.26    0.09
  -5   0   3    0.27    0.11
  -3   0   3    0.49    0.08
   2   0  -3    0.02    0.05
  -2   0   3    0.08    0.05
   1   0  -3  117.71    3.45
  -1   0   3  117.62    3.45
  -1   0   3  110.86    3.40
   1   0  -3  108.32    3.38
   0   0  -3    0.07    0.03
  -1   0  -3  147.16    4.38
   1   0   3  144.81    4.37
  -1   0  -3  144.68    4.36
  -2   0  -3   -0.22    0.04
   2   0   3   -0.19    0.03
  -3   0  -3    1.76    0.10
  -4   0  -3   -0.08    0.08
  -4   0  -3   -0.01    0.07
  -5   0  -3   28.76    0.91
  -6   0  -3   -0.04    0.15
  -7   0  -3    5.42    0.41
  -7  -1   3    0.24    0.18
  -7   1   3    0.24    0.21
  -6  -1   3    0.05    0.10
  -6  -1   3    0.21    0.14
  -6  -1   3    0.12    0.11
  -6   1   3    0.20    0.14
  -6   1   3    0.47    0.14
  -6   1   3   -0.04    0.09
  -5  -1   3   -0.08    0.07
  -5   1   3   -0.19    0.08
  -5   1   3    0.12    0.10
  -5   1   3   -0.26    0.09
  -4  -1   3    1.21    0.13
  -4   1   3    1.45    0.12
  -4   1   3    1.35    0.11
  -3  -1   3   71.50    2.13
  -3   1   3   70.56    2.12
   2  -1  -3    1.69    0.10
  -2  -1   3    1.42    0.10
  -2   1   3    1.63    0.09
  -2   1   3    1.58    0.08
  -1  -1   3  642.30   18.63
  -1   1   3  612.32   18.58
   0  -1  -3   78.48    2.36
   0  -1   3   80.70    2.35
   0  -1  -3   78.40    2.35
   0  -1   3   71.34    2.34
   0   1  -3   78.76    2.37
   0   1   3   75.27    2.32
   0   1   3   76.64    2.35
   0   1  -3   81.00    2.35
   1  -1   3   11.04    0.34
  -1  -1  -3   11.08    0.35
  -1  -1  -3   11.58    0.35
   1  -1   3   11.21    0.35
  -1   1  -3   11.47    0.34
   1   1   3   11.40    0.35
  -1   1  -3   11.34    0.35
  -2  -1  -3  121.15    3.59
   2  -1   3  116.61    3.58
  -2   1  -3  121.33    3.60
   2   1   3  115.39    3.54
  -2   1  -3  119.18    3.53
  -3  -1  -3    6.40    0.22
  -3   1  -3    6.20    0.23
  -3   1  -3    6.13    0.19
  -3   1  -3    6.26    0.19
  -4  -1  -3   18.34    0.58
  -4   1  -3   18.20    0.59
  -5  -1  -3   13.22    0.45
  -5  -1  -3   13.20    0.42
  -5  -1  -3   12.56    0.41
  -5   1  -3   13.24    0.47
  -6  -1  -3    0.30    0.15
  -6   1  -3    0.40    0.17
  -7  -1  -3    0.25    0.23
  -7   1  -3    0.44    0.26
  -7   2   3    1.00    0.24
  -6  -2   3    1.97    0.16
  -6  -2   3    2.21    0.24
  -6   2   3    2.06    0.24
  -6   2   3    2.55    0.25
  -5  -2   3   10.31    0.39
  -5  -2   3    9.60    0.31
  -5   2   3    9.46    0.36
  -5   2   3    9.18    0.36
  -5   2   3    9.37    0.33
  -4  -2   3    0.69    0.13
  -4   2   3    0.74    0.09
  -4   2   3    0.94    0.10
  -4   2   3    0.75    0.09
   3  -2  -3   27.42    0.83
  -3  -2   3   27.09    0.84
  -3   2   3   26.65    0.82
  -3   2   3   26.69    0.82
  -3   2   3   26.33    0.82
  -2  -2   3   40.33    1.22
   2  -2  -3   41.13    1.21
  -2   2   3   39.93    1.21
  -2   2   3   39.64    1.21
  -1  -2   3   42.55    1.22
   1  -2  -3   39.45    1.20
  -1  -2   3   39.63    1.21
   1  -2  -3   39.55    1.20
  -1   2   3   41.22    1.22
  -1   2   3   38.03    1.20
   0  -2   3   25.42    0.76
   0  -2  -3   25.38    0.76
   0  -2  -3   25.20    0.76
   0  -2   3   25.34    0.76
   0   2  -3   25.16    0.77
   0   2   3   24.88    0.76
   0   2  -3   25.72    0.76
   0   2   3   24.98    0.76
  -1  -2  -3    9.93    0.31
   1  -2   3    9.76    0.32
   1  -2   3   10.14    0.30
   1   2   3    9.70    0.31
  -1   2  -3    9.81    0.32
  -1   2  -3    9.76    0.30
   2  -2   3   28.20    0.87
  -2  -2  -3   29.06    0.86
  -2   2  -3   28.59    0.87
   3  -2   3    1.17    0.07
  -3  -2  -3    1.37    0.09
  -3   2  -3    1.17    0.11
  -4  -2  -3   33.79    1.02
  -4   2  -3   33.45    1.04
  -5  -2  -3    1.43    0.15
  -5  -2  -3    1.15    0.16
  -5   2  -3    1.63    0.19
  -6  -2  -3    2.16    0.13
  -6  -2  -3    1.88    0.14
  -6  -2  -3    2.38    0.22
  -6   2  -3    2.37    0.27
  -7  -2  -3    0.09    0.24
  -7   2  -3    0.15    0.28
  -7  -3   3    0.53    0.23
  -7   3   3    0.62    0.28
  -6  -3   3    0.54    0.21
  -6   3   3    0.83    0.20
  -5  -3   3    0.02    0.14
  -5  -3   3    0.05    0.04
  -5   3   3   -0.12    0.11
  -5   3   3   -0.05    0.06
  -4  -3   3    0.43    0.12
  -4   3   3    0.57    0.07
  -4   3   3    0.62    0.09
  -4   3   3    0.38    0.10
   3  -3  -3   37.60    1.12
  -3  -3   3   36.90    1.14
  -3   3   3   37.07    1.12
  -3   3   3   35.71    1.11
  -3   3   3   36.84    1.12
   2  -3  -3    0.02    0.04
  -2   3   3    0.08    0.05
  -2   3   3   -0.13    0.05
   1  -3  -3  197.79    5.99
  -1  -3   3  207.59    5.93
   1  -3  -3  193.87    5.99
  -1   3   3  202.44    6.00
   1   3  -3  196.13    5.90
  -1   3   3  197.30    5.98
   0  -3   3   33.95    1.01
   0  -3  -3   32.95    1.01
   0   3   3   33.55    1.01
   0   3  -3   34.35    1.01
  -1  -3  -3    4.94    0.16
   1  -3   3    4.43    0.17
   1   3   3    4.53    0.16
   1   3   3    4.83    0.16
  -1   3  -3    4.46    0.17
   2  -3   3  141.65    4.37
  -2  -3  -3  146.04    4.34
  -2   3  -3  147.77    4.40
  -3  -3  -3    0.56    0.07
   3  -3   3    0.51    0.07
  -3   3  -3    0.60    0.09
  -4  -3  -3    2.06    0.12
  -4   3  -3    1.42    0.15
  -5  -3  -3   26.26    0.85
  -5  -3  -3   26.30    0.83
  -5   3  -3   27.24    0.87
  -6  -3  -3    1.18    0.16
  -6  -3  -3    1.09    0.13
  -6  -3  -3    1.18    0.15
  -6   3  -3    1.51    0.22
  -7   3  -3    0.33    0.29
  -7  -4   3   -0.13    0.26
  -7   4   3    0.27    0.27
  -6  -4   3    2.42    0.32
  -6   4   3    2.62    0.29
  -5  -4   3    0.33    0.15
  -5  -4   3    0.28    0.03
  -5   4   3    0.01    0.14
  -5   4   3    0.36    0.12
  -4  -4   3    0.53    0.15
  -4   4   3    0.85    0.11
  -4   4   3    0.19    0.11
   3  -4  -3    3.91    0.16
  -3  -4   3    3.95    0.21
  -3   4   3    3.77    0.17
  -3   4   3    3.95    0.18
  -3   4   3    3.67    0.15
  -2  -4   3   12.06    0.37
  -2  -4   3   12.28    0.37
   2  -4  -3   12.70    0.39
  -2   4   3   11.68    0.40
  -2   4   3   12.18    0.40
  -2   4   3   12.38    0.39
   1  -4  -3    0.29    0.05
  -1  -4   3    0.34    0.05
   1  -4  -3    0.18    0.06
   1   4  -3    0.30    0.03
  -1   4   3    0.30    0.05
  -1   4   3    0.22    0.06
   0  -4   3  410.10   11.98
   0  -4  -3  393.72   11.97
   0   4   3  400.85   11.96
   0   4   3  398.16   12.00
   0   4  -3  406.20   11.97
   1  -4   3  193.96    6.03
  -1  -4  -3  195.60    5.98
   1   4   3  204.72    6.01
  -1   4  -3  204.83    6.06
   1   4   3  201.11    5.98
  -2  -4  -3   76.08    2.24
   2  -4   3   71.08    2.20
  -2   4  -3   73.79    2.21
   3  -4   3    1.36    0.11
  -3  -4  -3    1.63    0.09
  -3   4  -3    1.40    0.14
  -4  -4  -3    2.43    0.13
  -5  -4  -3    8.52    0.31
  -5   4  -3    9.12    0.38
  -6  -4  -3   -0.06    0.13
  -6  -4  -3    0.09    0.17
  -6   4  -3    0.25    0.20
  -7   4  -3    0.08    0.35
  -7  -5   3   -0.43    0.32
  -7   5   3    0.61    0.30
  -6  -5   3    0.96    0.09
  -6  -5   3    1.25    0.25
  -6   5   3    0.93    0.22
  -5  -5   3    2.02    0.07
  -5  -5   3    1.88    0.24
  -5   5   3    1.64    0.21
  -4  -5   3   -0.29    0.13
   4  -5  -3    0.23    0.07
  -4   5   3    0.27    0.10
   3  -5  -3    0.02    0.06
  -3  -5   3    0.06    0.02
  -3  -5   3    0.08    0.02
  -3   5   3    0.01    0.08
  -3   5   3    0.14    0.08
  -2  -5   3   10.62    0.33
   2  -5  -3   11.02    0.35
  -2   5   3   10.78    0.36
  -2   5   3    9.72    0.36
   1  -5  -3    5.64    0.20
  -1  -5   3    5.55    0.20
   1  -5  -3    5.42    0.21
  -1  -5   3    5.46    0.19
  -1   5   3    5.75    0.21
   1   5  -3    5.81    0.19
   1   5  -3    5.45    0.18
  -1   5   3    5.48    0.21
   0  -5  -3   13.07    0.42
   0  -5   3   13.12    0.43
   0   5  -3   13.51    0.43
   0   5   3   13.39    0.42
   0   5   3   13.40    0.43
   0   5  -3   13.10    0.42
  -1  -5  -3   45.29    1.36
   1  -5   3   44.30    1.37
  -1   5  -3   45.59    1.38
   1   5   3   45.94    1.37
   1   5   3   46.25    1.37
  -2  -5  -3  214.62    6.33
   2  -5   3  206.46    6.32
  -2   5  -3  214.90    6.38
   2   5   3  207.76    6.26
  -3  -5  -3    0.07    0.05
   3  -5   3    0.03    0.07
  -3   5  -3   -0.03    0.09
  -4  -5  -3   21.44    0.66
  -4   5  -3   21.13    0.71
  -5  -5  -3    6.37    0.25
  -5   5  -3    6.43    0.33
  -6  -5  -3   -0.02    0.20
  -6  -5  -3    0.02    0.12
  -6   5  -3    0.03    0.21
  -7   5  -3    0.41    0.33
  -7  -6   3    0.34    0.36
  -7   6   3    1.11    0.44
  -6  -6   3    0.13    0.05
  -6  -6   3    0.35    0.25
  -6   6   3    0.26    0.23
  -6   6   3    0.75    0.22
  -5  -6   3    0.60    0.05
  -5  -6   3    0.64    0.20
  -5   6   3    0.78    0.16
  -5   6   3    0.56    0.17
   4  -6  -3    1.27    0.11
  -4  -6   3    1.02    0.18
  -4  -6   3    1.08    0.06
  -4  -6   3    0.89    0.06
  -4   6   3    0.79    0.16
  -4   6   3    1.31    0.15
  -3  -6   3   17.09    0.52
   3  -6  -3   17.52    0.55
  -3   6   3   17.27    0.57
  -3   6   3   17.27    0.58
   2  -6  -3   10.67    0.35
  -2  -6   3   10.46    0.33
  -2  -6   3   10.64    0.34
  -2   6   3   10.06    0.37
  -2   6   3   10.35    0.36
   1  -6  -3    9.81    0.34
  -1  -6   3    9.74    0.32
  -1  -6   3    9.93    0.33
   1   6  -3    9.87    0.31
  -1   6   3    9.67    0.34
   1   6  -3    9.85    0.31
  -1   6   3    9.59    0.34
   0  -6   3    3.19    0.15
   0  -6  -3    3.12    0.15
   0   6  -3    3.43    0.15
   0   6   3    3.38    0.14
   0   6   3    3.27    0.15
   0   6  -3    3.19    0.15
   1  -6   3    4.80    0.21
  -1  -6  -3    4.98    0.19
   1   6   3    5.09    0.18
  -1   6  -3    5.09    0.21
   1   6   3    5.13    0.20
  -2  -6  -3    0.23    0.06
   2  -6   3    0.02    0.08
   2   6   3    0.09    0.03
   2   6   3    0.16    0.04
  -2   6  -3    0.15    0.08
  -3  -6  -3    0.72    0.08
   3  -6   3    0.75    0.10
  -3   6  -3    0.72    0.12
  -4  -6  -3   -0.12    0.06
  -5  -6  -3    0.50    0.10
  -5   6  -3    0.70    0.18
  -6  -6  -3   -0.13    0.23
  -6  -6  -3   -0.15    0.13
  -6   6  -3    0.02    0.22
  -7   6  -3    0.34    0.36
  -7   7   3    0.72    0.37
  -6  -7   3    1.09    0.11
  -6  -7   3    1.23    0.30
  -6   7   3    0.91    0.27
  -6   7   3    1.65    0.26
  -5  -7   3    6.71    0.39
  -5   7   3    6.39    0.34
  -5   7   3    6.65    0.34
  -4  -7   3   16.55    0.52
  -4  -7   3   16.33    0.52
   4  -7  -3   17.14    0.54
  -4   7   3   16.95    0.59
   3  -7  -3    3.98    0.17
  -3  -7   3    3.86    0.15
  -3  -7   3    3.86    0.15
  -3   7   3    4.04    0.21
  -3   7   3    3.76    0.23
   2  -7  -3    2.76    0.13
  -2  -7   3    2.55    0.12
  -2  -7   3    2.26    0.12
  -2   7   3    2.16    0.15
  -2   7   3    2.14    0.16
   1  -7  -3   31.62    1.00
  -1  -7   3   32.12    0.99
  -1  -7   3   32.92    0.99
  -1   7   3   32.32    1.00
  -1   7   3   32.21    1.01
   1   7  -3   32.30    0.98
   1   7  -3   32.87    0.98
   0  -7  -3   43.82    1.31
   0  -7  -3   41.35    1.30
   0  -7   3   42.33    1.31
   0   7  -3   43.75    1.30
   0   7   3   43.68    1.31
   0   7   3   42.75    1.30
   0   7  -3   42.77    1.30
  -1  -7  -3   60.07    1.84
   1  -7   3   59.91    1.85
  -1  -7  -3   61.97    1.85
   1   7   3   61.95    1.84
  -1   7  -3   61.29    1.85
  -1   7  -3   61.70    1.86
   1   7   3   62.09    1.83
   2  -7   3   67.48    2.08
  -2  -7  -3   68.13    2.06
   2   7   3   67.69    2.05
   2   7   3   70.27    2.06
  -2   7  -3   70.37    2.08
  -3  -7  -3    0.08    0.06
   3  -7   3   -0.03    0.02
   3  -7   3   -0.08    0.09
   3  -7   3    0.02    0.02
  -3   7  -3   -0.18    0.10
  -4  -7  -3    0.06    0.07
  -4   7  -3   -0.16    0.14
  -5  -7  -3    0.06    0.09
  -5   7  -3   -0.03    0.16
  -6  -7  -3    1.10    0.28
  -6  -7  -3    1.01    0.16
  -6   7  -3    1.38    0.30
  -7   7  -3    0.82    0.37
  -7  -8   3    0.15    0.41
  -7   8   3    0.72    0.37
  -6  -8   3    2.92    0.34
  -6   8   3    2.52    0.32
  -6   8   3    2.91    0.37
  -5  -8   3    0.43    0.08
  -5  -8   3    0.42    0.08
  -5  -8   3    0.29    0.23
  -5   8   3    0.39    0.18
  -5   8   3    0.59    0.20
  -4  -8   3   11.86    0.39
   4  -8  -3   12.03    0.41
  -4  -8   3   11.60    0.39
  -4   8   3   12.23    0.46
  -4   8   3   12.64    0.48
  -3  -8   3    6.86    0.25
   3  -8  -3    7.53    0.27
  -3  -8   3    6.99    0.25
  -3   8   3    6.71    0.31
  -3   8   3    7.13    0.30
  -2  -8   3    0.55    0.08
   2  -8  -3    0.79    0.11
  -2  -8   3    0.48    0.08
  -2   8   3    0.48    0.11
  -2   8   3    0.53    0.12
   1  -8  -3    1.08    0.13
  -1  -8   3    0.98    0.12
  -1  -8   3    1.18    0.11
   1   8  -3    1.07    0.10
  -1   8   3    1.23    0.13
  -1   8   3    1.19    0.12
   1   8  -3    0.87    0.10
   0  -8  -3   26.36    0.80
   0  -8  -3   24.20    0.79
   0  -8   3   25.28    0.80
   0   8  -3   25.63    0.79
   0   8  -3   24.61    0.79
   0   8   3   25.56    0.79
   0   8   3   25.23    0.80
  -1  -8  -3   14.43    0.49
   1  -8   3   14.28    0.50
  -1  -8  -3   15.15    0.49
  -1   8  -3   14.82    0.50
   1   8   3   15.14    0.49
  -1   8  -3   15.23    0.50
   1   8   3   15.02    0.47
   2  -8   3   19.36    0.66
  -2  -8  -3   20.04    0.63
  -2   8  -3   20.27    0.66
  -2   8  -3   20.42    0.66
   3  -8   3    3.73    0.14
  -3  -8  -3    3.86    0.18
   3  -8   3    3.77    0.15
   3  -8   3    3.48    0.21
  -3   8  -3    3.58    0.23
  -4  -8  -3    0.57    0.10
  -4   8  -3    0.60    0.17
  -4   8  -3    0.29    0.16
  -5  -8  -3    0.97    0.13
  -5   8  -3    1.08    0.22
  -5   8  -3    1.08    0.21
  -6  -8  -3    0.52    0.17
  -6   8  -3    0.81    0.28
  -6   8  -3    1.05    0.32
  -6  -9   3    0.06    0.12
  -6  -9   3   -0.13    0.31
  -6   9   3   -0.09    0.29
  -6   9   3    0.40    0.26
  -5  -9   3   -0.02    0.22
  -5  -9   3   -0.05    0.09
  -5  -9   3   -0.04    0.09
  -5   9   3   -0.07    0.19
  -5   9   3    0.05    0.21
  -4  -9   3   12.98    0.45
  -4  -9   3   13.61    0.45
   4  -9  -3   14.06    0.46
  -4   9   3   13.42    0.52
  -4   9   3   14.54    0.54
   3  -9  -3    7.86    0.29
  -3  -9   3    7.93    0.29
  -3  -9   3    7.83    0.29
  -3   9   3    7.80    0.34
  -3   9   3    7.51    0.34
  -2  -9   3    8.02    0.30
   2  -9  -3    8.64    0.31
  -2  -9   3    8.61    0.31
  -2   9   3    8.42    0.34
  -2   9   3    8.90    0.34
   2   9  -3    8.13    0.27
  -1  -9   3   13.86    0.48
   1  -9  -3   13.63    0.48
  -1  -9   3   14.23    0.47
   1   9  -3   14.19    0.46
   1   9  -3   14.50    0.46
  -1   9   3   14.27    0.49
  -1   9   3   14.58    0.48
   0  -9   3    0.06    0.08
   0  -9  -3    0.18    0.09
   0  -9  -3    0.28    0.09
   0   9   3    0.19    0.07
   0   9   3    0.14    0.09
   0   9  -3    0.00    0.08
   0   9  -3    0.11    0.09
  -1  -9  -3   19.62    0.64
   1  -9   3   19.55    0.65
  -1  -9  -3   19.99    0.64
  -1   9  -3   19.92    0.65
   1   9   3   19.82    0.64
  -1   9  -3   19.87    0.65
   1   9   3   20.06    0.62
   2  -9   3    6.02    0.27
  -2  -9  -3    6.40    0.25
  -2   9  -3    6.40    0.28
   2   9   3    6.35    0.22
  -2   9  -3    6.32    0.28
   2   9   3    6.24    0.23
   3  -9   3    1.56    0.10
   3  -9   3    1.68    0.17
  -3  -9  -3    1.50    0.14
  -3   9  -3    1.34    0.17
  -3   9  -3    1.64    0.19
   4  -9   3    4.54    0.26
  -4  -9  -3    4.12    0.21
  -4   9  -3    4.51    0.29
  -4   9  -3    3.95    0.31
  -5  -9  -3   -0.08    0.13
  -5   9  -3    0.05    0.20
  -5   9  -3    0.34    0.21
  -6  -9  -3    1.99    0.22
  -6   9  -3    2.45    0.34
  -6 -10   3    0.15    0.14
  -6 -10   3    0.09    0.32
  -6  10   3    0.27    0.31
   5 -10  -3    0.23    0.08
  -5 -10   3   -0.10    0.24
  -5 -10   3   -0.03    0.12
  -5 -10   3   -0.15    0.11
  -5  10   3    0.12    0.21
  -5  10   3    0.01    0.20
  -4 -10   3    0.09    0.11
  -4 -10   3    0.38    0.12
   4 -10  -3    0.70    0.11
  -4  10   3    0.76    0.18
  -4  10   3    0.42    0.17
  -3 -10   3    0.71    0.10
   3 -10  -3    0.65    0.11
  -3 -10   3    0.51    0.11
  -3  10   3    0.75    0.16
  -2 -10   3    3.13    0.17
  -2 -10   3    2.80    0.18
   2 -10  -3    3.08    0.17
   2  10  -3    3.07    0.12
  -2  10   3    2.75    0.23
  -2  10   3    2.83    0.22
   2  10  -3    3.02    0.11
   1 -10  -3    3.93    0.21
  -1 -10   3    4.04    0.21
   1 -10  -3    3.86    0.21
  -1 -10   3    3.42    0.19
   1  10  -3    3.83    0.18
   1  10  -3    3.64    0.18
  -1  10   3    3.71    0.22
  -1  10   3    3.67    0.20
   0 -10   3    0.95    0.12
   0 -10  -3    1.02    0.13
   0 -10  -3    1.22    0.15
   0  10  -3    0.94    0.12
   0  10   3    1.02    0.13
   0  10   3    0.95    0.12
   0  10  -3    0.95    0.12
   1 -10   3   23.59    0.78
  -1 -10  -3   24.45    0.77
  -1 -10  -3   23.50    0.76
   1  10   3   23.85    0.75
   1  10   3   23.83    0.76
  -1  10  -3   23.86    0.78
  -1  10  -3   24.03    0.78
   2 -10   3    6.73    0.31
  -2 -10  -3    7.41    0.28
  -2  10  -3    6.62    0.31
   2  10   3    7.19    0.25
   2  10   3    7.09    0.24
  -2  10  -3    6.13    0.34
   3 -10   3    1.10    0.19
  -3 -10  -3    0.91    0.13
  -3  10  -3    1.11    0.17
  -3  10  -3    0.90    0.18
  -4 -10  -3    4.61    0.23
   4 -10   3    4.93    0.29
  -4  10  -3    4.70    0.31
  -4  10  -3    4.15    0.30
  -5 -10  -3    1.26    0.17
  -5  10  -3    1.36    0.25
  -5  10  -3    1.18    0.25
  -6 -10  -3    1.46    0.23
  -6  10  -3    1.65    0.34
  -6 -11   3    1.40    0.39
  -6  11   3    1.95    0.36
   5 -11  -3    0.08    0.09
  -5 -11   3    0.07    0.28
  -5 -11   3    0.02    0.13
  -5 -11   3    0.09    0.14
  -5  11   3   -0.10    0.24
  -5  11   3   -0.34    0.22
   4 -11  -3    5.39    0.25
  -4 -11   3    4.76    0.26
  -4 -11   3    5.40    0.26
  -4  11   3    5.49    0.34
  -4  11   3    4.75    0.32
   3 -11  -3   16.16    0.55
  -3 -11   3   15.39    0.55
  -3 -11   3   16.16    0.55
  -3  11   3   16.26    0.60
  -3  11   3   17.24    0.59
   2 -11  -3   -0.01    0.09
  -2 -11   3   -0.14    0.09
   2  11  -3   -0.13    0.05
  -2  11   3   -0.28    0.12
   2  11  -3    0.02    0.05
  -2  11   3   -0.08    0.12
   1 -11  -3   14.33    0.53
  -1 -11   3   14.95    0.52
   1 -11  -3   15.27    0.53
  -1 -11   3   14.95    0.51
  -1  11   3   15.42    0.53
   1  11  -3   14.94    0.50
  -1  11   3   15.13    0.52
   1  11  -3   14.88    0.49
   0 -11  -3    0.22    0.12
   0 -11   3    0.03    0.10
   0 -11  -3    0.18    0.11
   0  11   3    0.15    0.09
   0  11  -3    0.03    0.10
   0  11  -3    0.06    0.10
   0  11   3    0.02    0.11
  -1 -11  -3    2.13    0.18
  -1 -11  -3    2.45    0.18
   1 -11   3    1.93    0.18
   1  11   3    2.47    0.18
  -1  11  -3    1.61    0.18
  -1  11  -3    2.12    0.19
   1  11   3    2.54    0.16
  -2 -11  -3   12.57    0.46
   2 -11   3   12.14    0.47
  -2  11  -3   12.49    0.48
   2  11   3   12.68    0.42
   2  11   3   12.79    0.41
  -2  11  -3   12.71    0.48
  -3 -11  -3   15.57    0.53
   3 -11   3   15.57    0.56
  -3  11  -3   14.89    0.57
  -3  11  -3   14.70    0.57
   4 -11   3    3.18    0.29
  -4 -11  -3    2.64    0.22
  -4  11  -3    2.84    0.29
  -4  11  -3    2.25    0.27
  -5 -11  -3    0.79    0.18
  -5  11  -3    0.88    0.26
  -5  11  -3    0.94    0.26
  -6 -11  -3   -0.26    0.23
  -6  11  -3    0.42    0.35
  -6 -12   3    0.89    0.44
  -6  12   3    1.19    0.38
  -5 -12   3    0.15    0.16
   5 -12  -3   -0.02    0.12
  -5 -12   3    0.01    0.17
  -5  12   3   -0.14    0.25
  -5  12   3    0.18    0.27
  -4 -12   3    0.45    0.14
  -4 -12   3    0.52    0.15
   4 -12  -3    0.59    0.14
  -4  12   3    0.39    0.25
  -4  12   3    0.28    0.18
  -3 -12   3    7.03    0.33
   3 -12  -3    6.89    0.31
  -3 -12   3    6.77    0.31
  -3  12   3    7.33    0.36
  -3  12   3    7.71    0.36
  -2 -12   3   -0.15    0.10
   2 -12  -3    0.04    0.11
   2  12  -3   -0.05    0.06
   2  12  -3   -0.16    0.07
   1 -12  -3    2.95    0.21
  -1 -12   3    2.47    0.19
  -1 -12   3    2.51    0.21
   1 -12  -3    2.45    0.21
   1  12  -3    3.03    0.17
   1  12  -3    2.63    0.18
  -1  12   3    2.85    0.18
  -1  12   3    2.56    0.22
   0 -12  -3    7.35    0.33
   0 -12  -3    7.39    0.32
   0  12   3    7.84    0.31
   0  12  -3    7.17    0.31
   0  12   3    7.57    0.32
   0  12  -3    7.03    0.31
  -1 -12  -3    5.12    0.26
   1 -12   3    4.79    0.27
  -1  12  -3    4.96    0.27
   1  12   3    5.32    0.23
   1  12   3    5.21    0.26
  -1  12  -3    5.31    0.28
  -2 -12  -3   17.90    0.63
   2 -12   3   18.06    0.65
  -2  12  -3   17.83    0.64
   2  12   3   18.98    0.59
  -2  12  -3   19.72    0.66
   2  12   3   18.60    0.60
   3 -12   3    6.73    0.35
  -3 -12  -3    6.92    0.32
  -3  12  -3    6.70    0.36
  -3  12  -3    6.38    0.35
   4 -12   3    0.66    0.21
   4 -12   3    0.29    0.07
  -4 -12  -3    0.26    0.16
  -4  12  -3    0.62    0.20
  -4  12  -3    0.62    0.20
  -5 -12  -3   -0.04    0.21
  -5  12  -3    0.17    0.26
  -6  12  -3    1.20    0.38
  -6 -13   3    0.57    0.44
  -6  13   3    0.82    0.37
  -5 -13   3    1.81    0.23
   5 -13  -3    1.44    0.17
  -5 -13   3    1.65    0.35
  -5  13   3    2.03    0.33
   4 -13  -3    4.97    0.29
  -4 -13   3    5.26    0.31
  -4  13   3    5.03    0.36
  -4  13   3    4.79    0.39
  -3 -13   3    8.21    0.37
   3 -13  -3    7.94    0.36
  -3  13   3    8.19    0.40
  -3  13   3    8.54    0.42
   2 -13  -3   10.56    0.40
  -2 -13   3    9.42    0.43
  -2 -13   3    9.04    0.41
  -2  13   3    9.45    0.44
   2  13  -3   10.58    0.34
   2  13  -3   10.80    0.34
  -2  13   3    9.20    0.42
  -1 -13   3    0.89    0.14
   1 -13  -3    0.79    0.17
   1 -13  -3    0.75    0.14
  -1 -13   3    0.49    0.16
  -1  13   3    0.79    0.16
   1  13  -3    1.00    0.13
  -1  13   3    0.26    0.17
   1  13  -3    0.81    0.13
   0 -13  -3    1.52    0.17
   0 -13  -3    1.36    0.18
   0 -13   3    1.44    0.17
   0  13  -3    1.19    0.16
   0  13   3    1.52    0.18
   0  13  -3    1.49    0.17
   1 -13   3   -0.27    0.13
  -1 -13  -3    0.25    0.12
  -1 -13  -3   -0.32    0.13
   1  13   3   -0.06    0.10
  -1  13  -3   -0.21    0.14
   1  13   3   -0.23    0.12
  -1  13  -3   -0.35    0.14
   2 -13   3  123.67    3.75
  -2 -13  -3  121.60    3.73
  -2  13  -3  124.44    3.75
  -2  13  -3  126.73    3.75
   3 -13   3    2.02    0.27
  -3 -13  -3    1.87    0.23
  -3  13  -3    1.77    0.25
  -3  13  -3    2.11    0.28
   4 -13   3    0.65    0.23
   4 -13   3    0.16    0.10
   4 -13   3    0.25    0.10
  -4 -13  -3    0.25    0.19
  -4  13  -3    0.31    0.23
  -4  13  -3    0.42    0.21
  -5 -13  -3    0.52    0.24
  -5  13  -3    0.49    0.29
  -6  13  -3    2.92    0.44
  -6 -14   3    2.00    0.50
  -6  14   3    1.73    0.42
  -5 -14   3    1.15    0.24
  -5 -14   3    0.69    0.27
  -5  14   3    0.79    0.32
  -4 -14   3    0.38    0.19
   4 -14  -3   -0.05    0.18
  -4 -14   3    0.18    0.18
  -4  14   3    0.18    0.24
  -4  14   3   -0.20    0.22
  -3 -14   3    2.09    0.27
  -3  14   3    2.43    0.27
  -2 -14   3    1.03    0.19
  -2 -14   3    1.19    0.17
   2 -14  -3    1.26    0.17
   2  14  -3    0.99    0.12
  -2  14   3    1.04    0.16
   2  14  -3    1.17    0.14
  -2  14   3    0.75    0.22
   1 -14  -3    0.81    0.20
  -1 -14   3    0.88    0.19
  -1  14   3    1.05    0.19
   1  14  -3    1.13    0.15
  -1  14   3    0.95    0.19
   1  14  -3    1.42    0.15
   0 -14  -3    0.67    0.16
   0 -14  -3    0.46    0.17
   0 -14   3    0.20    0.15
   0  14   3    0.67    0.16
   0  14   3    0.73    0.14
   0  14  -3    0.43    0.15
   1 -14   3    2.27    0.25
  -1 -14  -3    3.02    0.24
  -1 -14  -3    1.95    0.25
   1  14   3    2.82    0.20
  -1  14  -3    2.64    0.25
   1  14   3    2.42    0.21
  -1  14  -3    2.03    0.24
  -3 -14  -3   -0.41    0.18
   3 -14   3   -0.08    0.19
  -3  14  -3   -0.01    0.21
   4 -14   3    2.00    0.19
   4 -14   3    2.70    0.35
   4 -14   3    1.77    0.20
  -4 -14  -3    1.99    0.25
  -4  14  -3    2.21    0.30
  -4  14  -3    1.73    0.26
  -5 -14  -3    2.27    0.30
  -5  14  -3    2.37    0.35
  -5 -15   3   -0.13    0.28
  -5  15   3    0.52    0.34
  -4 -15   3    5.99    0.41
  -4 -15   3    5.97    0.40
  -4  15   3    5.56    0.45
   3 -15  -3   34.98    1.13
  -3 -15   3   36.38    1.16
  -3 -15   3   34.51    1.14
  -3  15   3   35.62    1.19
  -3  15   3   34.20    1.17
  -2 -15   3   13.10    0.52
   2 -15  -3   12.66    0.50
  -2 -15   3   12.78    0.52
   2  15  -3   13.13    0.44
   2  15  -3   13.52    0.45
  -2  15   3   12.61    0.52
   1 -15  -3    7.06    0.38
  -1 -15   3    7.46    0.36
  -1  15   3    7.43    0.38
   1  15  -3    7.72    0.34
  -1  15   3    7.21    0.36
   1  15  -3    7.86    0.34
   0 -15  -3   10.85    0.48
   0 -15   3   10.79    0.46
   0 -15  -3   11.77    0.48
   0  15  -3   10.92    0.45
   0  15   3   11.99    0.47
   0  15  -3   10.85    0.45
   0  15   3   11.84    0.45
  -1 -15  -3    1.23    0.21
   1 -15   3    0.96    0.19
  -1 -15  -3    1.50    0.20
  -1  15  -3    1.42    0.22
   1  15   3    1.24    0.19
  -1  15  -3    0.94    0.20
   2 -15   3    0.14    0.17
  -2 -15  -3    0.18    0.19
  -2  15  -3   -0.02    0.23
  -2  15  -3    0.24    0.19
   2  15   3    0.12    0.13
   2  15   3    0.09    0.11
   3 -15   3    1.52    0.26
  -3 -15  -3    1.07    0.22
  -3  15  -3    1.08    0.25
  -3  15  -3    0.94    0.25
   4 -15   3    4.39    0.27
  -4 -15  -3    4.30    0.38
   4 -15   3    4.27    0.27
  -4  15  -3    4.96    0.41
  -5 -15  -3    4.44    0.49
  -5  15  -3    4.79    0.50
  -5 -16   3    0.38    0.33
  -5  16   3    0.76    0.36
  -4 -16   3    0.29    0.27
  -4 -16   3    0.45    0.26
   4 -16  -3    0.20    0.24
  -4  16   3    0.47    0.31
   3 -16  -3    6.62    0.39
  -3 -16   3    7.26    0.43
  -3 -16   3    6.53    0.40
  -3  16   3    6.04    0.42
  -3  16   3    8.43    0.46
  -2 -16   3    1.64    0.22
   2 -16  -3    1.41    0.21
  -2 -16   3    1.57    0.23
  -2  16   3    1.60    0.24
   2  16  -3    1.12    0.14
  -2  16   3    1.31    0.26
   2  16  -3    1.33    0.18
  -1 -16   3    1.01    0.19
  -1  16   3    1.11    0.26
   1  16  -3    1.25    0.18
   1  16  -3    1.15    0.30
   0 -16  -3    0.12    0.20
   0 -16   3    0.33    0.18
   0  16  -3   -0.15    0.17
   0  16   3    0.08    0.18
   0  16   3   -0.06    0.16
   1 -16   3    0.18    0.18
  -1 -16  -3    0.15    0.20
   1  16   3    0.55    0.17
   1  16   3    0.25    0.18
  -1  16  -3    0.04    0.19
  -1  16  -3   -0.09    0.20
  -2 -16  -3    0.18    0.20
   2 -16   3    0.17    0.20
  -2  16  -3   -0.03    0.20
  -2  16  -3   -0.08    0.20
   2  16   3    0.11    0.13
   2  16   3    0.17    0.15
  -3 -16  -3    0.05    0.22
   3 -16   3    0.07    0.24
  -3  16  -3    0.12    0.25
  -3  16  -3    0.18    0.23
   4 -16   3    0.36    0.19
  -4 -16  -3    0.48    0.28
   4 -16   3    0.13    0.18
  -4  16  -3    0.44    0.30
  -5 -16  -3    0.13    0.46
  -5  16  -3    0.83    0.38
  -5  17   3    0.03    0.40
  -4 -17   3    4.47    0.49
   4 -17  -3    4.58    0.42
  -4 -17   3    5.06    0.49
  -4  17   3    5.12    0.50
  -3 -17   3    6.19    0.43
   3 -17  -3    5.68    0.42
  -3 -17   3    5.90    0.45
  -3  17   3    5.50    0.45
  -2 -17   3    1.83    0.25
   2 -17  -3    1.92    0.25
  -2 -17   3    2.25    0.28
  -2  17   3    2.16    0.28
  -2  17   3    2.58    0.34
   2  17  -3    1.69    0.21
   2  17  -3    1.89    0.21
  -1 -17   3    0.56    0.20
  -1  17   3    0.92    0.21
  -1  17   3    0.66    0.23
   0 -17   3    3.20    0.30
   0 -17  -3    2.95    0.33
   0  17  -3    3.48    0.32
   0  17  -3    2.92    0.29
   0  17   3    2.53    0.27
   1 -17   3    0.38    0.20
  -1 -17  -3   -0.17    0.22
  -1  17  -3    0.04    0.21
   1  17   3    0.02    0.20
  -1  17  -3    0.10    0.19
   1  17   3    0.13    0.16
   2 -17   3    1.00    0.24
  -2  17  -3    0.47    0.25
   2  17   3    0.90    0.18
   2  17   3    0.84    0.16
  -2  17  -3    1.00    0.23
  -3 -17  -3    0.39    0.40
   3 -17   3    0.73    0.27
  -3  17  -3   -0.01    0.27
   4 -17   3    1.00    0.24
  -4 -17  -3    0.50    0.33
  -4  17  -3    0.78    0.29
  -5 -17  -3    0.10    0.45
  -5  17  -3    0.11    0.40
  -4 -18   3    0.69    0.37
  -4 -18   3    0.46    0.38
  -4  18   3    0.81    0.34
  -3 -18   3    0.82    0.31
  -3 -18   3    1.35    0.32
   3 -18  -3    1.03    0.30
  -3  18   3    1.14    0.33
  -2 -18   3    1.95    0.27
   2 -18  -3    1.47    0.26
   2  18  -3    1.29    0.18
  -1 -18   3   11.99    0.54
   1  18  -3   13.20    0.52
  -1  18   3   10.76    0.53
  -1  18   3   11.66    0.55
   1  18  -3   12.05    0.50
   0 -18   3    1.35    0.24
   0 -18  -3    1.07    0.29
   0  18   3    1.45    0.26
   0  18  -3    1.08    0.23
   0  18   3    1.66    0.24
   0  18  -3    1.52    0.26
  -1 -18  -3    3.41    0.38
   1 -18   3    4.03    0.35
   1  18   3    3.53    0.34
  -1  18  -3    3.88    0.38
   1  18   3    3.77    0.33
  -1  18  -3    3.40    0.36
  -2 -18  -3    0.02    0.25
  -2  18  -3   -0.29    0.24
   2  18   3    0.04    0.17
   2  18   3    0.10    0.19
  -3 -18  -3    0.28    0.31
  -3  18  -3    0.27    0.27
  -4 -18  -3    0.41    0.39
  -4  18  -3    0.02    0.35
  -4  19   3    2.35    0.41
   3 -19  -3    1.23    0.34
  -3  19   3    0.97    0.34
  -2 -19   3    0.47    0.30
   2 -19  -3    0.31    0.28
   2  19  -3   -0.03    0.18
   2  19  -3   -0.14    0.17
  -2  19   3    0.48    0.30
  -1 -19   3    0.50    0.34
  -1  19   3   -0.03    0.27
   1  19  -3   -0.14    0.23
  -1  19   3    0.01    0.24
   1  19  -3    0.28    0.23
   0 -19  -3    0.80    0.31
   0  19  -3    1.36    0.27
   0  19   3    0.91    0.26
   0  19  -3    1.00    0.28
   0  19   3    1.50    0.28
  -1 -19  -3    2.40    0.33
  -1  19  -3    2.54    0.31
   1  19   3    2.22    0.28
  -1  19  -3    2.16    0.32
   1  19   3    2.81    0.47
  -2 -19  -3    0.29    0.29
   2  19   3    0.45    0.22
  -2  19  -3    0.27    0.28
  -3 -19  -3    0.45    0.34
  -3  19  -3    0.25    0.33
  -4 -19  -3    2.80    0.48
  -4  19  -3    2.08    0.41
   3 -20  -3    1.87    0.38
  -3  20   3    1.39    0.37
   2 -20  -3    0.61    0.32
  -2  20   3    0.28    0.29
   2  20  -3    0.03    0.21
   1  20  -3   -0.14    0.29
   1  20  -3    0.30    0.35
  -1  20   3    0.47    0.30
   0 -20  -3    1.92    0.36
   0  20  -3    1.80    0.30
   0  20  -3    1.62    0.32
   0  20   3    1.94    0.31
   0  20   3    1.23    0.30
  -1 -20  -3    0.28    0.30
  -1  20  -3   -0.22    0.28
   1  20   3    0.05    0.27
   1  20   3   -0.30    0.29
  -2 -20  -3    0.04    0.34
   2  20   3    0.33    0.24
  -2  20  -3    0.05    0.32
  -3 -20  -3    2.40    0.45
  -3  20  -3    1.31    0.38
  -3  21   3    1.73    0.41
  -2  21   3    0.85    0.35
   2  21  -3    0.12    0.24
   1  21  -3    1.66    0.36
   1  21  -3    1.75    0.31
   0 -21  -3    0.18    0.36
   0  21  -3   -0.42    0.34
   0  21  -3    0.18    0.29
   0  21   3    0.24    0.31
  -1 -21  -3    0.22    0.37
   1  21   3    0.00    0.32
   1  21   3    0.69    0.30
  -1  21  -3    0.03    0.32
  -2 -21  -3    2.07    0.42
  -2  21  -3    2.30    0.40
   2  21   3    1.74    0.31
  -3 -21  -3    0.32    0.45
  -2  22   3    0.60    0.41
  -1  22   3    0.82    0.39
   1  22  -3   -0.10    0.32
   0  22   3    1.53    0.38
   0  22  -3    0.96    0.35
  -1 -22  -3    0.88    0.43
  -1  22  -3    1.89    0.37
   1  22   3    1.03    0.37
  -2 -22  -3    0.36    0.46
  -2  22  -3    0.67    0.42
   1  23  -3    1.30    0.40
  -1  23   3    1.99    0.46
   0  23  -3    1.67    0.44
   0  23   3    2.12    0.45
  -1 -23  -3    0.29    0.48
  -1  23  -3    0.83    0.42
   1  23   3    0.29    0.42
  -7   0   4    0.29    0.19
  -6   0   4    0.53    0.14
  -6   0   4    0.75    0.13
  -6   0   4    0.68    0.13
  -5   0   4   -0.06    0.08
  -4   0   4   90.93    2.74
  -4   0   4   91.85    2.72
  -3   0   4    0.02    0.04
   2   0  -4  154.96    4.59
  -2   0   4  151.50    4.58
  -2   0   4  146.97    4.51
   0   0   4  121.53    3.64
   0   0  -4  120.24    3.62
   0   0  -4  121.06    3.64
   0   0   4  116.99    3.61
   1   0   4   -0.03    0.04
  -1   0  -4   -0.06    0.03
  -1   0  -4    0.00    0.04
   1   0   4   -0.06    0.03
   2   0   4    8.39    0.28
  -2   0  -4    8.42    0.28
  -2   0  -4    8.65    0.27
  -3   0  -4    0.01    0.03
  -3   0  -4   -0.11    0.06
  -4   0  -4   17.51    0.55
  -4   0  -4   16.02    0.51
  -5   0  -4    0.00    0.11
  -6   0  -4   -0.03    0.16
  -7   0  -4    0.58    0.26
  -7  -1   4    0.61    0.27
  -7   1   4    0.57    0.22
  -6  -1   4    0.03    0.11
  -6  -1   4    0.07    0.11
  -6  -1   4    0.28    0.16
  -6   1   4    0.32    0.14
  -6   1   4    0.05    0.11
  -6   1   4   -0.03    0.14
  -5  -1   4    5.33    0.27
  -5  -1   4    5.25    0.21
  -5  -1   4    5.28    0.21
  -5   1   4    5.88    0.24
  -5   1   4    5.44    0.24
  -5   1   4    5.28    0.24
  -4  -1   4   12.73    0.45
  -4   1   4   12.05    0.41
  -4   1   4   12.88    0.41
  -4   1   4   12.85    0.42
   3  -1  -4    6.67    0.25
  -3  -1   4    6.36    0.26
  -3   1   4    6.27    0.24
  -3   1   4    6.30    0.22
   2  -1  -4    0.18    0.06
  -2  -1   4    0.17    0.02
  -2  -1   4    0.09    0.07
  -2   1   4    0.22    0.04
  -2   1   4    0.14    0.05
   1  -1  -4  335.71   10.37
   1  -1  -4  363.63   10.46
  -1  -1   4  345.38   10.44
   1   1  -4  354.31   10.47
  -1   1   4  342.57   10.38
[truncated: 610,679 more chars]
