# Supplementary material for: Crystal structures of 4-methyl-2-oxo-2H-chromene-7,8-diyl di­acetate and 4-methyl-2-oxo-2H-chromene-7,8-diyl bis­(pent-4-ynoate)
Source: Acta Crystallogr E Crystallogr Commun. 2016 Apr 15;72(Pt 5):704–8. doi: 10.1107/S2056989016005892 (PMC4908516; doi:10.1107/S2056989016005892)
Supplement: Supplementary file 2 [file e-72-00704-1sup2.hkl]

data_1                                                                          
_shelx_title ' shelxt_a.res in P-1'                                             
_shelx_refln_list_code          4                                               
_shelx_F_calc_maximum      100.32                                               
_exptl_crystal_F_000       288.00                                               
_reflns_d_resolution_high  0.6583                                               
                                                                                
loop_                                                                           
 _space_group_symop_operation_xyz                                               
 'x, y, z'                                                                      
 '-x, -y, -z'                                                                   
                                                                                
_cell_length_a     7.3722                                                       
_cell_length_b     8.7235                                                       
_cell_length_c    11.7032                                                       
_cell_angle_alpha  69.263                                                       
_cell_angle_beta   87.519                                                       
_cell_angle_gamma  69.113                                                       
                                                                                
_shelx_F_squared_multiplier     1.000                                           
                                                                                
loop_                                                                           
 _refln_index_h                                                                 
 _refln_index_k                                                                 
 _refln_index_l                                                                 
 _refln_F_squared_calc                                                          
 _refln_F_squared_meas                                                          
 _refln_F_squared_sigma                                                         
 _refln_observed_status                                                         
   2   0   0         31.48         52.90         3.43 o                         
   3   0   0          2.77          2.71         0.58 o                         
   4   0   0         16.17         16.12         1.38 o                         
   5   0   0        246.97        299.70         7.31 o                         
   6   0   0         16.85         18.03         1.77 o                         
   7   0   0          6.02          6.77         1.28 o                         
   8   0   0          0.70          1.21         1.42 o                         
   9   0   0         10.49         10.39         2.82 o                         
  -9   1   0         24.40         26.24         4.93 o                         
  -8   1   0         30.85         26.32         4.47 o                         
  -7   1   0         16.68         17.31         2.08 o                         
  -6   1   0         34.91         33.42         2.32 o                         
  -5   1   0         11.64         13.95         1.59 o                         
  -4   1   0         18.59         19.97         1.71 o                         
  -3   1   0        682.66        756.02        19.47 o                         
  -2   1   0        558.89        549.91        19.36 o                         
  -1   1   0        810.13        856.53        21.78 o                         
   1   1   0         71.18         70.19         2.13 o                         
   2   1   0      10063.54      10349.33       338.36 o                         
   3   1   0          6.35          7.53         0.69 o                         
   4   1   0        313.66        357.12        10.01 o                         
   5   1   0         72.90         80.58         3.17 o                         
   6   1   0         10.69          8.96         0.85 o                         
   7   1   0         93.97        101.90         6.93 o                         
   8   1   0          5.57          8.48         2.81 o                         
   9   1   0          6.04          4.94         1.89 o                         
  10   1   0          5.65          4.41         2.40 o                         
  -9   2   0          1.33          1.75         1.62 o                         
  -8   2   0         31.14         29.19         4.90 o                         
  -7   2   0          0.95         -0.02         1.23 o                         
  -6   2   0          4.97          1.62         3.00 o                         
  -5   2   0         86.05         81.92         6.22 o                         
  -4   2   0          0.17         -0.38         0.64 o                         
  -3   2   0        778.20        853.30        50.00 o                         
  -2   2   0        397.04        381.22         7.53 o                         
  -1   2   0        708.16        819.99        14.40 o                         
   0   2   0         45.75         46.40         1.19 o                         
   1   2   0       1525.27       1487.54        20.15 o                         
   2   2   0       7749.92       8305.74       157.12 o                         
   3   2   0       1857.85       2120.84        72.05 o                         
   4   2   0         98.90        114.08         2.86 o                         
   5   2   0         76.00         69.32         2.79 o                         
   6   2   0         22.00         20.35         1.26 o                         
   7   2   0         43.16         43.18         3.00 o                         
   8   2   0          0.35         -0.81         1.05 o                         
   9   2   0          0.32          1.83         1.93 o                         
  10   2   0          2.55          7.46         2.94 o                         
  -8   3   0          0.16          0.14         1.42 o                         
  -7   3   0         26.46         27.25         2.94 o                         
  -6   3   0        267.51        276.14        15.67 o                         
  -5   3   0         14.37         13.03         1.54 o                         
  -4   3   0         11.47         11.85         0.98 o                         
  -3   3   0         97.00        102.53         3.76 o                         
  -2   3   0        149.85        150.69         3.91 o                         
  -1   3   0        454.76        505.53         9.78 o                         
   0   3   0        211.43        219.21         4.99 o                         
   1   3   0        553.36        579.98        14.21 o                         
   2   3   0          7.04          9.26         0.46 o                         
   3   3   0         21.19         24.12         1.05 o                         
   4   3   0       2885.57       2931.06       145.19 o                         
   5   3   0         88.72        105.00         4.68 o                         
   6   3   0         33.92         31.15         2.48 o                         
   7   3   0         26.65         21.80         2.36 o                         
   8   3   0          9.71         10.34         1.65 o                         
   9   3   0         27.95         26.02         4.27 o                         
  10   3   0          4.54          5.48         2.21 o                         
  -8   4   0          0.06          0.13         0.98 o                         
  -7   4   0          1.80          2.02         3.10 o                         
  -6   4   0         11.34          4.66         2.48 o                         
  -5   4   0          2.99          3.29         1.17 o                         
  -4   4   0        230.50        203.94         6.44 o                         
  -3   4   0         34.47         33.50         1.76 o                         
  -2   4   0         10.92         13.20         0.84 o                         
  -1   4   0        444.35        503.70         8.37 o                         
   0   4   0       1317.47       1389.04        43.41 o                         
   1   4   0        721.95        746.78        19.28 o                         
   2   4   0          1.54          1.44         0.25 o                         
   3   4   0         38.48         45.09         1.44 o                         
   4   4   0        396.77        453.32        11.85 o                         
   5   4   0         65.06         66.77         4.15 o                         
   6   4   0          1.53          2.01         0.78 o                         
   7   4   0         89.00         87.22         4.81 o                         
   8   4   0         20.44         22.42         2.46 o                         
   9   4   0          1.90          1.84         1.19 o                         
  10   4   0          5.77          4.15         2.09 o                         
  -7   5   0         18.54         18.33         2.70 o                         
  -6   5   0          0.01         -0.43         0.79 o                         
  -5   5   0         10.86         15.18         2.05 o                         
  -4   5   0        167.24        138.50         6.56 o                         
  -3   5   0        130.01        115.26         5.50 o                         
  -2   5   0          7.09         10.28         1.33 o                         
  -1   5   0        115.32        121.05         4.32 o                         
   0   5   0          1.02          0.22         0.84 o                         
   1   5   0        762.97        849.24        18.14 o                         
   2   5   0        556.41        573.76        11.80 o                         
   3   5   0        100.36        105.83         4.15 o                         
   4   5   0        192.01        185.29         6.44 o                         
   5   5   0         98.78        105.51         7.69 o                         
   6   5   0        435.60        446.99        13.84 o                         
   7   5   0         70.40         72.34         4.35 o                         
   8   5   0          7.80          8.09         1.70 o                         
   9   5   0         19.63         20.58         2.62 o                         
  10   5   0          0.03          1.07         1.16 o                         
  -6   6   0         12.16         13.78         2.17 o                         
  -5   6   0          0.21          0.41         0.71 o                         
  -4   6   0          8.99          6.56         1.47 o                         
  -3   6   0         75.45         79.15         4.56 o                         
  -2   6   0        222.50        191.59         6.63 o                         
  -1   6   0          0.39          0.19         0.44 o                         
   0   6   0         32.87         35.26         1.75 o                         
   1   6   0         94.93         93.46         3.61 o                         
   2   6   0        158.26        166.57         5.25 o                         
   3   6   0        136.18        149.36         3.66 o                         
   4   6   0         14.44         16.79         1.04 o                         
   5   6   0         22.31         19.21         1.77 o                         
   6   6   0        105.93        107.11         8.54 o                         
   7   6   0        174.37        176.78        12.97 o                         
   8   6   0         48.71         45.11         6.16 o                         
   9   6   0          0.17         -0.03         2.16 o                         
  10   6   0          4.34          4.61         2.10 o                         
  11   6   0          0.05          2.32         1.89 o                         
  -5   7   0         29.35         36.24         5.32 o                         
  -4   7   0          0.29          3.23         1.62 o                         
  -3   7   0         34.52         33.35         4.66 o                         
  -2   7   0         75.63         66.37         6.41 o                         
  -1   7   0         55.07         49.21         3.33 o                         
   0   7   0          2.86          3.12         0.82 o                         
   1   7   0          0.79          0.42         0.64 o                         
   2   7   0         12.37         15.10         1.46 o                         
   3   7   0         95.98        101.43         4.02 o                         
   4   7   0        510.30        517.75        12.54 o                         
   5   7   0          7.65          9.19         1.41 o                         
   6   7   0         48.06         48.12         9.24 o                         
   7   7   0         12.83         14.19         1.92 o                         
   8   7   0         27.82         25.07         2.67 o                         
   9   7   0         20.49         20.18         2.64 o                         
  10   7   0          3.36          3.92         2.02 o                         
  -4   8   0         44.80         60.94         7.33 o                         
  -3   8   0         10.78         14.88         3.49 o                         
  -2   8   0          3.22          4.85         1.76 o                         
  -1   8   0          0.33          0.07         0.77 o                         
   0   8   0        185.20        178.50         7.53 o                         
   1   8   0         22.39         19.18         2.69 o                         
   2   8   0          8.22          7.35         1.07 o                         
   3   8   0         12.54          9.64         1.40 o                         
   4   8   0          0.23          0.96         0.56 o                         
   5   8   0         48.00         56.93         4.22 o                         
   6   8   0         14.20         12.92         2.12 o                         
   7   8   0          0.00         -1.22         1.22 o                         
   8   8   0         16.84         14.96         3.49 o                         
   9   8   0          0.04          4.54         2.28 o                         
  10   8   0          9.36          3.48         1.64 o                         
  -3   9   0         79.44         93.57         9.24 o                         
  -2   9   0         22.10         24.49         4.49 o                         
  -1   9   0         12.84         10.46         2.82 o                         
   0   9   0          0.00          0.11         0.92 o                         
   1   9   0         24.07         16.87         2.15 o                         
   2   9   0         23.12         19.71         3.39 o                         
   3   9   0          3.22          3.37         0.86 o                         
   4   9   0          1.32         -0.05         0.56 o                         
   5   9   0         29.10         26.11         3.00 o                         
   6   9   0         25.21         23.60         2.89 o                         
   7   9   0         28.04         29.87         3.47 o                         
   8   9   0          7.20          8.13         2.09 o                         
   9   9   0          0.85          3.05         2.29 o                         
  -1  10   0         22.86         27.85         4.86 o                         
   0  10   0          0.26          1.01         1.28 o                         
   1  10   0          1.60          0.87         0.81 o                         
   2  10   0         20.07         18.23         3.31 o                         
   3  10   0         45.01         44.46         3.06 o                         
   4  10   0          8.67         11.80         2.12 o                         
   5  10   0         20.46         24.03         3.00 o                         
   6  10   0          2.56          4.22         1.55 o                         
   7  10   0          7.15          9.45         2.02 o                         
   8  10   0         13.18         12.58         2.40 o                         
   0  11   0         50.98         56.51         6.99 o                         
   1  11   0          0.13         -0.37         1.21 o                         
   2  11   0          1.88          0.09         0.85 o                         
   3  11   0          0.46          0.03         0.93 o                         
   4  11   0         44.60         40.84         3.99 o                         
   5  11   0          1.30          0.93         3.13 o                         
   6  11   0          1.76          2.25         1.22 o                         
   7  11   0          4.41          4.04         2.02 o                         
   2  12   0          0.11         -0.80         1.10 o                         
   3  12   0          1.65          1.94         1.79 o                         
   4  12   0          0.77          4.27         2.24 o                         
  -7 -11   1          0.45          0.00         1.22 o                         
  -6 -11   1          4.15          2.68         1.24 o                         
  -5 -11   1          5.08          4.90         1.65 o                         
  -4 -11   1         37.57         35.79         3.75 o                         
  -3 -11   1         14.54         16.17         2.46 o                         
  -2 -11   1          1.57          0.80         1.20 o                         
  -1 -11   1          6.84          9.05         2.87 o                         
  -8 -10   1         28.59         28.62         3.60 o                         
  -7 -10   1         80.92         89.82         6.31 o                         
  -6 -10   1         32.70         39.61         3.98 o                         
  -5 -10   1          6.58          8.09         1.90 o                         
  -4 -10   1          4.22          3.54         1.51 o                         
  -3 -10   1         39.61         39.87         2.94 o                         
  -2 -10   1         55.08         48.32         3.98 o                         
  -1 -10   1          1.63          2.54         1.28 o                         
   0 -10   1          0.55          1.29         1.33 o                         
   1 -10   1         28.59         31.49         5.16 o                         
  -9  -9   1          3.74          6.53         2.67 o                         
  -8  -9   1          1.39          1.76         1.11 o                         
  -7  -9   1         15.45         13.79         2.49 o                         
  -6  -9   1         12.54         13.43         3.02 o                         
  -5  -9   1         36.34         36.38         3.53 o                         
  -4  -9   1          9.03          7.77         1.10 o                         
  -3  -9   1         18.72         18.00         1.83 o                         
  -2  -9   1        130.35        118.14         6.17 o                         
  -1  -9   1         20.94         23.99         2.61 o                         
   0  -9   1         16.54         17.76         2.25 o                         
   1  -9   1          0.03         -1.48         1.50 o                         
   2  -9   1          0.98         -0.56         1.38 o                         
 -10  -8   1        146.22        150.53        11.91 o                         
  -9  -8   1          6.83          7.22         2.71 o                         
  -8  -8   1          0.54         -1.98         1.98 o                         
  -7  -8   1          0.34          1.98         1.56 o                         
  -6  -8   1          9.47         11.14         2.07 o                         
  -5  -8   1         40.43         40.22         3.61 o                         
  -4  -8   1         25.18         23.56         1.94 o                         
  -3  -8   1         25.19         23.58         1.95 o                         
  -2  -8   1          2.20          3.79         1.21 o                         
  -1  -8   1         77.20         76.08         4.56 o                         
   0  -8   1        157.14        141.52         6.68 o                         
   1  -8   1         19.30         22.00         2.63 o                         
   2  -8   1          8.62          8.24         2.81 o                         
   3  -8   1          2.75          5.73         2.14 o                         
   4  -8   1          0.58          2.86         2.16 o                         
 -10  -7   1         11.11          7.04         2.15 o                         
  -9  -7   1         26.42         26.16         4.50 o                         
  -8  -7   1        150.98        153.05        13.62 o                         
  -7  -7   1          0.03          0.30         0.71 o                         
  -6  -7   1         39.79         40.53         3.00 o                         
  -5  -7   1        302.15        304.59        34.38 o                         
  -4  -7   1         59.14         54.46         2.79 o                         
  -3  -7   1        194.14        201.30         6.31 o                         
  -2  -7   1         18.81         16.35         1.52 o                         
  -1  -7   1         35.52         33.04         2.72 o                         
   0  -7   1         91.12         81.76         4.49 o                         
   1  -7   1          5.00          3.85         1.04 o                         
   2  -7   1         16.67         10.91         2.91 o                         
   3  -7   1          1.14          2.74         1.25 o                         
   4  -7   1         11.97          5.29         1.83 o                         
   5  -7   1          2.27          1.20         1.66 o                         
 -10  -6   1          0.04          1.26         1.49 o                         
  -9  -6   1          4.82          6.45         1.35 o                         
  -8  -6   1        419.84        406.04        14.04 o                         
  -7  -6   1          0.76          0.37         1.36 o                         
  -6  -6   1        157.65        173.02        17.11 o                         
  -5  -6   1          4.95          6.44         1.79 o                         
  -4  -6   1        118.42        119.40         4.84 o                         
  -3  -6   1        437.01        443.60        10.82 o                         
  -2  -6   1         11.47         12.40         0.58 o                         
  -1  -6   1         62.58         58.86         2.77 o                         
   0  -6   1         10.35          9.39         0.68 o                         
   1  -6   1        109.33        107.55         4.98 o                         
   2  -6   1        122.41        114.81        10.67 o                         
   3  -6   1         43.39         44.27         5.18 o                         
   4  -6   1          2.28          1.31         0.97 o                         
   5  -6   1          2.28          1.05         1.51 o                         
   6  -6   1         10.91         15.74         3.72 o                         
 -10  -5   1          4.25          7.00         2.79 o                         
  -9  -5   1          2.34         -0.39         2.35 o                         
  -8  -5   1          6.39          7.13         1.45 o                         
  -7  -5   1         25.97         29.87         3.15 o                         
  -6  -5   1       1866.77       2026.19       103.37 o                         
  -5  -5   1         29.06         35.92         3.42 o                         
  -4  -5   1        251.35        247.23         6.17 o                         
  -3  -5   1          0.11          0.17         0.27 o                         
  -2  -5   1         45.21         47.41         1.43 o                         
  -1  -5   1        718.36        756.51        12.15 o                         
   0  -5   1          3.02          3.35         0.50 o                         
   1  -5   1         50.97         53.22         1.85 o                         
   2  -5   1          9.39         10.35         1.02 o                         
   3  -5   1         10.77         14.79         1.74 o                         
   4  -5   1          3.41          1.77         0.93 o                         
   5  -5   1         28.92         32.85         3.19 o                         
   6  -5   1          1.13         -0.22         1.18 o                         
   7  -5   1          0.07          0.25         0.91 o                         
 -10  -4   1          9.27         10.81         3.11 o                         
  -9  -4   1         69.17         64.54         6.79 o                         
  -8  -4   1         11.28         16.14         2.03 o                         
  -7  -4   1         53.06         60.63         8.23 o                         
  -6  -4   1        240.26        238.82        28.58 o                         
  -5  -4   1          4.38          1.78         1.36 o                         
  -4  -4   1        396.80        403.96        16.65 o                         
  -3  -4   1          0.30          0.10         0.22 o                         
  -2  -4   1        177.89        181.56         4.26 o                         
  -1  -4   1        118.08        135.23         3.12 o                         
   0  -4   1        296.20        301.39         7.00 o                         
   1  -4   1        229.62        268.70         5.59 o                         
   2  -4   1        120.92        123.01         3.83 o                         
   3  -4   1         15.49         16.75         1.93 o                         
   4  -4   1         57.16         45.32         4.61 o                         
   5  -4   1         72.06         61.37         6.18 o                         
   6  -4   1          0.00          0.08         1.03 o                         
   7  -4   1         21.55         24.26         2.94 o                         
   8  -4   1          0.97          1.56         1.13 o                         
 -10  -3   1          5.19          1.75         1.50 o                         
  -9  -3   1         27.52         23.77         4.22 o                         
  -8  -3   1          7.41          6.29         1.30 o                         
  -7  -3   1         40.93         39.18         2.97 o                         
  -6  -3   1         17.15         15.07         1.79 o                         
  -5  -3   1         48.95         45.05         3.03 o                         
  -4  -3   1       4089.14       4323.83       102.15 o                         
  -3  -3   1        674.39        697.40        14.09 o                         
  -2  -3   1        425.65        494.02         9.13 o                         
  -1  -3   1         20.85         23.93         0.96 o                         
   0  -3   1        101.68        100.18         3.07 o                         
   1  -3   1        135.78        170.37         6.87 o                         
   2  -3   1         71.34         80.28         2.28 o                         
   3  -3   1         56.94         58.31         2.28 o                         
   4  -3   1          3.03          1.86         0.98 o                         
   5  -3   1         21.03         19.30         2.34 o                         
   6  -3   1          0.67          1.32         0.98 o                         
   7  -3   1          0.50         -0.92         0.92 o                         
   8  -3   1          2.30         -0.51         1.11 o                         
 -10  -2   1          1.90          3.21         2.41 o                         
  -9  -2   1          3.26          8.04         2.84 o                         
  -8  -2   1          5.06          4.45         1.81 o                         
  -7  -2   1         70.08         72.77         4.03 o                         
  -6  -2   1         28.79         28.87         1.93 o                         
  -5  -2   1          0.16          0.65         0.60 o                         
  -4  -2   1          3.01          4.44         1.15 o                         
  -3  -2   1        336.08        340.49        22.68 o                         
  -2  -2   1       5419.61       5646.30       110.26 o                         
  -1  -2   1        553.04        511.50        11.73 o                         
   0  -2   1          9.74          9.63         0.53 o                         
   1  -2   1          8.90          7.38         0.38 o                         
   2  -2   1         81.56         86.20         1.86 o                         
   3  -2   1        148.22        165.09         3.97 o                         
   4  -2   1        101.95         96.97         2.34 o                         
   5  -2   1         10.38         11.56         1.53 o                         
   6  -2   1          4.12          2.17         2.08 o                         
   7  -2   1          0.02         -0.56         0.79 o                         
   8  -2   1          8.52          8.52         1.80 o                         
   9  -2   1          3.01         10.89         3.14 o                         
 -10  -1   1         17.45         22.48         4.54 o                         
  -9  -1   1          7.46          6.07         2.40 o                         
  -8  -1   1          1.71          4.96         1.99 o                         
  -7  -1   1        106.30        116.11         8.65 o                         
  -6  -1   1        190.61        188.75         7.05 o                         
  -5  -1   1        281.07        314.44         7.45 o                         
  -4  -1   1         50.99         49.58         1.79 o                         
  -3  -1   1         78.63         84.14         3.12 o                         
  -2  -1   1       3765.87       4005.98        76.09 o                         
  -1  -1   1       2019.76       1895.14        44.47 o                         
   0  -1   1        460.44        459.52        11.25 o                         
   1  -1   1       5059.72       4969.19        83.69 o                         
   2  -1   1       1068.39       1155.81        22.75 o                         
   3  -1   1         16.67         23.10         1.13 o                         
   4  -1   1        208.57        224.93         5.72 o                         
   5  -1   1          0.08         -0.64         0.64 o                         
   6  -1   1          5.06          4.04         1.06 o                         
   7  -1   1          2.30          1.85         0.75 o                         
   8  -1   1          5.93          4.47         2.11 o                         
   9  -1   1          0.17          1.17         1.42 o                         
  -9   0   1          6.97          9.38         2.96 o                         
  -8   0   1          0.00          0.73         1.74 o                         
  -7   0   1          9.32          9.25         1.38 o                         
  -6   0   1          7.49          7.12         0.71 o                         
  -5   0   1        330.17        358.15         8.36 o                         
  -4   0   1         47.70         57.03         3.43 o                         
  -3   0   1        168.67        179.31         4.90 o                         
  -2   0   1        693.17        717.26        13.91 o                         
  -1   0   1       1222.57       1203.14        39.60 o                         
   1   0   1       2625.89       2749.44        90.72 o                         
   2   0   1       1163.15       1114.95        38.57 o                         
   3   0   1        482.89        493.00        29.99 o                         
   4   0   1         68.68         72.21         3.38 o                         
   5   0   1        104.81        112.97         4.89 o                         
   6   0   1          0.00         -0.38         0.38 o                         
   7   0   1          0.25         -0.27         0.80 o                         
   8   0   1          3.53          4.87         2.42 o                         
   9   0   1          8.43          8.68         2.70 o                         
  -9   1   1          1.47          2.04         2.05 o                         
  -8   1   1         64.92         67.20         7.12 o                         
  -7   1   1          0.94          0.66         1.89 o                         
  -6   1   1          8.08          8.46         1.46 o                         
  -5   1   1        142.81        149.96         5.97 o                         
  -4   1   1        389.80        414.01        11.99 o                         
  -3   1   1        416.58        430.89        12.65 o                         
  -2   1   1        640.83        616.51        12.70 o                         
  -1   1   1        100.01         99.44         3.07 o                         
   1   1   1       3945.76       4336.95       100.37 o                         
   2   1   1        395.19        439.52        16.34 o                         
   3   1   1        186.35        226.69        10.42 o                         
   4   1   1        105.17        113.82         7.05 o                         
   5   1   1         77.43         76.78         3.57 o                         
   6   1   1         50.02         55.61         4.63 o                         
   7   1   1          0.66          0.67         0.67 o                         
   8   1   1          0.06         -0.61         1.63 o                         
   9   1   1          3.54          2.24         1.58 o                         
  10   1   1          0.23          2.03         1.77 o                         
  -9   2   1          1.90          5.31         2.36 o                         
  -8   2   1         81.05         96.81         9.03 o                         
  -7   2   1         46.90         50.89         3.75 o                         
  -6   2   1          2.58          2.35         1.78 o                         
  -5   2   1          0.81          0.63         0.59 o                         
  -4   2   1        148.92        159.68         6.18 o                         
  -3   2   1        233.50        276.04        10.99 o                         
  -2   2   1       1393.68       1609.51        38.92 o                         
  -1   2   1        201.55        203.26         6.34 o                         
   0   2   1       1232.53       1220.84        20.42 o                         
   1   2   1          0.06          0.09         0.16 o                         
   2   2   1       2748.07       2850.33        94.70 o                         
   3   2   1        222.05        233.04        10.37 o                         
   4   2   1          0.14          0.13         0.87 o                         
   5   2   1         92.06         97.47         9.29 o                         
   6   2   1         10.69         13.94         2.97 o                         
   7   2   1          8.99         10.15         0.96 o                         
   8   2   1         38.22         47.04         5.73 o                         
   9   2   1          6.57          9.11         2.98 o                         
  10   2   1          5.25          2.63         1.76 o                         
  -8   3   1          2.94         12.28         3.44 o                         
  -7   3   1          2.06          1.59         0.90 o                         
  -6   3   1        177.90        176.75        10.77 o                         
  -5   3   1          1.45         -0.34         0.87 o                         
  -4   3   1          0.01          0.63         0.64 o                         
  -3   3   1        212.15        227.99         7.79 o                         
  -2   3   1         70.98         98.94         2.73 o                         
  -1   3   1        506.12        516.56         8.36 o                         
   0   3   1         10.61          9.61         0.61 o                         
   1   3   1        173.80        173.85         3.37 o                         
   2   3   1       1085.46       1113.15        18.85 o                         
   3   3   1        370.73        414.53        10.84 o                         
   4   3   1         47.61         32.05         3.14 o                         
   5   3   1          2.27          2.84         1.37 o                         
   6   3   1         12.60         12.48         0.99 o                         
   7   3   1         25.47         25.28         2.07 o                         
   8   3   1          2.14          0.46         0.65 o                         
   9   3   1          6.42          4.58         1.70 o                         
  10   3   1          1.56         -0.74         2.22 o                         
  -8   4   1          7.71          6.23         2.51 o                         
  -7   4   1          0.39          0.88         1.33 o                         
  -6   4   1          2.26          0.87         1.08 o                         
  -5   4   1        145.84        137.14         7.50 o                         
  -4   4   1          0.23          1.89         0.48 o                         
  -3   4   1          5.03          5.33         0.77 o                         
  -2   4   1         11.37         15.97         1.01 o                         
  -1   4   1        220.16        250.35         6.90 o                         
   0   4   1        654.20        703.08        12.52 o                         
   1   4   1        166.59        193.55        12.57 o                         
   2   4   1          0.45          0.29         0.44 o                         
   3   4   1         68.57         87.57         2.56 o                         
   4   4   1         50.21         55.32         2.37 o                         
   5   4   1        289.90        301.99         8.72 o                         
   6   4   1         36.72         40.55         1.52 o                         
   7   4   1         42.18         45.26         3.30 o                         
   8   4   1          3.62          4.52         1.18 o                         
   9   4   1          1.04         -1.01         1.25 o                         
  10   4   1         15.94         16.00         3.60 o                         
  -7   5   1         11.64         16.22         2.47 o                         
  -6   5   1          0.08         -1.11         1.23 o                         
  -5   5   1          2.80          3.94         1.68 o                         
  -4   5   1         89.14         79.49         4.62 o                         
  -3   5   1         75.33         60.87         2.79 o                         
  -2   5   1         31.23         37.48         1.61 o                         
  -1   5   1          3.68          3.06         0.47 o                         
   0   5   1         59.60         59.12         2.03 o                         
   1   5   1        321.22        331.16         9.93 o                         
   2   5   1          2.43          3.90         0.59 o                         
   3   5   1         13.03         12.29         1.37 o                         
   4   5   1        113.61        116.02         5.75 o                         
   5   5   1         96.73        100.98         3.20 o                         
   6   5   1         12.21          9.06         1.08 o                         
   7   5   1          4.65          3.77         1.33 o                         
   8   5   1         49.42         54.37         4.23 o                         
   9   5   1          0.02          0.25         0.74 o                         
  10   5   1          0.01         -1.53         1.53 o                         
  -7   6   1         47.92         45.83         6.06 o                         
  -6   6   1         14.30         17.00         2.59 o                         
  -5   6   1          8.68          6.75         1.51 o                         
  -4   6   1          1.35          0.52         0.64 o                         
  -3   6   1         46.00         38.12         2.97 o                         
  -2   6   1         67.90         59.57         2.25 o                         
  -1   6   1         50.98         55.58         2.85 o                         
   0   6   1         95.89         92.75         3.39 o                         
   1   6   1         48.03         50.16         2.48 o                         
   2   6   1         50.79         44.44         2.62 o                         
   3   6   1         31.58         28.73         1.39 o                         
   4   6   1          0.37         -0.07         0.31 o                         
   5   6   1        243.31        269.91        18.66 o                         
   6   6   1         45.79         41.88         2.97 o                         
   7   6   1         17.67         18.52         2.14 o                         
   8   6   1         46.62         45.18         3.63 o                         
   9   6   1          0.59          0.68         1.02 o                         
  10   6   1          0.09         -0.75         1.52 o                         
  11   6   1          3.07          1.53         1.43 o                         
  -6   7   1        139.92        167.47        12.65 o                         
  -5   7   1         44.69         62.81         7.06 o                         
  -4   7   1         13.72          9.56         2.64 o                         
  -3   7   1          1.14         -0.71         1.11 o                         
  -2   7   1         10.60          7.90         2.33 o                         
  -1   7   1        188.60        157.87         6.45 o                         
   0   7   1          0.73          1.71         0.76 o                         
   1   7   1          2.25          2.19         0.77 o                         
   2   7   1          2.90          1.12         0.72 o                         
   3   7   1         28.65         25.39         1.84 o                         
   4   7   1        100.31         97.48         3.86 o                         
   5   7   1         30.68         33.31         2.27 o                         
   6   7   1         25.11         27.44         2.38 o                         
   7   7   1         23.78         24.31         2.62 o                         
   8   7   1         14.43         17.80         2.33 o                         
   9   7   1          0.14         -1.12         1.12 o                         
  10   7   1          0.54         -2.06         2.06 o                         
  -4   8   1        108.08        116.29        10.01 o                         
  -3   8   1         30.07         31.67         4.83 o                         
  -2   8   1         73.62         75.72         7.28 o                         
  -1   8   1          3.84          3.01         2.43 o                         
   0   8   1         23.74         21.23         2.46 o                         
   1   8   1          1.02          0.40         0.67 o                         
   2   8   1         49.86         50.53         2.88 o                         
   3   8   1          3.56          3.42         0.84 o                         
   4   8   1          0.20          0.31         0.72 o                         
   5   8   1         21.99         21.28         2.52 o                         
   6   8   1         30.24         32.46         3.25 o                         
   7   8   1          0.57          0.01         1.40 o                         
   8   8   1         11.80          7.26         2.38 o                         
   9   8   1          0.38          1.84         1.86 o                         
  10   8   1          0.00         -0.58         1.68 o                         
  -3   9   1          2.90          2.03         1.46 o                         
  -2   9   1          4.65         11.67         2.85 o                         
  -1   9   1          8.00          9.53         2.76 o                         
   0   9   1         23.41         21.68         2.38 o                         
   1   9   1         84.80         84.01         4.90 o                         
   2   9   1          0.06          0.66         0.74 o                         
   3   9   1          0.38          1.21         0.65 o                         
   4   9   1         12.09         12.03         1.54 o                         
   5   9   1         16.52         16.86         2.41 o                         
   6   9   1         12.02         10.69         1.92 o                         
   7   9   1          3.71          1.86         1.18 o                         
   8   9   1          3.36          5.06         2.39 o                         
   9   9   1         19.32         17.21         3.95 o                         
  10   9   1          0.00          1.36         1.48 o                         
  -2  10   1         58.02         68.98         7.77 o                         
  -1  10   1          1.24          0.60         1.21 o                         
   0  10   1         12.22          8.78         2.66 o                         
   1  10   1         37.57         34.29         3.20 o                         
   2  10   1          1.11         -0.08         1.16 o                         
   3  10   1          8.21          9.07         1.36 o                         
   4  10   1          2.30          0.40         0.86 o                         
   5  10   1          3.50          2.22         2.19 o                         
   6  10   1         41.69         46.53         6.50 o                         
   7  10   1          2.39          3.70         1.54 o                         
   8  10   1          1.33          2.26         1.36 o                         
   0  11   1          2.42          5.45         2.43 o                         
   1  11   1          1.27          1.17         1.19 o                         
   2  11   1         14.09         11.08         1.98 o                         
   3  11   1          9.87          6.64         1.43 o                         
   4  11   1          1.08          1.14         1.70 o                         
   5  11   1          0.25          0.95         1.31 o                         
   6  11   1          6.15          6.23         1.91 o                         
   7  11   1          4.70          7.81         2.01 o                         
   2  12   1          3.47          3.24         1.87 o                         
   3  12   1          9.43          8.55         1.77 o                         
   4  12   1          3.08          3.81         2.40 o                         
   5  12   1         39.95         50.22         4.68 o                         
  -6 -11   2          4.28          6.98         2.53 o                         
  -5 -11   2         55.59         63.39         5.17 o                         
  -4 -11   2         19.71         27.12         4.93 o                         
  -3 -11   2          0.96          0.57         1.27 o                         
  -2 -11   2          0.89         -0.57         1.37 o                         
  -1 -11   2          1.79          2.96         1.60 o                         
  -8 -10   2          3.40          3.42         2.05 o                         
  -7 -10   2         38.42         39.53         4.15 o                         
  -6 -10   2          8.20          5.98         2.01 o                         
  -5 -10   2          0.52         -0.82         1.25 o                         
  -4 -10   2         42.31         45.18         4.05 o                         
  -3 -10   2          0.57         -0.76         1.05 o                         
  -2 -10   2          0.55          0.17         0.84 o                         
  -1 -10   2         13.06         13.90         2.19 o                         
   0 -10   2          0.20         -1.49         1.49 o                         
  -9  -9   2          1.68          3.48         1.81 o                         
  -8  -9   2          1.09          0.77         1.85 o                         
  -7  -9   2         52.01         52.09         4.62 o                         
  -6  -9   2         29.69         26.20         3.14 o                         
  -5  -9   2          0.88         -0.47         0.96 o                         
  -4  -9   2          0.80          0.20         0.80 o                         
  -3  -9   2          0.01         -0.05         0.74 o                         
  -2  -9   2         67.76         71.11         4.73 o                         
  -1  -9   2         30.24         31.93         3.12 o                         
   0  -9   2          5.17          7.41         1.63 o                         
   1  -9   2          3.67          3.55         1.71 o                         
   2  -9   2          5.45         11.14         3.09 o                         
 -10  -8   2        148.85        138.39        11.59 o                         
  -9  -8   2         21.24         22.81         4.58 o                         
  -8  -8   2         31.32         30.02         4.83 o                         
  -7  -8   2          0.85          2.60         1.26 o                         
  -6  -8   2          7.37          6.00         2.03 o                         
  -5  -8   2         95.38         94.67         8.69 o                         
  -4  -8   2          4.11          3.54         0.94 o                         
  -3  -8   2         32.28         30.95         3.26 o                         
  -2  -8   2          3.76          4.62         1.17 o                         
  -1  -8   2          4.96          5.30         1.80 o                         
   0  -8   2          0.55          4.75         1.59 o                         
   1  -8   2         14.77         14.30         3.20 o                         
   2  -8   2          1.59          3.77         1.99 o                         
   3  -8   2          3.14          2.24         2.03 o                         
 -10  -7   2         44.00         35.67         5.30 o                         
  -9  -7   2          7.49          7.26         2.51 o                         
  -8  -7   2        104.84        104.62         8.99 o                         
  -7  -7   2         19.97         18.85         3.54 o                         
  -6  -7   2          0.74          0.00         1.43 o                         
  -5  -7   2         11.75         11.89         1.92 o                         
  -4  -7   2         70.85         66.00         3.64 o                         
  -3  -7   2         54.67         52.76         2.83 o                         
  -2  -7   2         42.15         40.77         2.47 o                         
  -1  -7   2          2.14          1.39         1.01 o                         
   0  -7   2         34.38         34.07         4.63 o                         
   1  -7   2         55.61         54.09         3.67 o                         
   2  -7   2         22.33         18.93         3.67 o                         
   3  -7   2         10.48         12.53         3.19 o                         
   4  -7   2          0.38         -0.70         1.75 o                         
   5  -7   2          6.72          4.90         2.08 o                         
 -10  -6   2          0.02         -0.44         1.17 o                         
  -9  -6   2          3.79          3.10         1.20 o                         
  -8  -6   2        278.79        283.54        10.86 o                         
  -7  -6   2        113.69        111.22        10.59 o                         
  -6  -6   2          8.78          8.01         3.15 o                         
  -5  -6   2        127.47        127.32         5.56 o                         
  -4  -6   2          2.19          1.79         0.44 o                         
  -3  -6   2          1.12          0.56         0.63 o                         
  -2  -6   2        227.17        233.83         5.51 o                         
  -1  -6   2          1.94          2.51         0.64 o                         
   0  -6   2         10.10         11.61         1.00 o                         
   1  -6   2         19.91         18.36         1.91 o                         
   2  -6   2          8.45          8.31         1.33 o                         
   3  -6   2          3.85          2.46         1.87 o                         
   4  -6   2          0.19          1.31         1.46 o                         
   5  -6   2          1.88          2.27         1.25 o                         
   6  -6   2          0.46          1.49         1.63 o                         
 -10  -5   2          1.38         -0.51         1.17 o                         
  -9  -5   2         14.30         16.08         2.75 o                         
  -8  -5   2          2.75          3.41         1.25 o                         
  -7  -5   2         71.60         70.86         4.35 o                         
  -6  -5   2         39.66         35.77         3.05 o                         
  -5  -5   2        199.36        204.73         8.78 o                         
  -4  -5   2          1.99          2.75         0.53 o                         
  -3  -5   2         24.06         24.98         1.78 o                         
  -2  -5   2        155.86        151.67         5.29 o                         
  -1  -5   2         14.07         16.30         1.00 o                         
   0  -5   2          1.76          1.10         0.58 o                         
   1  -5   2         48.90         50.42         2.27 o                         
   2  -5   2         11.81         12.90         1.23 o                         
   3  -5   2          0.04         -0.63         0.63 o                         
   4  -5   2          0.01          0.77         0.78 o                         
   5  -5   2         31.28         29.00         4.46 o                         
   6  -5   2          4.14          4.51         1.83 o                         
   7  -5   2          0.66          0.78         2.63 o                         
 -10  -4   2         15.66         19.20         4.08 o                         
  -9  -4   2         13.59         11.23         2.96 o                         
  -8  -4   2         29.10         33.47         3.00 o                         
  -7  -4   2          8.08          7.52         1.40 o                         
  -6  -4   2        313.41        311.07        10.55 o                         
  -5  -4   2        563.12        542.06        15.61 o                         
  -4  -4   2         20.56         17.03         0.95 o                         
  -3  -4   2        274.10        270.31         8.39 o                         
  -2  -4   2          1.80          2.29         0.38 o                         
  -1  -4   2        198.16        189.73         6.42 o                         
   0  -4   2        194.44        186.13         6.14 o                         
   1  -4   2        158.97        166.91         4.73 o                         
   2  -4   2         87.09         82.12         3.04 o                         
   3  -4   2         13.53         10.61         1.50 o                         
   4  -4   2          1.33          1.75         0.66 o                         
   5  -4   2          1.34          0.66         0.65 o                         
   6  -4   2          4.01          4.02         1.17 o                         
   7  -4   2          1.28         -1.19         1.19 o                         
   8  -4   2          4.12          2.22         1.15 o                         
 -10  -3   2          6.89          7.30         2.67 o                         
  -9  -3   2         35.28         36.46         5.26 o                         
  -8  -3   2         19.13         19.39         2.21 o                         
  -7  -3   2          2.30          2.49         0.88 o                         
  -6  -3   2          8.05          8.61         1.43 o                         
  -5  -3   2          1.43          2.64         0.89 o                         
  -4  -3   2        536.94        579.10        22.70 o                         
  -3  -3   2        382.15        410.54         9.04 o                         
  -2  -3   2         14.99         13.09         0.99 o                         
  -1  -3   2        235.48        229.57         5.52 o                         
   0  -3   2         62.85         61.19         3.15 o                         
   1  -3   2        286.98        356.19         9.36 o                         
   2  -3   2         47.79         48.90         2.07 o                         
   3  -3   2          2.68          5.22         1.00 o                         
   4  -3   2         86.74         82.41         4.64 o                         
   5  -3   2         88.02         87.80         4.90 o                         
   6  -3   2          0.01          1.02         1.14 o                         
   7  -3   2         11.43         10.34         1.58 o                         
   8  -3   2          1.74          1.97         1.97 o                         
 -10  -2   2          2.09          3.46         2.30 o                         
  -9  -2   2         48.39         49.41         6.19 o                         
  -8  -2   2         25.04         21.53         3.87 o                         
  -7  -2   2         83.00         84.78         8.84 o                         
  -6  -2   2          7.26          7.92         1.20 o                         
  -5  -2   2         64.08         68.01         3.51 o                         
  -4  -2   2         62.07         59.80         3.04 o                         
  -3  -2   2        756.66        747.64        19.16 o                         
  -2  -2   2        649.44        625.20        48.06 o                         
  -1  -2   2         24.79         21.25         0.87 o                         
   0  -2   2         44.47         45.71         1.39 o                         
   1  -2   2          0.03          0.36         0.26 o                         
   2  -2   2         67.97         78.86         2.95 o                         
   3  -2   2         70.42         74.56         7.39 o                         
   4  -2   2          1.73          2.54         0.48 o                         
   5  -2   2          0.02         -0.28         0.65 o                         
   6  -2   2          0.05          0.24         1.39 o                         
   7  -2   2          2.12          0.32         0.84 o                         
   8  -2   2          3.04          3.39         2.21 o                         
 -10  -1   2          1.33         -1.14         2.00 o                         
  -9  -1   2          2.60          4.27         2.15 o                         
  -8  -1   2          9.13          8.33         2.69 o                         
  -7  -1   2         47.08         47.59         5.20 o                         
  -6  -1   2         50.38         53.20         2.12 o                         
  -5  -1   2          2.69          2.38         0.38 o                         
  -4  -1   2          0.15          0.19         0.43 o                         
  -3  -1   2        129.13        137.27         4.14 o                         
  -2  -1   2       1365.02       1294.66       133.35 o                         
  -1  -1   2       2679.14       2613.40        77.94 o                         
   0  -1   2        361.37        387.58        11.85 o                         
   1  -1   2        149.79        152.60         3.62 o                         
   2  -1   2        695.57        789.61        36.33 o                         
   3  -1   2         26.30         25.48         1.52 o                         
   4  -1   2        226.71        248.87         6.41 o                         
   5  -1   2         31.29         28.43         2.51 o                         
   6  -1   2         69.11         69.05         4.19 o                         
   7  -1   2         48.40         47.85         3.65 o                         
   8  -1   2          0.56          2.27         0.83 o                         
   9  -1   2          0.00          1.93         2.19 o                         
  -9   0   2          4.22          0.69         1.61 o                         
  -8   0   2          2.35          1.77         1.98 o                         
  -7   0   2          9.35          9.28         2.53 o                         
  -6   0   2          1.25          1.39         0.38 o                         
  -5   0   2         12.09         13.92         1.04 o                         
  -4   0   2          7.86          8.19         0.69 o                         
  -3   0   2          3.65          3.08         0.35 o                         
  -2   0   2        704.33        675.84        11.72 o                         
  -1   0   2       1712.33       1588.57        83.84 o                         
   0   0   2        325.28        326.08        10.24 o                         
   1   0   2         85.01         79.38         3.98 o                         
   2   0   2          7.96          7.70         1.26 o                         
   3   0   2        144.75        138.60         5.20 o                         
   4   0   2         88.64         92.49         3.35 o                         
   5   0   2          0.63          0.36         0.20 o                         
   6   0   2          8.85          9.92         1.46 o                         
   7   0   2          2.99          0.04         1.15 o                         
   8   0   2         10.13          8.73         3.17 o                         
   9   0   2          0.41          0.52         1.35 o                         
  -9   1   2         70.08         78.30         8.40 o                         
  -8   1   2         10.56         11.72         3.01 o                         
  -7   1   2          5.69          4.98         2.79 o                         
  -6   1   2          0.17          0.45         0.55 o                         
  -5   1   2         51.81         52.35         3.03 o                         
  -4   1   2        197.20        198.82         4.84 o                         
  -3   1   2         44.16         41.85         1.46 o                         
  -2   1   2         74.10         75.51         2.86 o                         
  -1   1   2       1393.26       1372.74        26.46 o                         
   0   1   2         49.36         53.52         2.59 o                         
   1   1   2        414.32        399.98        27.32 o                         
   2   1   2       1020.44       1051.07        20.61 o                         
   3   1   2         54.39         49.51         2.24 o                         
   4   1   2        102.46        100.86         8.79 o                         
   5   1   2         92.82         89.28         6.85 o                         
   6   1   2          5.56          7.86         1.26 o                         
   7   1   2         25.98         24.17         2.28 o                         
   8   1   2         11.75         10.68         2.04 o                         
   9   1   2          6.30          5.81         2.38 o                         
  -9   2   2          3.65          5.23         2.32 o                         
  -8   2   2          1.84         -1.48         1.48 o                         
  -7   2   2        106.87        108.93         5.71 o                         
  -6   2   2          8.48          6.49         1.29 o                         
  -5   2   2         20.12         17.58         1.84 o                         
  -4   2   2         26.96         24.69         2.02 o                         
  -3   2   2        120.46        109.06         7.54 o                         
  -2   2   2        735.09        716.07        33.74 o                         
  -1   2   2        566.75        503.69        16.51 o                         
   0   2   2       4666.63       4001.06        76.00 o                         
   1   2   2        146.35        154.76         8.44 o                         
   2   2   2        513.33        566.11        14.45 o                         
   3   2   2          3.68          2.01         0.95 o                         
   4   2   2        303.59        371.01        16.21 o                         
   5   2   2         32.04         31.59         3.80 o                         
   6   2   2          0.04          0.04         0.46 o                         
   7   2   2          0.00         -0.25         0.42 o                         
   8   2   2         63.16         64.88         5.06 o                         
   9   2   2          0.87          2.09         1.89 o                         
  10   2   2          1.82          6.71         2.91 o                         
  -8   3   2          8.47         11.07         3.29 o                         
  -7   3   2          0.56         -0.23         0.92 o                         
  -6   3   2          3.40          1.59         0.97 o                         
  -5   3   2          4.21          3.68         1.04 o                         
  -4   3   2        202.35        188.54        17.19 o                         
  -3   3   2         46.67         38.80         2.76 o                         
  -2   3   2        231.26        259.71         6.09 o                         
  -1   3   2        359.05        370.60         7.02 o                         
   0   3   2         22.03         23.76         1.32 o                         
   1   3   2         47.31         50.92         1.19 o                         
   2   3   2        582.82        596.59        12.75 o                         
   3   3   2         52.47         77.35         4.77 o                         
   4   3   2         57.49         66.32         4.94 o                         
   5   3   2        146.04        140.70         8.61 o                         
   6   3   2         33.79         22.62         3.42 o                         
   7   3   2          0.56          0.39         0.99 o                         
   8   3   2         24.35         25.26         3.22 o                         
   9   3   2          4.06          4.66         2.08 o                         
  10   3   2         46.73         48.93         6.56 o                         
  -8   4   2          0.02         -1.98         1.98 o                         
  -7   4   2          2.29          2.52         1.47 o                         
  -6   4   2          0.00          0.48         1.03 o                         
  -5   4   2         62.78         55.73         3.83 o                         
  -4   4   2         49.37         47.72         2.40 o                         
  -3   4   2         25.94         27.60         1.67 o                         
  -2   4   2         19.78         22.56         1.07 o                         
  -1   4   2         27.03         30.07         1.09 o                         
   0   4   2         16.72         17.31         0.70 o                         
   1   4   2         98.55        105.47         3.34 o                         
   2   4   2         66.95         64.96         1.91 o                         
   3   4   2        559.43        684.06        25.13 o                         
   4   4   2         25.08         24.44         2.76 o                         
   5   4   2          1.49          0.89         0.89 o                         
   6   4   2          1.14         -0.66         1.23 o                         
   7   4   2          7.58          5.20         1.33 o                         
   8   4   2         22.57         18.14         2.40 o                         
   9   4   2          0.97          1.40         1.32 o                         
  10   4   2         15.93         14.36         3.36 o                         
  -8   5   2         40.53         44.36         6.32 o                         
  -7   5   2          2.05          3.04         1.26 o                         
  -6   5   2         39.70         36.65         3.63 o                         
  -5   5   2          7.45          8.23         1.66 o                         
  -4   5   2         21.61         21.75         2.24 o                         
  -3   5   2         10.61         13.42         1.24 o                         
  -2   5   2         70.53         66.31         2.20 o                         
  -1   5   2         16.48         15.06         0.79 o                         
   0   5   2         40.83         29.52         1.22 o                         
   1   5   2          6.34          4.41         0.87 o                         
   2   5   2        574.73        551.47        11.39 o                         
   3   5   2        206.98        223.26        13.34 o                         
   4   5   2         41.23         53.82         2.76 o                         
   5   5   2          1.11          1.22         0.53 o                         
   6   5   2         30.08         24.77         3.99 o                         
   7   5   2          0.23          0.35         0.72 o                         
   8   5   2          1.62          1.74         0.88 o                         
   9   5   2         13.88         15.07         2.67 o                         
  10   5   2          0.65          1.41         1.54 o                         
  -7   6   2          5.91          6.51         1.79 o                         
  -6   6   2          3.58          6.05         1.53 o                         
  -5   6   2         10.38          9.51         1.77 o                         
  -4   6   2         75.45         75.19         4.64 o                         
  -3   6   2        148.32        140.10         4.90 o                         
  -2   6   2         16.21         14.16         1.01 o                         
  -1   6   2          2.72          1.74         0.39 o                         
   0   6   2         15.54         14.17         0.88 o                         
   1   6   2          0.24          1.04         0.49 o                         
   2   6   2         14.11         15.11         1.53 o                         
   3   6   2         41.33         41.71         2.59 o                         
   4   6   2         59.43         56.90         3.35 o                         
   5   6   2         61.26         51.17         2.82 o                         
   6   6   2        175.97        156.48         6.53 o                         
   7   6   2          5.83          4.53         1.00 o                         
   8   6   2          2.16         -0.24         1.23 o                         
   9   6   2         23.86         21.92         5.57 o                         
  10   6   2          9.83          7.70         2.32 o                         
  11   6   2          0.01          1.94         2.00 o                         
  -6   7   2         53.34         52.11         6.44 o                         
  -5   7   2          0.00          0.84         1.67 o                         
  -4   7   2          0.33         -0.55         1.60 o                         
  -3   7   2        117.33        118.79         9.16 o                         
  -2   7   2         10.84          9.97         1.56 o                         
  -1   7   2        120.05        106.90         4.06 o                         
   0   7   2          0.04          0.39         0.47 o                         
   1   7   2         85.98         90.55         3.76 o                         
   2   7   2         95.31         93.29         3.79 o                         
   3   7   2          1.84          2.93         0.65 o                         
   4   7   2         13.37         10.32         0.84 o                         
   5   7   2         10.18          8.71         3.62 o                         
   6   7   2          3.48          3.53         1.00 o                         
   7   7   2          6.12          4.42         2.52 o                         
   8   7   2          9.43          9.14         1.67 o                         
   9   7   2         10.39         10.98         1.86 o                         
  10   7   2          8.28          7.62         2.39 o                         
  -5   8   2         38.14         37.38         5.61 o                         
  -4   8   2          7.19          8.98         2.76 o                         
  -3   8   2          0.14          1.35         1.32 o                         
  -2   8   2          0.66          4.33         1.75 o                         
  -1   8   2          4.05          4.48         1.01 o                         
   0   8   2         25.42         22.46         3.45 o                         
   1   8   2          0.66          0.20         2.46 o                         
   2   8   2         42.67         37.98         2.47 o                         
   3   8   2          0.49         -0.26         0.58 o                         
   4   8   2         39.14         47.11         2.73 o                         
   5   8   2         67.01         61.67         4.36 o                         
   6   8   2         19.30         21.14         2.67 o                         
   7   8   2          0.06         -0.70         1.68 o                         
   8   8   2         17.77         15.29         3.49 o                         
   9   8   2          1.94          6.10         2.67 o                         
  10   8   2          0.27          2.25         2.35 o                         
  -3   9   2          3.37          1.16         1.31 o                         
  -2   9   2          0.24          0.04         1.52 o                         
  -1   9   2          7.94          7.50         2.37 o                         
   0   9   2          8.08          9.29         1.61 o                         
   1   9   2         36.95         36.92         3.17 o                         
   2   9   2         42.14         37.48         2.59 o                         
   3   9   2         35.31         38.40         2.83 o                         
   4   9   2         29.92         32.48         2.65 o                         
   5   9   2          1.86          2.10         1.21 o                         
   6   9   2         25.32         26.04         3.05 o                         
   7   9   2         24.76         24.25         3.06 o                         
   8   9   2         18.83         20.95         4.09 o                         
   9   9   2          6.86          7.87         2.51 o                         
  10   9   2          1.91          3.15         2.03 o                         
  -2  10   2          1.77          2.52         2.09 o                         
  -1  10   2          8.30          9.90         2.62 o                         
   0  10   2          0.44          0.33         1.28 o                         
   1  10   2          1.37          2.15         0.95 o                         
   2  10   2          1.31          1.46         0.91 o                         
   3  10   2          6.38          2.73         1.10 o                         
   4  10   2         34.26         37.68         2.81 o                         
   5  10   2          7.45          7.93         1.68 o                         
   6  10   2          3.63          2.93         1.46 o                         
   7  10   2          6.37          7.17         1.80 o                         
   8  10   2          0.17         -0.95         1.00 o                         
   9  10   2         36.54         33.44         5.74 o                         
   0  11   2          2.26          4.11         2.47 o                         
   1  11   2          7.22          7.28         2.70 o                         
   2  11   2          0.58          1.30         0.81 o                         
   3  11   2         25.30         23.88         2.83 o                         
   4  11   2          2.38          1.40         0.83 o                         
   5  11   2          4.07          4.45         1.45 o                         
   6  11   2         39.09         41.46         4.18 o                         
   7  11   2          0.70         -0.24         0.97 o                         
   1  12   2          0.00          4.18         2.39 o                         
   2  12   2          6.03          2.67         1.44 o                         
   3  12   2         19.73         16.24         2.39 o                         
   4  12   2          3.28          2.92         1.40 o                         
   5  12   2          9.82         13.60         2.83 o                         
  -3 -11   3          8.03          9.49         3.04 o                         
  -2 -11   3          2.19          4.69         1.48 o                         
  -8 -10   3          0.68         -0.53         1.34 o                         
  -7 -10   3          0.90          2.41         1.59 o                         
  -6 -10   3          0.15         -0.74         1.07 o                         
  -5 -10   3          0.46          1.00         1.08 o                         
  -4 -10   3          0.66          1.52         1.02 o                         
  -3 -10   3         15.76         18.76         3.70 o                         
  -2 -10   3          2.81          2.26         2.23 o                         
  -1 -10   3         11.82         15.04         2.30 o                         
   0 -10   3          0.59         -0.66         1.63 o                         
  -8  -9   3          1.08          3.76         1.70 o                         
  -7  -9   3          5.17          6.49         2.55 o                         
  -6  -9   3          9.99          9.37         1.93 o                         
  -5  -9   3         19.53         23.59         3.77 o                         
  -4  -9   3         21.83         25.26         2.83 o                         
  -3  -9   3         26.66         27.31         2.96 o                         
  -2  -9   3          3.07          2.70         0.95 o                         
  -1  -9   3          0.00          0.72         1.00 o                         
   0  -9   3          3.98          1.75         0.84 o                         
   1  -9   3          0.01         -2.09         2.09 o                         
   2  -9   3          1.67          1.00         1.29 o                         
  -9  -8   3         14.50         17.29         3.92 o                         
  -8  -8   3          5.45          5.40         2.46 o                         
  -7  -8   3          0.14          0.72         1.95 o                         
  -6  -8   3          9.93          6.58         1.80 o                         
  -5  -8   3         11.75          9.44         1.74 o                         
  -4  -8   3          0.01          0.97         2.41 o                         
  -3  -8   3         20.82         20.31         1.87 o                         
  -2  -8   3          9.48         10.57         1.79 o                         
  -1  -8   3         16.05         16.85         2.17 o                         
   0  -8   3          0.01          0.12         0.62 o                         
   1  -8   3         23.68         18.64         3.51 o                         
   2  -8   3          5.66          2.94         1.75 o                         
   3  -8   3          0.07          0.51         1.29 o                         
 -10  -7   3         10.22          7.70         2.92 o                         
  -9  -7   3         43.09         39.14         5.61 o                         
  -8  -7   3          1.55          5.54         2.44 o                         
  -7  -7   3          0.53          0.87         1.43 o                         
  -6  -7   3          0.07         -0.79         1.63 o                         
  -5  -7   3          0.33         -0.04         1.14 o                         
  -4  -7   3         22.56         24.16         1.84 o                         
  -3  -7   3         10.26         13.39         1.39 o                         
  -2  -7   3         27.62         26.11         2.03 o                         
  -1  -7   3          0.01          1.61         0.97 o                         
   0  -7   3          1.14          1.39         1.59 o                         
   1  -7   3          2.47          3.55         0.96 o                         
   2  -7   3         11.99         14.40         3.21 o                         
   3  -7   3          0.13         -0.02         1.57 o                         
   4  -7   3          0.16         -1.99         1.99 o                         
 -10  -6   3          2.76          1.75         1.65 o                         
  -9  -6   3          0.47          0.53         0.91 o                         
  -8  -6   3         33.88         34.30         3.24 o                         
  -7  -6   3         48.10         44.86         3.56 o                         
  -6  -6   3         20.58         17.92         2.97 o                         
  -5  -6   3          4.94          2.34         0.76 o                         
  -4  -6   3        121.00        118.39         4.28 o                         
  -3  -6   3          1.66          1.07         0.57 o                         
  -2  -6   3          0.35          0.11         0.39 o                         
  -1  -6   3         17.00         17.80         1.32 o                         
   0  -6   3        232.73        231.96        10.18 o                         
   1  -6   3         39.29         36.05         2.92 o                         
   2  -6   3          1.33          1.79         0.80 o                         
   3  -6   3         15.17         11.87         2.72 o                         
   4  -6   3         11.84         11.72         3.08 o                         
   5  -6   3          0.43          0.22         1.40 o                         
 -10  -5   3          4.06         19.40         4.01 o                         
  -9  -5   3          1.39          1.55         0.89 o                         
  -8  -5   3          3.85          4.44         1.36 o                         
  -7  -5   3          5.76          4.48         2.05 o                         
  -6  -5   3         36.29         36.31         2.87 o                         
  -5  -5   3        119.91        114.12         5.24 o                         
  -4  -5   3         31.95         30.09         1.65 o                         
  -3  -5   3         81.51         83.20         3.49 o                         
  -2  -5   3          1.69          0.63         0.62 o                         
  -1  -5   3          0.02         -0.23         0.40 o                         
   0  -5   3         23.86         24.92         1.91 o                         
   1  -5   3         15.80         12.89         1.18 o                         
   2  -5   3         61.30         59.91         2.80 o                         
   3  -5   3         20.22         20.15         2.20 o                         
   4  -5   3          2.84          3.96         1.18 o                         
   5  -5   3         18.14         24.44         4.30 o                         
   6  -5   3          0.01          5.36         2.66 o                         
   7  -5   3          0.00         -1.55         1.88 o                         
 -10  -4   3          1.09          1.45         1.23 o                         
  -9  -4   3          6.54          5.92         2.04 o                         
  -8  -4   3          8.49          9.41         1.66 o                         
  -7  -4   3          7.03          7.47         1.41 o                         
  -6  -4   3          5.65          6.72         1.25 o                         
  -5  -4   3          1.33         -0.07         0.64 o                         
  -4  -4   3          0.29          1.19         0.34 o                         
  -3  -4   3         15.54         21.44         1.38 o                         
  -2  -4   3          2.80          1.50         0.38 o                         
  -1  -4   3        287.95        292.66         6.25 o                         
   0  -4   3          4.16          3.10         0.59 o                         
   1  -4   3         78.58         84.28         3.18 o                         
   2  -4   3          0.65          0.67         0.56 o                         
   3  -4   3        108.60         89.07         4.65 o                         
   4  -4   3          7.59          8.75         1.56 o                         
   5  -4   3          6.52          6.24         1.43 o                         
   6  -4   3          0.03         -0.62         0.75 o                         
   7  -4   3         16.57         15.81         2.62 o                         
 -10  -3   3          3.04          4.98         2.60 o                         
  -9  -3   3          6.67          7.73         2.48 o                         
  -8  -3   3         21.21         24.91         2.73 o                         
  -7  -3   3         49.60         47.13         3.40 o                         
  -6  -3   3        272.66        295.48        10.10 o                         
  -5  -3   3          1.38          1.16         0.70 o                         
  -4  -3   3         47.40         50.15         3.67 o                         
  -3  -3   3        121.90        121.07         3.52 o                         
  -2  -3   3        434.02        469.35        12.78 o                         
  -1  -3   3        104.98        105.79         3.28 o                         
   0  -3   3          0.03         -0.22         0.51 o                         
   1  -3   3          7.73          5.92         0.73 o                         
   2  -3   3        427.06        397.37        12.01 o                         
   3  -3   3         20.67         18.65         1.93 o                         
   4  -3   3          0.48          0.36         0.72 o                         
   5  -3   3          1.14          1.34         0.76 o                         
   6  -3   3          0.47          1.48         0.91 o                         
   7  -3   3         12.71         14.53         2.28 o                         
   8  -3   3          8.18          8.89         2.09 o                         
 -10  -2   3          1.17          4.81         2.71 o                         
  -9  -2   3          2.20         -0.70         1.53 o                         
  -8  -2   3         52.88         52.06         5.98 o                         
  -7  -2   3          3.28          4.50         1.05 o                         
  -6  -2   3          0.02         -0.13         0.68 o                         
  -5  -2   3          1.26          1.34         0.71 o                         
  -4  -2   3          5.84          6.50         1.02 o                         
  -3  -2   3        185.43        240.46         7.51 o                         
  -2  -2   3        191.31        204.84         8.92 o                         
  -1  -2   3        489.35        534.04        11.25 o                         
   0  -2   3        209.20        244.06         6.39 o                         
   1  -2   3          0.58          0.00         0.60 o                         
   2  -2   3        408.72        412.09        10.73 o                         
   3  -2   3        227.32        229.14         7.94 o                         
   4  -2   3         97.12         88.06         4.55 o                         
   5  -2   3          0.76          0.93         0.76 o                         
   6  -2   3          0.65          0.90         0.68 o                         
   7  -2   3         40.35         41.90         3.73 o                         
   8  -2   3          0.00          0.04         0.83 o                         
 -10  -1   3          0.04         -2.41         2.41 o                         
  -9  -1   3          0.01          4.06         2.52 o                         
  -8  -1   3          5.72          6.78         2.24 o                         
  -7  -1   3         21.89         18.77         3.28 o                         
  -6  -1   3          5.78          5.62         2.97 o                         
  -5  -1   3         21.21         24.32         1.95 o                         
  -4  -1   3        221.24        234.33         5.70 o                         
  -3  -1   3         21.44         23.21         1.25 o                         
  -2  -1   3          0.03         -0.20         0.44 o                         
  -1  -1   3        598.72        596.99        15.19 o                         
   0  -1   3          0.94          0.27         0.24 o                         
   1  -1   3       1764.18       1798.27        43.04 o                         
   2  -1   3        121.64        123.45         6.74 o                         
   3  -1   3         74.65         68.52         5.07 o                         
   4  -1   3        305.61        285.68         9.52 o                         
   5  -1   3          0.02          0.27         1.84 o                         
   6  -1   3          9.37          7.09         1.44 o                         
   7  -1   3          8.02          9.26         1.81 o                         
   8  -1   3          3.98          5.81         1.44 o                         
   9  -1   3         19.51         17.88         4.54 o                         
  -9   0   3          0.45          0.62         2.27 o                         
  -8   0   3         47.34         49.13         6.04 o                         
  -7   0   3          7.82          6.04         2.24 o                         
  -6   0   3          0.89          1.18         0.31 o                         
  -5   0   3          2.97          2.12         0.46 o                         
  -4   0   3         48.58         50.18         1.93 o                         
  -3   0   3         59.66         63.72         2.25 o                         
  -2   0   3        451.78        534.90        12.27 o                         
  -1   0   3        555.47        500.34        12.77 o                         
   0   0   3        132.83        126.74         9.74 o                         
   1   0   3        997.35        963.80        33.74 o                         
   2   0   3        398.87        441.61        11.45 o                         
   3   0   3        425.59        406.78        16.96 o                         
   4   0   3        136.78        129.47         7.98 o                         
   5   0   3          1.31          2.52         0.81 o                         
   6   0   3        474.14        466.25        17.64 o                         
   7   0   3         29.94         29.70         2.84 o                         
   8   0   3          1.12          1.96         0.78 o                         
   9   0   3          2.60          2.54         1.31 o                         
  -9   1   3         20.27         20.95         4.43 o                         
  -8   1   3         22.73         23.58         4.27 o                         
  -7   1   3         37.31         39.02         5.15 o                         
  -6   1   3          8.60          7.11         1.15 o                         
  -5   1   3          5.48          5.25         0.93 o                         
  -4   1   3        139.32        127.09         3.57 o                         
  -3   1   3          0.00          0.35         0.18 o                         
  -2   1   3        341.54        388.29         8.35 o                         
  -1   1   3         87.74         93.83         3.13 o                         
   0   1   3       1297.29       1265.23        29.74 o                         
   1   1   3        125.18        129.78         6.04 o                         
   2   1   3       1811.65       1997.75        47.54 o                         
   3   1   3        247.44        259.22         7.45 o                         
   4   1   3        423.92        427.51        11.85 o                         
   5   1   3          0.88          1.48         0.82 o                         
   6   1   3          0.79          1.23         0.75 o                         
   7   1   3         55.57         55.87         3.78 o                         
   8   1   3         38.48         41.60         5.71 o                         
   9   1   3          0.05          2.31         1.37 o                         
  -9   2   3         10.34          8.12         2.44 o                         
  -8   2   3          0.47         -1.80         2.41 o                         
  -7   2   3          0.26          0.10         0.72 o                         
  -6   2   3          2.27          1.45         0.70 o                         
  -5   2   3        153.23        159.06         6.35 o                         
  -4   2   3          0.30          0.00         0.72 o                         
  -3   2   3         87.16         81.72         2.46 o                         
  -2   2   3        470.32        463.37         9.90 o                         
  -1   2   3         87.66         72.54         4.93 o                         
   0   2   3         96.05         97.18         2.62 o                         
   1   2   3          5.74          4.89         0.43 o                         
   2   2   3        576.53        557.72        58.28 o                         
   3   2   3        106.97        114.01         6.43 o                         
   4   2   3         98.64        115.65         7.15 o                         
   5   2   3         12.95         10.27         2.20 o                         
   6   2   3         57.49         66.90         6.27 o                         
   7   2   3         47.11         50.25         3.77 o                         
   8   2   3        192.83        221.69        14.31 o                         
   9   2   3        175.51        172.50         9.25 o                         
  10   2   3          0.58         -0.57         1.70 o                         
  -8   3   3          0.40         -1.86         1.86 o                         
  -7   3   3         14.00         10.59         1.73 o                         
  -6   3   3         14.82         13.79         1.83 o                         
  -5   3   3          2.72          0.87         0.65 o                         
  -4   3   3          0.17          0.42         0.57 o                         
  -3   3   3        162.69        181.42         6.45 o                         
  -2   3   3         17.35         10.79         1.14 o                         
  -1   3   3       1058.74       1042.44        44.78 o                         
   0   3   3        157.75        150.52         3.96 o                         
   1   3   3         81.92         99.19         3.54 o                         
   2   3   3        254.09        260.45         7.63 o                         
   3   3   3         87.88         85.26         5.15 o                         
   4   3   3         10.64         10.41         1.77 o                         
   5   3   3         28.43         29.08         3.68 o                         
   6   3   3          1.68          2.27         1.28 o                         
   7   3   3          0.21          1.17         1.33 o                         
   8   3   3          4.45          7.20         2.48 o                         
   9   3   3         67.26         67.10         5.42 o                         
  10   3   3         34.50         26.52         5.45 o                         
  -8   4   3          1.01          0.85         1.26 o                         
  -7   4   3         16.63         16.39         2.27 o                         
  -6   4   3          3.52          3.22         1.18 o                         
  -5   4   3         24.35         23.05         2.36 o                         
  -4   4   3          1.45          0.70         0.55 o                         
  -3   4   3         63.22         59.53         3.33 o                         
  -2   4   3        468.46        443.06        12.66 o                         
  -1   4   3        212.20        232.12         6.34 o                         
   0   4   3        627.76        573.10        10.43 o                         
   1   4   3          1.62          2.09         0.27 o                         
   2   4   3          6.86          7.78         1.09 o                         
   3   4   3        530.03        494.45        18.99 o                         
   4   4   3        229.57        302.02        13.61 o                         
   5   4   3        136.16        137.47         8.60 o                         
   6   4   3        199.21        215.46        12.27 o                         
   7   4   3          9.51          9.15         2.43 o                         
   8   4   3          5.81         10.98         3.74 o                         
   9   4   3          9.56         11.72         2.14 o                         
  10   4   3         62.83         54.92         6.94 o                         
  -8   5   3          0.34          6.55         2.93 o                         
  -7   5   3          1.49          1.95         1.93 o                         
  -6   5   3          0.50         -0.11         0.87 o                         
  -5   5   3          0.33          1.13         0.81 o                         
  -4   5   3          7.48          7.35         1.23 o                         
  -3   5   3          6.21          8.17         1.03 o                         
  -2   5   3        327.65        318.35         6.80 o                         
  -1   5   3         23.94         26.13         1.76 o                         
   0   5   3          0.55          0.33         0.11 o                         
   1   5   3         98.92        104.99         4.05 o                         
   2   5   3        206.17        208.83         3.89 o                         
   3   5   3         22.87         27.15         2.52 o                         
   4   5   3         56.25         55.89         4.40 o                         
   5   5   3         41.68         37.42         3.83 o                         
   6   5   3          3.01          3.48         1.42 o                         
   7   5   3        240.46        246.45        14.00 o                         
   8   5   3          5.01          2.58         1.26 o                         
   9   5   3          1.52          0.75         1.11 o                         
  10   5   3          0.30          1.40         1.58 o                         
  -7   6   3          6.63          7.84         1.81 o                         
  -6   6   3          0.70          0.43         0.90 o                         
  -5   6   3         15.93         16.94         2.21 o                         
  -4   6   3          7.80          8.11         1.43 o                         
  -3   6   3         30.38         28.89         2.01 o                         
  -2   6   3         76.38         73.62         2.55 o                         
  -1   6   3         21.96         22.12         1.28 o                         
   0   6   3         11.93         10.41         1.33 o                         
   1   6   3         33.08         40.08         2.22 o                         
   2   6   3          0.54          0.35         0.21 o                         
   3   6   3          1.13          0.97         0.20 o                         
   4   6   3         40.00         37.92         3.36 o                         
   5   6   3         79.21         75.73         5.65 o                         
   6   6   3         36.69         29.48         2.51 o                         
   7   6   3         19.55         19.98         2.20 o                         
   8   6   3        113.01        104.50         4.87 o                         
   9   6   3         20.42         21.51         2.71 o                         
  10   6   3          9.68         11.05         2.96 o                         
  -6   7   3          4.86          4.68         2.47 o                         
  -5   7   3          0.01          0.27         1.25 o                         
  -4   7   3          7.14          4.84         1.84 o                         
  -3   7   3         11.41         10.12         1.19 o                         
  -2   7   3          7.50          7.53         1.00 o                         
  -1   7   3        198.78        196.79         5.00 o                         
   0   7   3         51.97         49.76         2.63 o                         
   1   7   3          7.22          6.11         0.82 o                         
   2   7   3          0.35          0.61         0.60 o                         
   3   7   3         18.19         20.44         2.02 o                         
   4   7   3         15.27         14.39         0.99 o                         
   5   7   3        259.09        272.35        27.24 o                         
   6   7   3         30.48         29.34         2.31 o                         
   7   7   3         28.44         27.84         3.56 o                         
   8   7   3         14.36         11.49         1.77 o                         
   9   7   3          0.82          2.64         1.06 o                         
  10   7   3         77.31         76.38         5.43 o                         
  -5   8   3          6.61          5.42         2.29 o                         
  -4   8   3         11.78          7.73         2.07 o                         
  -3   8   3          5.99          4.25         1.87 o                         
  -2   8   3          1.28          1.68         1.02 o                         
  -1   8   3         87.64         87.17         3.82 o                         
   0   8   3          7.05          7.08         1.18 o                         
   1   8   3        177.85        176.52         7.32 o                         
   2   8   3        127.27        132.77         5.00 o                         
   3   8   3         18.28         15.20         1.55 o                         
   4   8   3         75.23         71.62         4.57 o                         
   5   8   3         25.37         21.75         2.84 o                         
   6   8   3        127.54        112.60         9.17 o                         
   7   8   3         73.45         75.68         7.67 o                         
   8   8   3          1.85          1.60         1.34 o                         
   9   8   3          5.92          7.88         2.90 o                         
  10   8   3          5.49          4.09         2.21 o                         
  -4   9   3          0.30          0.61         1.11 o                         
  -3   9   3         11.57         14.33         3.39 o                         
  -2   9   3          0.30         -0.91         1.34 o                         
  -1   9   3          0.38         -1.01         1.49 o                         
   0   9   3          0.58          1.38         0.69 o                         
   1   9   3          1.50         -0.10         0.73 o                         
   2   9   3         96.88         91.64         4.25 o                         
   3   9   3         33.72         30.69         2.40 o                         
   4   9   3         15.21         15.80         2.15 o                         
   5   9   3          1.45          0.45         1.17 o                         
   6   9   3          3.61          3.35         1.22 o                         
   7   9   3         63.86         51.53         5.90 o                         
   8   9   3         11.60          8.83         3.01 o                         
   9   9   3         19.77         20.74         4.44 o                         
  10   9   3          0.49         -1.30         1.65 o                         
  -2  10   3          0.45          6.71         3.04 o                         
  -1  10   3          0.45          3.00         2.19 o                         
   0  10   3          0.04         -0.58         1.24 o                         
   1  10   3         11.31         10.85         1.82 o                         
   2  10   3         10.98         12.09         1.88 o                         
   3  10   3         89.64         95.81         4.63 o                         
   4  10   3        284.98        292.86        11.81 o                         
   5  10   3          0.82         -1.20         1.20 o                         
   6  10   3          7.94          7.23         2.20 o                         
   7  10   3          0.67          1.13         1.11 o                         
   8  10   3          5.25          4.87         1.80 o                         
   9  10   3         29.50         35.43         5.84 o                         
  -1  11   3          0.01          2.01         1.68 o                         
   0  11   3          0.04         -0.24         1.42 o                         
   1  11   3          0.00          0.78         1.79 o                         
   2  11   3          0.34          0.27         1.34 o                         
   3  11   3          2.73          1.12         0.81 o                         
   4  11   3          8.72          6.11         1.70 o                         
   5  11   3          0.13          0.65         1.13 o                         
   6  11   3         48.44         43.66         4.39 o                         
   7  11   3         21.22         18.21         2.86 o                         
   1  12   3          3.06          6.10         2.32 o                         
   2  12   3          0.18          1.45         1.18 o                         
   3  12   3          0.48          0.10         1.87 o                         
   4  12   3          5.44          6.68         1.81 o                         
   5  12   3         29.63         33.49         3.87 o                         
   6  12   3        178.25        189.03        10.10 o                         
  -5 -10   4          2.07          2.46         2.26 o                         
  -4 -10   4         19.58         25.84         4.68 o                         
  -3 -10   4         10.86         13.39         3.22 o                         
  -2 -10   4          0.01          0.18         1.35 o                         
  -1 -10   4         12.58         12.38         2.17 o                         
  -8  -9   4          2.82          2.57         1.83 o                         
  -7  -9   4         15.99         16.00         2.52 o                         
  -6  -9   4         17.96         19.54         3.84 o                         
  -5  -9   4          1.06          3.81         1.29 o                         
  -4  -9   4          0.19          0.42         0.97 o                         
  -3  -9   4         41.80         47.69         3.92 o                         
  -2  -9   4          4.15          6.61         1.49 o                         
  -1  -9   4          0.72          0.93         0.74 o                         
   0  -9   4          0.00         -0.48         1.59 o                         
   1  -9   4          2.00          5.77         2.18 o                         
  -9  -8   4         11.27         22.92         4.59 o                         
  -8  -8   4          1.27          3.64         1.55 o                         
  -7  -8   4          1.09          0.74         1.72 o                         
  -6  -8   4          0.09          1.03         0.93 o                         
  -5  -8   4          0.16         -0.38         0.88 o                         
  -4  -8   4         32.10         31.61         4.31 o                         
  -3  -8   4          2.55          2.21         0.82 o                         
  -2  -8   4          0.11         -0.85         0.85 o                         
  -1  -8   4         11.42         12.29         2.04 o                         
   0  -8   4          0.01         -0.15         0.84 o                         
   1  -8   4         38.70         39.67         5.46 o                         
   2  -8   4          5.07          5.28         2.44 o                         
 -10  -7   4          0.03          0.09         1.13 o                         
  -9  -7   4          0.14          2.85         1.46 o                         
  -8  -7   4          0.00          2.70         1.89 o                         
  -7  -7   4         42.35         46.44         5.94 o                         
  -6  -7   4          7.09          7.39         3.04 o                         
  -5  -7   4         13.84         15.57         2.10 o                         
  -4  -7   4          0.03         -0.69         0.69 o                         
  -3  -7   4         29.51         29.14         2.14 o                         
  -2  -7   4          1.04          2.16         1.33 o                         
  -1  -7   4         44.45         46.99         3.57 o                         
   0  -7   4          0.05          0.80         0.72 o                         
   1  -7   4         62.47         72.38         4.65 o                         
   2  -7   4          0.48          1.00         1.98 o                         
   3  -7   4         36.90         44.26         5.94 o                         
   4  -7   4          2.83          3.11         2.43 o                         
 -10  -6   4         14.83         11.89         3.24 o                         
  -9  -6   4          1.26         -0.56         1.26 o                         
  -8  -6   4         15.20         15.03         2.24 o                         
  -7  -6   4          5.24          4.19         1.24 o                         
  -6  -6   4          0.79          1.14         1.81 o                         
  -5  -6   4         35.27         31.57         2.19 o                         
  -4  -6   4         41.76         39.97         1.93 o                         
  -3  -6   4        168.15        185.59         5.91 o                         
  -2  -6   4        406.25        426.74         9.16 o                         
  -1  -6   4          3.25          3.00         0.69 o                         
   0  -6   4         19.54         19.90         2.12 o                         
   1  -6   4         16.52         17.71         2.12 o                         
   2  -6   4          3.45          4.21         1.10 o                         
   3  -6   4         74.23         77.06         7.42 o                         
   4  -6   4          6.55          8.71         3.07 o                         
   5  -6   4          0.09         -1.97         1.97 o                         
 -10  -5   4          3.56          6.25         2.37 o                         
  -9  -5   4          3.65          4.76         1.64 o                         
  -8  -5   4          0.77          0.25         1.43 o                         
  -7  -5   4          7.80          8.37         1.61 o                         
  -6  -5   4          0.87          0.47         0.72 o                         
  -5  -5   4         56.10         59.56         3.73 o                         
  -4  -5   4         16.08         16.10         1.28 o                         
  -3  -5   4          0.22          0.15         0.52 o                         
  -2  -5   4        177.16        169.79         6.50 o                         
  -1  -5   4          4.62          4.44         0.77 o                         
   0  -5   4        383.79        376.30         9.44 o                         
   1  -5   4         24.98         26.89         1.87 o                         
   2  -5   4          6.85          6.61         0.99 o                         
   3  -5   4         15.98         18.62         2.22 o                         
   4  -5   4         18.42         15.40         3.18 o                         
   5  -5   4         84.87         90.93         8.48 o                         
   6  -5   4          8.92          7.32         2.30 o                         
 -10  -4   4          0.16         -0.75         1.48 o                         
  -9  -4   4          0.03          0.22         1.25 o                         
  -8  -4   4         29.78         30.72         3.00 o                         
  -7  -4   4          2.72          3.14         0.86 o                         
  -6  -4   4         89.45         99.68         5.11 o                         
  -5  -4   4          0.36         -0.58         0.71 o                         
  -4  -4   4        222.63        206.28         5.59 o                         
  -3  -4   4          0.99          1.14         0.51 o                         
  -2  -4   4         93.50        100.14         4.15 o                         
  -1  -4   4          2.69          2.49         0.52 o                         
   0  -4   4         19.15         17.04         1.35 o                         
   1  -4   4        316.34        311.22         8.14 o                         
   2  -4   4         50.26         47.14         2.46 o                         
   3  -4   4         54.22         49.03         4.11 o                         
   4  -4   4          3.59          4.20         1.03 o                         
   5  -4   4          8.25         11.94         2.82 o                         
   6  -4   4         24.65         29.39         3.17 o                         
   7  -4   4          0.29          1.92         1.57 o                         
 -10  -3   4          0.13          1.82         1.65 o                         
  -9  -3   4          0.60          1.21         1.47 o                         
  -8  -3   4          3.72          3.19         1.22 o                         
  -7  -3   4         51.52         51.12         3.63 o                         
  -6  -3   4         46.00         48.14         3.35 o                         
  -5  -3   4          0.06         -0.06         0.56 o                         
  -4  -3   4         24.62         21.53         1.31 o                         
  -3  -3   4         84.75         85.64         3.92 o                         
  -2  -3   4        112.50        110.96         3.52 o                         
  -1  -3   4         96.95         90.96         3.66 o                         
   0  -3   4        120.64        114.54         4.59 o                         
   1  -3   4        111.75         98.84         3.47 o                         
   2  -3   4        607.27        595.88        14.06 o                         
   3  -3   4        603.24        576.63        16.92 o                         
   4  -3   4         11.43         11.68         1.74 o                         
   5  -3   4          6.31          5.83         1.52 o                         
   6  -3   4         13.98         13.65         3.18 o                         
   7  -3   4         28.14         26.43         3.97 o                         
   8  -3   4          8.85          7.89         1.88 o                         
 -10  -2   4          1.04         -0.26         1.21 o                         
  -9  -2   4         13.99         17.36         3.71 o                         
  -8  -2   4         19.36         18.57         3.69 o                         
  -7  -2   4          1.53          2.44         1.11 o                         
  -6  -2   4         13.77         12.63         1.59 o                         
  -5  -2   4         20.32         21.77         2.05 o                         
  -4  -2   4        146.58        150.17        13.49 o                         
  -3  -2   4        245.34        252.85         8.07 o                         
  -2  -2   4        810.69        855.70        48.68 o                         
  -1  -2   4          8.09          8.82         0.91 o                         
   0  -2   4         42.81         44.97         1.81 o                         
   1  -2   4          6.32          4.62         0.77 o                         
   2  -2   4        269.04        285.96         8.07 o                         
   3  -2   4        275.65        268.96         9.12 o                         
   4  -2   4         60.39         54.14         3.60 o                         
   5  -2   4          2.68          3.17         0.95 o                         
   6  -2   4          9.50          6.67         1.39 o                         
   7  -2   4          1.77          2.55         1.13 o                         
   8  -2   4         23.80         29.02         3.34 o                         
  -9  -1   4          8.99         10.54         3.24 o                         
  -8  -1   4         16.72         16.62         3.57 o                         
  -7  -1   4          2.63          4.64         1.93 o                         
  -6  -1   4         67.12         69.04         3.77 o                         
  -5  -1   4         18.53         18.41         1.08 o                         
  -4  -1   4         16.98         18.04         1.04 o                         
  -3  -1   4         10.07          8.63         1.08 o                         
  -2  -1   4         32.01         35.33         6.60 o                         
  -1  -1   4         54.60         48.77         2.97 o                         
   0  -1   4       1367.15       1478.19        36.02 o                         
   1  -1   4        418.27        458.49        15.98 o                         
   2  -1   4         42.47         32.13         3.18 o                         
   3  -1   4        188.47        191.88        10.07 o                         
   4  -1   4        889.40        870.59        34.00 o                         
   5  -1   4       1097.52       1083.08        53.53 o                         
   6  -1   4          0.61          1.04         0.87 o                         
   7  -1   4          1.04          0.41         0.81 o                         
   8  -1   4         15.70         17.39         2.46 o                         
   9  -1   4          2.60          1.12         1.96 o                         
  -9   0   4          0.06         -0.01         2.40 o                         
  -8   0   4         18.28         28.54         4.75 o                         
  -7   0   4         43.22         35.77         4.91 o                         
  -6   0   4          8.14          6.52         1.04 o                         
  -5   0   4         52.88         49.68         2.81 o                         
  -4   0   4        210.77        204.54         6.79 o                         
  -3   0   4          6.05          6.03         1.39 o                         
  -2   0   4         62.47         65.76         4.15 o                         
  -1   0   4         14.63         14.68         2.38 o                         
   0   0   4          1.64          0.05         0.36 o                         
   1   0   4        424.35        483.81        18.59 o                         
   2   0   4          1.70          0.26         0.67 o                         
   3   0   4        586.51        729.71        28.17 o                         
   4   0   4         52.97         62.31         5.40 o                         
   5   0   4        528.28        633.20        27.01 o                         
   6   0   4        136.82        147.19         6.77 o                         
   7   0   4        235.27        215.24         9.07 o                         
   8   0   4          1.42          0.24         0.99 o                         
   9   0   4          0.17          0.66         1.16 o                         
  -9   1   4          0.16         -1.72         1.72 o                         
  -8   1   4          1.06          0.85         1.67 o                         
  -7   1   4          5.56          6.01         2.34 o                         
  -6   1   4         36.87         39.21         2.75 o                         
  -5   1   4         76.26         73.88         7.77 o                         
  -4   1   4          0.25         -0.29         0.40 o                         
  -3   1   4          0.10         -0.35         0.37 o                         
  -2   1   4        149.24        157.43         7.68 o                         
  -1   1   4        542.39        545.13        20.03 o                         
   0   1   4         62.87         58.55         2.10 o                         
   1   1   4        317.53        345.05        13.82 o                         
   2   1   4       1630.21       1720.11        41.39 o                         
   3   1   4         38.45         40.84         5.78 o                         
   4   1   4        260.04        321.10        15.05 o                         
   5   1   4         33.28         35.76         4.20 o                         
   6   1   4        143.42        138.65        10.21 o                         
   7   1   4        658.53        706.14        34.31 o                         
   8   1   4          0.05         -0.74         0.74 o                         
   9   1   4          1.18         -0.36         1.66 o                         
  -9   2   4          1.16         -2.57         2.57 o                         
  -8   2   4          4.26          4.71         2.48 o                         
  -7   2   4         62.57         65.52         6.89 o                         
  -6   2   4         96.99         96.45         6.33 o                         
  -5   2   4          0.00         -1.00         1.00 o                         
  -4   2   4          2.24          1.84         0.53 o                         
  -3   2   4         67.29         77.49         2.92 o                         
  -2   2   4       1121.80       1189.10        29.35 o                         
  -1   2   4        956.19       1031.07        35.92 o                         
   0   2   4        397.05        447.82        39.99 o                         
   1   2   4        326.26        307.77        12.04 o                         
   2   2   4         92.20         76.02         3.10 o                         
   3   2   4        181.39        188.58        24.84 o                         
   4   2   4        197.30        245.13        12.18 o                         
   5   2   4         36.46         37.79         4.36 o                         
   6   2   4          8.79          9.31         2.49 o                         
   7   2   4         17.78         20.18         2.17 o                         
   8   2   4         31.15         43.37         5.90 o                         
   9   2   4        209.25        223.72        15.51 o                         
  -8   3   4          0.02          3.16         1.45 o                         
  -7   3   4         43.42         48.62         3.75 o                         
  -6   3   4          3.19          2.22         0.85 o                         
  -5   3   4         34.95         36.59         2.86 o                         
  -4   3   4          9.32          9.27         1.28 o                         
  -3   3   4          0.97          0.75         0.39 o                         
  -2   3   4         11.89         11.66         0.84 o                         
  -1   3   4        613.96        650.75        16.84 o                         
   0   3   4       2231.92       2030.81        68.04 o                         
   1   3   4        436.65        405.37        11.24 o                         
   2   3   4         27.90         27.39         1.75 o                         
   3   3   4         52.02         57.28         2.90 o                         
   4   3   4        614.85        649.21        25.67 o                         
   5   3   4         12.22         11.12         2.42 o                         
   6   3   4          0.54          1.77         1.46 o                         
   7   3   4          0.47          0.84         1.31 o                         
   8   3   4          1.72         -0.33         1.41 o                         
   9   3   4        135.35        153.44        12.27 o                         
  10   3   4          1.64          3.18         1.42 o                         
  -8   4   4          0.08          2.27         1.74 o                         
  -7   4   4          1.50          0.00         0.88 o                         
  -6   4   4          0.23          1.11         0.90 o                         
  -5   4   4         20.83         16.38         1.93 o                         
  -4   4   4        341.55        336.17        11.13 o                         
  -3   4   4         50.34         48.13         1.84 o                         
  -2   4   4         14.83          9.30         2.31 o                         
  -1   4   4         64.92         59.07         2.81 o                         
   0   4   4         42.42         48.66         1.95 o                         
   1   4   4       1324.45       1459.27        25.12 o                         
   2   4   4        554.38        546.17        17.45 o                         
   3   4   4         32.63         42.21         2.56 o                         
   4   4   4        244.65        257.53        12.20 o                         
   5   4   4          4.16          2.54         1.20 o                         
   6   4   4        486.50        487.71        22.38 o                         
   7   4   4         17.68         15.53         3.26 o                         
   8   4   4          0.41         -0.98         1.19 o                         
   9   4   4         12.90         10.57         2.17 o                         
  10   4   4          5.55          7.29         2.19 o                         
  -8   5   4          0.40          2.74         2.03 o                         
  -7   5   4          0.02          0.26         0.79 o                         
  -6   5   4          0.29          0.74         0.85 o                         
  -5   5   4         38.82         40.02         3.33 o                         
  -4   5   4         23.69         24.17         1.96 o                         
  -3   5   4        112.75        107.13         4.02 o                         
  -2   5   4        351.62        316.97         8.11 o                         
  -1   5   4          2.01          1.66         0.49 o                         
   0   5   4        109.40         90.53         3.03 o                         
   1   5   4         18.58         24.34         1.00 o                         
   2   5   4        771.68        803.52        14.52 o                         
   3   5   4        536.95        589.93        14.87 o                         
   4   5   4         21.63         31.42         3.29 o                         
   5   5   4          2.85          0.65         0.79 o                         
   6   5   4        115.90        115.49         8.48 o                         
   7   5   4         30.28         27.38         4.13 o                         
   8   5   4        142.90        134.66        10.46 o                         
   9   5   4          5.53          7.14         1.83 o                         
  10   5   4          6.88         10.88         2.31 o                         
  -7   6   4          6.62          6.06         1.64 o                         
  -6   6   4          0.28          2.81         1.55 o                         
  -5   6   4          0.11         -0.84         0.84 o                         
  -4   6   4          3.43          2.61         0.84 o                         
  -3   6   4          2.92          2.46         0.68 o                         
  -2   6   4        164.15        159.26         4.26 o                         
  -1   6   4          2.47          1.79         0.53 o                         
   0   6   4          0.10          0.09         0.14 o                         
   1   6   4         84.91         80.05         3.71 o                         
   2   6   4          0.42          0.40         0.25 o                         
   3   6   4        525.11        598.33        11.40 o                         
   4   6   4         10.98         15.12         2.19 o                         
   5   6   4          2.40          0.86         0.90 o                         
   6   6   4          2.34          1.03         1.22 o                         
   7   6   4         24.03         13.19         2.67 o                         
   8   6   4        167.74        173.87         8.18 o                         
   9   6   4         47.51         50.01         3.51 o                         
  10   6   4         14.85         16.26         3.58 o                         
  -6   7   4          1.23          3.17         1.78 o                         
  -5   7   4          7.80         11.30         2.93 o                         
  -4   7   4          5.25          5.82         1.30 o                         
  -3   7   4         51.88         44.75         2.64 o                         
  -2   7   4          7.56          8.97         1.22 o                         
  -1   7   4        168.49        168.22         4.53 o                         
   0   7   4       1393.51       1314.83        27.07 o                         
   1   7   4          3.21          3.59         0.82 o                         
   2   7   4          7.42          7.27         0.64 o                         
   3   7   4          3.02          3.51         1.14 o                         
   4   7   4         26.29         26.89         2.20 o                         
   5   7   4        148.82        144.51         8.42 o                         
   6   7   4         38.92         40.63         2.89 o                         
   7   7   4         35.21         33.33         2.92 o                         
   8   7   4          0.00         -0.40         0.90 o                         
   9   7   4          0.01         -0.33         1.13 o                         
  10   7   4         15.91         15.15         2.35 o                         
  -5   8   4          7.46         11.93         3.24 o                         
  -4   8   4          3.46          0.09         1.49 o                         
  -3   8   4         26.57         32.08         4.75 o                         
  -2   8   4         33.85         31.68         3.11 o                         
  -1   8   4         60.77         57.36         3.03 o                         
   0   8   4        135.89        130.08         6.12 o                         
   1   8   4          7.62          8.23         1.24 o                         
   2   8   4        328.49        305.77         8.82 o                         
   3   8   4         15.25         15.28         2.80 o                         
   4   8   4         50.27         42.27         4.68 o                         
   5   8   4         71.00         70.05         3.99 o                         
   6   8   4          5.43          4.69         1.45 o                         
   7   8   4         51.96         45.80         4.96 o                         
   8   8   4          2.54         -0.48         1.72 o                         
   9   8   4          0.03         -2.11         2.11 o                         
  10   8   4         42.64         53.51         6.91 o                         
  -4   9   4          0.18          2.64         1.87 o                         
  -3   9   4         28.79         36.99         5.37 o                         
  -2   9   4          7.56          7.11         1.52 o                         
  -1   9   4         56.10         55.84         4.24 o                         
   0   9   4         12.28         12.62         1.66 o                         
   1   9   4         23.39         22.05         2.44 o                         
   2   9   4        914.87        915.88        21.18 o                         
   3   9   4         98.93         99.52         4.48 o                         
   4   9   4         30.73         24.87         2.73 o                         
   5   9   4          1.27          2.01         0.97 o                         
   6   9   4          3.36          1.22         0.86 o                         
   7   9   4         80.12         78.40         5.64 o                         
   8   9   4         19.02         12.16         3.56 o                         
   9   9   4          0.74         -0.33         1.90 o                         
  10   9   4          0.19          0.86         1.28 o                         
  -2  10   4          0.40         -1.87         2.10 o                         
  -1  10   4          7.08         15.44         3.62 o                         
   0  10   4          0.10         -0.92         1.24 o                         
   1  10   4          0.01         -1.25         1.25 o                         
   2  10   4         10.02          8.64         1.60 o                         
   3  10   4          5.33          5.41         1.17 o                         
   4  10   4        529.79        557.54        18.50 o                         
   5  10   4         47.34         45.81         4.20 o                         
   6  10   4          4.57          3.61         2.12 o                         
   7  10   4          0.07          0.73         3.36 o                         
   8  10   4          5.82          5.80         1.62 o                         
   9  10   4          5.59          4.93         2.36 o                         
  -1  11   4         46.01         60.00         7.22 o                         
   0  11   4          0.40          2.32         1.70 o                         
   1  11   4         35.82         36.37         5.09 o                         
   2  11   4          0.00          0.61         0.85 o                         
   3  11   4         10.24          9.45         1.57 o                         
   4  11   4        190.73        197.07         9.54 o                         
   5  11   4         48.71         50.39         4.57 o                         
   6  11   4         30.77         26.20         3.33 o                         
   7  11   4          0.05          0.68         1.28 o                         
   8  11   4          8.85          8.09         2.94 o                         
   1  12   4         43.95         56.83         6.99 o                         
   2  12   4          0.49         -0.82         0.82 o                         
   3  12   4          0.48          1.46         1.08 o                         
   4  12   4          0.22         -0.82         0.88 o                         
   5  12   4          0.47         -0.22         2.89 o                         
   6  12   4        208.33        228.46        11.30 o                         
   3  13   4         46.25         51.90         6.63 o                         
  -3 -10   5          0.09         -0.71         1.78 o                         
  -2 -10   5         11.64         12.63         2.27 o                         
  -1 -10   5         43.87         61.07         7.21 o                         
  -6  -9   5         33.65         39.37         5.81 o                         
  -5  -9   5         69.94         67.37         7.78 o                         
  -4  -9   5          4.98          3.69         1.84 o                         
  -3  -9   5          3.69          3.14         1.71 o                         
  -2  -9   5          0.69          1.57         1.20 o                         
  -1  -9   5         11.85         12.04         2.02 o                         
   0  -9   5         15.99         27.54         4.87 o                         
  -8  -8   5          0.21          2.20         1.21 o                         
  -7  -8   5          0.88          1.24         2.40 o                         
  -6  -8   5         14.63         16.35         2.48 o                         
  -5  -8   5         49.88         61.14         4.53 o                         
  -4  -8   5        129.23        134.82         6.91 o                         
  -3  -8   5         40.16         41.21         4.08 o                         
  -2  -8   5          0.61          1.78         0.78 o                         
  -1  -8   5          6.71          7.85         1.74 o                         
   0  -8   5         10.95         11.41         3.59 o                         
   1  -8   5         50.95         54.21         6.67 o                         
   2  -8   5          8.30         11.19         3.12 o                         
  -9  -7   5          0.05         -2.23         2.23 o                         
  -8  -7   5         50.60         61.13         7.22 o                         
  -7  -7   5          4.22          6.63         2.68 o                         
  -6  -7   5          1.53          3.10         1.30 o                         
  -5  -7   5          0.02         -0.06         0.82 o                         
  -4  -7   5         99.64         98.74         5.52 o                         
  -3  -7   5        292.16        318.77         9.11 o                         
  -2  -7   5         79.42         81.55         5.29 o                         
  -1  -7   5         19.99         20.84         2.32 o                         
   0  -7   5         21.62         25.43         2.77 o                         
   1  -7   5          0.17          0.93         0.98 o                         
   2  -7   5         54.65         63.38         7.10 o                         
   3  -7   5          2.21          6.75         2.48 o                         
  -9  -6   5          0.35          0.97         0.95 o                         
  -8  -6   5          9.32         13.23         2.18 o                         
  -7  -6   5         30.85         28.30         2.99 o                         
  -6  -6   5         34.49         33.52         3.26 o                         
  -5  -6   5         23.73         25.57         2.08 o                         
  -4  -6   5         42.16         47.94         2.23 o                         
  -3  -6   5         15.51         18.96         1.93 o                         
  -2  -6   5        264.02        267.56         7.53 o                         
  -1  -6   5       1053.16       1047.27        45.58 o                         
   0  -6   5         34.87         36.36         3.17 o                         
   1  -6   5          0.05          0.47         0.78 o                         
   2  -6   5         48.35         47.40         3.59 o                         
   3  -6   5         20.82         15.46         3.34 o                         
   4  -6   5         45.45         48.36         6.24 o                         
 -10  -5   5          5.06          2.42         1.58 o                         
  -9  -5   5          1.94          2.46         1.69 o                         
  -8  -5   5          0.02         -0.97         0.97 o                         
  -7  -5   5          1.49         -0.69         0.89 o                         
  -6  -5   5         77.36         89.48         6.18 o                         
  -5  -5   5         10.35          9.85         1.65 o                         
  -4  -5   5          0.06         -0.11         0.36 o                         
  -3  -5   5         84.24         80.47         2.84 o                         
  -2  -5   5          9.24          6.35         0.94 o                         
  -1  -5   5        358.47        344.16        10.42 o                         
   0  -5   5         64.99         60.62         2.96 o                         
   1  -5   5        251.74        249.94         7.38 o                         
   2  -5   5         15.83         14.29         1.42 o                         
   3  -5   5          8.55         10.49         3.00 o                         
   4  -5   5         38.00         38.91         5.20 o                         
   5  -5   5          4.57          3.48         1.96 o                         
 -10  -4   5          1.23          2.23         1.82 o                         
  -9  -4   5         12.58         11.72         2.90 o                         
  -8  -4   5          2.36          1.07         1.56 o                         
  -7  -4   5          0.02         -0.64         0.81 o                         
  -6  -4   5         71.36         73.43         6.37 o                         
  -5  -4   5         12.00         10.85         1.58 o                         
  -4  -4   5        311.01        305.73         7.83 o                         
  -3  -4   5         18.59         16.75         1.15 o                         
  -2  -4   5         51.75         53.12         2.43 o                         
  -1  -4   5          6.30          5.74         0.85 o                         
   0  -4   5        771.64        718.24        17.96 o                         
   1  -4   5       1327.10       1222.54        25.77 o                         
   2  -4   5          0.12         -0.07         0.50 o                         
   3  -4   5         15.33         13.52         2.32 o                         
   4  -4   5          0.05         -0.86         0.86 o                         
   5  -4   5          1.06          0.28         1.07 o                         
   6  -4   5         24.35         27.62         4.53 o                         
 -10  -3   5          3.34          5.26         2.69 o                         
  -9  -3   5          8.03          8.82         2.70 o                         
  -8  -3   5         89.30         90.12         5.22 o                         
  -7  -3   5         81.40         82.55         4.80 o                         
  -6  -3   5         21.49         19.14         2.41 o                         
  -5  -3   5          0.21          0.24         0.67 o                         
  -4  -3   5          0.47         -0.26         0.73 o                         
  -3  -3   5         70.03         92.68         6.15 o                         
  -2  -3   5        116.34        121.45         4.78 o                         
  -1  -3   5        376.79        403.95         9.47 o                         
   0  -3   5         20.05         19.29         1.75 o                         
   1  -3   5         38.24         34.64         2.43 o                         
   2  -3   5         97.09         93.53         4.76 o                         
   3  -3   5        365.14        329.87        13.63 o                         
   4  -3   5          0.17         -0.11         0.69 o                         
   5  -3   5          0.56          0.33         0.86 o                         
   6  -3   5          3.47          3.20         1.17 o                         
   7  -3   5         10.41         10.95         2.13 o                         
  -9  -2   5          1.82          4.89         2.43 o                         
  -8  -2   5          0.13         -0.45         1.09 o                         
  -7  -2   5         70.63         71.80         4.27 o                         
  -6  -2   5         66.48         67.35         5.73 o                         
  -5  -2   5        106.28        116.52         5.27 o                         
  -4  -2   5          2.99          4.29         0.91 o                         
  -3  -2   5         63.49         55.70         3.09 o                         
  -2  -2   5        710.56        754.25        64.95 o                         
  -1  -2   5         62.49         59.52         2.17 o                         
   0  -2   5         53.13         62.90         3.37 o                         
   1  -2   5         26.66         29.53         2.57 o                         
   2  -2   5         26.33         22.53         3.01 o                         
   3  -2   5       1193.50       1113.39        41.71 o                         
   4  -2   5          3.37          2.63         2.19 o                         
   5  -2   5          1.58          1.38         1.23 o                         
   6  -2   5          6.91          6.16         2.72 o                         
   7  -2   5          9.71          7.86         2.36 o                         
   8  -2   5         11.71          8.68         1.82 o                         
  -9  -1   5          0.56         -0.31         1.39 o                         
  -8  -1   5          2.39          6.25         2.36 o                         
  -7  -1   5         21.88         25.59         4.04 o                         
  -6  -1   5        124.19        124.20        13.23 o                         
  -5  -1   5        216.58        236.03         8.26 o                         
  -4  -1   5         77.19         78.55         8.44 o                         
  -3  -1   5         48.94         51.60         4.91 o                         
  -2  -1   5        614.37        634.81        28.50 o                         
  -1  -1   5         15.78         16.35         0.90 o                         
   0  -1   5       1117.00       1257.02        31.36 o                         
   1  -1   5         78.34         88.99         5.68 o                         
   2  -1   5          7.26          9.43         1.79 o                         
   3  -1   5          4.83          4.28         1.21 o                         
   4  -1   5          2.54          0.54         1.12 o                         
   5  -1   5        709.14        673.68        19.90 o                         
   6  -1   5          5.43          6.37         1.43 o                         
   7  -1   5          1.75          2.64         1.10 o                         
   8  -1   5          3.25          3.51         1.40 o                         
  -9   0   5         10.49         10.08         3.20 o                         
  -8   0   5         21.51         21.20         3.91 o                         
  -7   0   5          0.07         -0.12         1.18 o                         
  -6   0   5          0.83          1.09         0.53 o                         
  -5   0   5         58.74         60.46         5.35 o                         
  -4   0   5        591.13        592.55        31.86 o                         
  -3   0   5        513.60        548.79        43.29 o                         
  -2   0   5         38.03         43.15         3.61 o                         
  -1   0   5         17.78         19.84         1.52 o                         
   0   0   5       2069.95       2245.69        54.00 o                         
   1   0   5        256.18        291.77        12.82 o                         
   2   0   5       1114.55        854.39        31.88 o                         
   3   0   5         27.68         28.14         1.46 o                         
   4   0   5          0.94          0.11         0.92 o                         
   5   0   5         39.55         33.96         4.44 o                         
   6   0   5        164.89        159.49         7.28 o                         
   7   0   5         14.08         15.85         2.26 o                         
   8   0   5          9.88         10.99         1.95 o                         
   9   0   5          0.84          0.68         1.20 o                         
  -9   1   5          2.99          8.55         3.22 o                         
  -8   1   5        203.59        202.22        13.96 o                         
  -7   1   5         15.08         17.15         3.60 o                         
  -6   1   5          0.27         -0.03         1.59 o                         
  -5   1   5          0.58         -0.12         0.92 o                         
  -4   1   5          4.70          6.50         0.93 o                         
  -3   1   5        935.95        971.28        24.53 o                         
  -2   1   5          4.96          5.28         1.50 o                         
  -1   1   5        120.15        100.58         5.56 o                         
   0   1   5        284.00        262.68        11.16 o                         
   1   1   5       1081.29       1084.19        38.74 o                         
   2   1   5       1624.84       1585.75        55.49 o                         
   3   1   5        473.91        534.47        23.23 o                         
   4   1   5         65.53         79.77         6.22 o                         
   5   1   5         33.73         30.09         4.04 o                         
   6   1   5         10.60         13.13         3.25 o                         
   7   1   5        185.09        183.25        12.59 o                         
   8   1   5         26.59         27.28         3.01 o                         
   9   1   5          0.14         -0.89         1.83 o                         
  -9   2   5         11.65         18.20         4.23 o                         
  -8   2   5          0.15          0.66         1.74 o                         
  -7   2   5          6.26          8.86         2.82 o                         
  -6   2   5        693.46        753.96        25.23 o                         
  -5   2   5         33.37         28.76         2.39 o                         
  -4   2   5          0.15         -0.40         0.93 o                         
  -3   2   5          0.73          0.84         0.77 o                         
  -2   2   5        272.37        284.64        12.47 o                         
  -1   2   5       1210.47        980.44        34.78 o                         
   0   2   5         12.44         15.49         1.49 o                         
   1   2   5        653.44        744.64        19.81 o                         
   2   2   5          6.26         10.41         1.08 o                         
   3   2   5          0.09          0.75         0.41 o                         
   4   2   5        160.71        155.68         9.19 o                         
   5   2   5         37.55         39.55         4.50 o                         
   6   2   5          5.19          2.99         1.08 o                         
   7   2   5         18.72         19.60         4.05 o                         
   8   2   5          3.24          2.74         1.09 o                         
   9   2   5         12.49         10.96         3.38 o                         
  -8   3   5          3.21          6.06         2.81 o                         
  -7   3   5          0.05          1.08         1.64 o                         
  -6   3   5        131.25        133.92         6.41 o                         
  -5   3   5         43.78         44.63         3.22 o                         
  -4   3   5        291.14        278.83        11.34 o                         
  -3   3   5          4.15          3.41         0.57 o                         
  -2   3   5        449.74        451.44        21.00 o                         
  -1   3   5        859.78       1017.05        36.00 o                         
   0   3   5        321.82        325.94        13.06 o                         
   1   3   5        399.89        452.26        13.44 o                         
   2   3   5         45.05         46.43         2.50 o                         
   3   3   5         50.69         48.10         3.85 o                         
   4   3   5       1102.31       1253.49        31.69 o                         
   5   3   5        152.37        147.94         9.48 o                         
   6   3   5        143.79        150.97        10.39 o                         
   7   3   5         17.01         21.66         4.01 o                         
   8   3   5          1.27          4.55         1.76 o                         
   9   3   5         36.53         36.78         5.84 o                         
  10   3   5          5.86          6.06         3.18 o                         
  -8   4   5          0.73         -2.69         2.69 o                         
  -7   4   5          1.10          0.37         0.70 o                         
  -6   4   5          2.89          3.92         1.10 o                         
  -5   4   5         78.45         83.10         4.74 o                         
  -4   4   5       1268.80       1191.37        31.22 o                         
  -3   4   5        163.45        148.59         5.98 o                         
  -2   4   5        288.99        271.18        12.29 o                         
  -1   4   5          5.44          6.44         1.26 o                         
   0   4   5          1.83          1.29         0.49 o                         
   1   4   5        900.99       1050.12        25.68 o                         
   2   4   5         50.35         50.50         2.18 o                         
   3   4   5        164.57        164.14         6.01 o                         
   4   4   5         40.60         42.63         2.82 o                         
   5   4   5         25.77         23.48         3.33 o                         
   6   4   5         25.39         35.09         4.61 o                         
   7   4   5          0.32          0.60         1.21 o                         
   8   4   5          0.67         -1.53         1.85 o                         
   9   4   5         19.66         14.68         3.84 o                         
  10   4   5          0.44          1.18         1.31 o                         
  -7   5   5         18.17         16.45         2.36 o                         
  -6   5   5          4.91          6.33         1.58 o                         
  -5   5   5          5.39          2.35         0.77 o                         
  -4   5   5         71.58         59.60         3.84 o                         
  -3   5   5         10.47          8.96         1.47 o                         
  -2   5   5        724.19        684.56        18.76 o                         
  -1   5   5        158.10        138.61         4.36 o                         
   0   5   5          6.11          6.40         0.91 o                         
   1   5   5         21.24         24.66         1.49 o                         
   2   5   5          0.65          1.98         0.47 o                         
   3   5   5         65.84         75.14         3.04 o                         
   4   5   5         91.82         96.26         4.55 o                         
   5   5   5         36.26         33.82         3.93 o                         
   6   5   5          0.11         -1.78         1.78 o                         
   7   5   5         35.15         34.40         4.87 o                         
   8   5   5          0.25          1.71         1.63 o                         
   9   5   5          3.99          1.83         1.37 o                         
  10   5   5          6.91          8.50         2.30 o                         
  -7   6   5         19.07         20.30         2.77 o                         
  -6   6   5          6.55          8.88         1.76 o                         
  -5   6   5         62.88         59.72         4.33 o                         
  -4   6   5         21.66         23.62         2.00 o                         
  -3   6   5         26.29         24.79         1.90 o                         
  -2   6   5       1452.59       1381.49        28.85 o                         
  -1   6   5        111.31        100.70         3.72 o                         
   0   6   5        106.51        101.66         2.93 o                         
   1   6   5         26.15         27.93         1.26 o                         
   2   6   5        227.17        229.99         5.25 o                         
   3   6   5        254.74        280.39         7.51 o                         
   4   6   5        240.27        256.57        12.11 o                         
   5   6   5         68.72         57.54         5.15 o                         
   6   6   5          0.63          0.29         1.12 o                         
   7   6   5          0.03         -0.35         1.15 o                         
   8   6   5          0.20          1.60         1.81 o                         
   9   6   5          6.40          6.31         1.79 o                         
  10   6   5          0.38         -0.13         0.91 o                         
  -6   7   5          1.27          4.04         2.31 o                         
  -5   7   5         23.87         24.93         4.10 o                         
  -4   7   5          0.08         -0.80         0.80 o                         
  -3   7   5          6.71          4.32         1.11 o                         
  -2   7   5         61.98         63.02         3.75 o                         
  -1   7   5         92.60         89.29         3.56 o                         
   0   7   5       1317.21       1279.75        22.75 o                         
   1   7   5         60.02         59.92         2.22 o                         
   2   7   5         35.54         36.93         2.26 o                         
   3   7   5         63.99         60.28         2.78 o                         
   4   7   5          8.38          7.34         1.17 o                         
   5   7   5         79.67         78.15         6.09 o                         
   6   7   5         31.04         27.91         3.78 o                         
   7   7   5         14.47         11.38         2.82 o                         
   8   7   5          2.84          2.24         2.16 o                         
   9   7   5          5.72          8.62         2.70 o                         
  10   7   5          2.22          3.08         1.03 o                         
  -5   8   5         13.85         22.54         4.30 o                         
  -4   8   5         35.38         45.63         5.88 o                         
  -3   8   5         90.86         96.61         5.61 o                         
  -2   8   5          0.01         -0.22         0.91 o                         
  -1   8   5         35.65         31.14         2.20 o                         
   0   8   5         30.44         27.44         2.60 o                         
   1   8   5        558.47        555.49        17.03 o                         
   2   8   5        158.54        168.69         7.39 o                         
   3   8   5         18.75         14.94         2.48 o                         
   4   8   5          3.53          4.43         0.96 o                         
   5   8   5          1.52          0.79         0.73 o                         
   6   8   5         20.19         21.08         2.38 o                         
   7   8   5          1.22          1.81         1.35 o                         
   8   8   5          0.01          1.16         1.24 o                         
   9   8   5          2.87          3.59         1.29 o                         
  10   8   5          0.02          0.36         1.42 o                         
  -4   9   5          0.47         -0.53         1.15 o                         
  -3   9   5         10.27         13.27         3.53 o                         
  -2   9   5         35.32         46.99         4.02 o                         
  -1   9   5         14.58         12.89         2.38 o                         
   0   9   5          2.29          2.15         0.78 o                         
   1   9   5         17.65         17.62         1.80 o                         
   2   9   5        175.52        183.65         6.57 o                         
   3   9   5        152.48        131.07         9.35 o                         
   4   9   5         39.24         37.42         4.75 o                         
   5   9   5        132.01        133.20         9.67 o                         
   6   9   5          0.24         -0.26         1.23 o                         
   7   9   5          3.18          2.34         1.45 o                         
   8   9   5          6.62          4.31         2.45 o                         
   9   9   5          0.39         -2.11         2.42 o                         
  10   9   5         10.45          5.32         2.65 o                         
  -2  10   5         19.25         26.05         4.67 o                         
  -1  10   5         31.16         34.84         3.52 o                         
   0  10   5          4.40          7.03         1.71 o                         
   1  10   5          8.88          8.03         1.58 o                         
   2  10   5          2.95          3.05         0.87 o                         
   3  10   5        106.44        109.29         6.28 o                         
   4  10   5          1.21         -0.81         1.10 o                         
   5  10   5         17.14         17.96         2.51 o                         
   6  10   5          1.36          0.14         0.96 o                         
   7  10   5          1.44          1.22         1.78 o                         
   8  10   5          4.32          1.16         1.14 o                         
   9  10   5          7.89          3.78         1.45 o                         
  -1  11   5         16.91         23.38         4.63 o                         
   0  11   5         70.20         78.14         8.16 o                         
   1  11   5         46.58         46.94         4.06 o                         
   2  11   5          4.35          4.33         2.55 o                         
   3  11   5          0.50         -0.93         1.21 o                         
   4  11   5         34.18         37.83         3.82 o                         
   5  11   5         79.57         75.51         5.66 o                         
   6  11   5          4.59          2.94         2.75 o                         
   7  11   5         13.27         14.39         2.50 o                         
   8  11   5          0.49         -2.64         2.64 o                         
   1  12   5          0.45         -0.06         1.28 o                         
   2  12   5         49.20         52.32         4.55 o                         
   3  12   5          4.42          1.82         1.80 o                         
   4  12   5         42.68         47.22         4.53 o                         
   5  12   5         23.54         24.72         3.30 o                         
   6  12   5         10.48         10.79         2.35 o                         
   3  13   5          4.69          8.20         2.90 o                         
  -5  -9   6        196.67        217.63        15.03 o                         
  -4  -9   6         11.51          9.18         3.35 o                         
  -3  -9   6          8.48          8.79         2.63 o                         
  -2  -9   6          4.95          4.22         1.34 o                         
  -1  -9   6          4.47          4.94         1.27 o                         
   0  -9   6         17.52         20.35         4.10 o                         
  -7  -8   6         23.68         24.84         4.73 o                         
  -6  -8   6          3.94          3.55         2.00 o                         
  -5  -8   6         39.21         37.85         5.62 o                         
  -4  -8   6          3.47          4.72         2.39 o                         
  -3  -8   6         64.36         57.50         6.61 o                         
  -2  -8   6          9.32          8.79         1.83 o                         
  -1  -8   6          0.97          1.95         1.68 o                         
   0  -8   6         27.40         27.93         3.13 o                         
   1  -8   6          5.17          4.29         2.40 o                         
  -9  -7   6          1.22          0.65         1.68 o                         
  -8  -7   6         22.56         16.64         3.68 o                         
  -7  -7   6          0.02          0.93         1.59 o                         
  -6  -7   6          1.41          2.26         2.07 o                         
  -5  -7   6          0.95          2.80         1.70 o                         
  -4  -7   6         37.20         35.22         4.93 o                         
  -3  -7   6        515.45        520.26        16.65 o                         
  -2  -7   6          0.04          0.62         1.01 o                         
  -1  -7   6          6.64          4.48         1.25 o                         
   0  -7   6         29.26         27.68         2.97 o                         
   1  -7   6         18.15         18.41         2.65 o                         
   2  -7   6         26.68         32.13         5.10 o                         
   3  -7   6          3.10          4.84         2.09 o                         
  -9  -6   6          1.27          2.00         1.80 o                         
  -8  -6   6          0.19          0.06         0.90 o                         
  -7  -6   6          0.01          0.07         0.98 o                         
  -6  -6   6         70.50         70.44         4.64 o                         
  -5  -6   6          3.74          3.73         0.97 o                         
  -4  -6   6          9.29          9.72         1.21 o                         
  -3  -6   6         16.85         16.74         1.35 o                         
  -2  -6   6          4.63          5.65         1.17 o                         
  -1  -6   6        198.47        201.82        11.01 o                         
   0  -6   6          0.98          0.93         0.81 o                         
   1  -6   6          0.53          0.09         1.08 o                         
   2  -6   6          9.25          8.68         2.63 o                         
   3  -6   6          0.78          0.11         1.70 o                         
   4  -6   6          8.57          4.17         2.37 o                         
  -9  -5   6         16.51         17.65         2.49 o                         
  -8  -5   6          5.64          6.39         2.32 o                         
  -7  -5   6          1.15          0.93         1.02 o                         
  -6  -5   6        120.37        118.93         6.14 o                         
  -5  -5   6         25.23         25.67         2.55 o                         
  -4  -5   6        215.50        208.99         5.46 o                         
  -3  -5   6          3.02          2.97         0.70 o                         
  -2  -5   6         43.65         46.01         2.15 o                         
  -1  -5   6        224.01        224.29         6.92 o                         
   0  -5   6        258.45        267.67         7.88 o                         
   1  -5   6          8.90         11.00         1.35 o                         
   2  -5   6          4.67          6.00         1.28 o                         
   3  -5   6          3.77          1.09         1.32 o                         
   4  -5   6          0.39          3.18         2.18 o                         
   5  -5   6          9.76         18.31         3.92 o                         
  -9  -4   6         78.18         87.02         8.48 o                         
  -8  -4   6          5.21          7.38         2.39 o                         
  -7  -4   6          7.82          5.75         1.55 o                         
  -6  -4   6          4.07          6.24         1.96 o                         
  -5  -4   6        117.60        116.90        11.24 o                         
  -4  -4   6         54.99         58.21         2.72 o                         
  -3  -4   6         26.99         24.96         1.43 o                         
  -2  -4   6         14.44         12.01         1.11 o                         
  -1  -4   6        111.12        114.64         4.31 o                         
   0  -4   6          0.15         -0.06         0.69 o                         
   1  -4   6        468.99        437.15        12.97 o                         
   2  -4   6         30.22         25.88         2.56 o                         
   3  -4   6          0.24         -0.45         0.65 o                         
   4  -4   6          2.56          1.79         2.09 o                         
   5  -4   6          2.92          2.51         1.06 o                         
   6  -4   6          4.92          2.67         2.03 o                         
  -9  -3   6          2.22          1.51         1.83 o                         
  -8  -3   6          0.00          0.63         0.97 o                         
  -7  -3   6        122.33        140.17        10.46 o                         
  -6  -3   6         18.08         14.39         1.99 o                         
  -5  -3   6         29.86         29.51         3.00 o                         
  -4  -3   6        134.72        139.60         6.02 o                         
  -3  -3   6         19.70         32.14         4.36 o                         
  -2  -3   6        217.01        239.71         7.20 o                         
  -1  -3   6          3.38          3.27         0.93 o                         
   0  -3   6         29.51         27.33         2.24 o                         
   1  -3   6        142.87        134.32         5.68 o                         
   2  -3   6        158.40        157.08         9.48 o                         
   3  -3   6          1.39          2.45         0.92 o                         
   4  -3   6         29.11         26.36         2.74 o                         
   5  -3   6          7.18          3.32         1.28 o                         
   6  -3   6          5.72          3.85         1.65 o                         
   7  -3   6          0.18          0.66         0.96 o                         
  -9  -2   6          2.86          0.86         2.03 o                         
  -8  -2   6          0.22          1.90         1.86 o                         
  -7  -2   6         98.77        102.43         7.47 o                         
  -6  -2   6        146.38        147.68         6.60 o                         
  -5  -2   6         29.74         35.99         2.81 o                         
  -4  -2   6          0.16         -0.06         0.73 o                         
  -3  -2   6         72.81         73.69         8.53 o                         
  -2  -2   6        661.68        613.42        19.18 o                         
  -1  -2   6        142.26        156.40         8.65 o                         
   0  -2   6        446.71        466.01        13.67 o                         
   1  -2   6         19.87         21.56         1.94 o                         
   2  -2   6         48.34         40.27         4.03 o                         
   3  -2   6        249.04        216.64        12.05 o                         
   4  -2   6         84.45         65.89         4.27 o                         
   5  -2   6          0.12         -0.61         0.97 o                         
   6  -2   6         20.26         22.20         2.83 o                         
   7  -2   6          1.72          0.89         1.06 o                         
   8  -2   6         10.14          8.24         1.83 o                         
  -9  -1   6          3.84          7.26         2.62 o                         
  -8  -1   6         22.69         18.16         3.58 o                         
  -7  -1   6          6.55          7.68         2.42 o                         
  -6  -1   6         24.47         26.34         2.42 o                         
  -5  -1   6        169.56        178.39        12.05 o                         
  -4  -1   6          1.83          2.87         0.77 o                         
  -3  -1   6        198.33        185.07         7.95 o                         
  -2  -1   6         47.08         49.72         8.03 o                         
  -1  -1   6        147.17        139.82        10.42 o                         
   0  -1   6         29.08         21.64         2.09 o                         
   1  -1   6         55.99         51.69         2.27 o                         
   2  -1   6          0.00          0.66         0.77 o                         
   3  -1   6         57.42         55.24         5.17 o                         
   4  -1   6         30.20         25.54         3.57 o                         
   5  -1   6          7.34          6.64         1.89 o                         
   6  -1   6          1.15          0.72         0.95 o                         
   7  -1   6         17.60         18.15         2.65 o                         
   8  -1   6          0.07          0.66         0.78 o                         
  -9   0   6         10.85         11.23         3.27 o                         
  -8   0   6        159.21        140.84        10.99 o                         
  -7   0   6          3.06          4.74         2.19 o                         
  -6   0   6         32.75         29.27         3.78 o                         
  -5   0   6        182.16        194.56         9.69 o                         
  -4   0   6        177.10        184.31         7.53 o                         
  -3   0   6         22.37         24.39         1.98 o                         
  -2   0   6         32.57         31.98         4.78 o                         
  -1   0   6         76.98         77.02         3.55 o                         
   0   0   6        206.27        205.24        10.29 o                         
   1   0   6        357.21        386.53        16.61 o                         
   2   0   6         12.34         15.47         2.48 o                         
   3   0   6          0.80          0.14         0.30 o                         
   4   0   6        167.34        156.70         9.96 o                         
   5   0   6          5.28          4.12         1.96 o                         
   6   0   6          9.57         12.37         3.31 o                         
   7   0   6         17.97         15.11         2.15 o                         
   8   0   6          2.32          3.26         1.46 o                         
  -9   1   6          7.24          4.81         2.20 o                         
  -8   1   6        344.88        332.20        18.92 o                         
  -7   1   6         61.64         51.43         5.94 o                         
  -6   1   6        213.22        216.55        12.77 o                         
  -5   1   6        129.32        126.01         8.69 o                         
  -4   1   6        108.56        111.45         7.53 o                         
  -3   1   6        673.92        636.85        25.21 o                         
  -2   1   6        411.77        399.82        16.58 o                         
  -1   1   6          3.26          2.54         0.49 o                         
   0   1   6         15.55         21.77         4.22 o                         
   1   1   6          2.93          5.23         0.68 o                         
   2   1   6         61.37         48.85         4.28 o                         
   3   1   6         19.90         18.86         1.48 o                         
   4   1   6         22.42         27.69         3.70 o                         
   5   1   6         67.73         53.45         5.50 o                         
   6   1   6         53.45         55.58         6.21 o                         
   7   1   6          7.50          7.04         1.44 o                         
   8   1   6          5.18          6.18         1.53 o                         
   9   1   6          0.00          3.77         2.27 o                         
  -8   2   6          0.07          2.39         2.09 o                         
  -7   2   6         38.24         41.32         5.48 o                         
  -6   2   6        262.61        272.82        15.08 o                         
  -5   2   6         94.76         91.49         7.16 o                         
  -4   2   6         96.51         96.08         6.96 o                         
  -3   2   6        104.07         85.97         6.06 o                         
  -2   2   6         88.13        106.66         6.41 o                         
  -1   2   6        379.81        426.49        17.09 o                         
   0   2   6        918.65        951.18        23.72 o                         
   1   2   6          5.26         10.10         1.31 o                         
   2   2   6        455.04        517.28        20.96 o                         
   3   2   6         32.03         46.50         2.62 o                         
   4   2   6        100.65         93.22         4.13 o                         
   5   2   6        220.99        246.84        13.67 o                         
   6   2   6          8.80          8.50         2.36 o                         
   7   2   6         10.55          8.23         2.71 o                         
   8   2   6          6.30          6.97         1.63 o                         
   9   2   6          0.91          5.15         2.51 o                         
  -8   3   6          1.25          3.04         2.15 o                         
  -7   3   6         30.91         31.97         4.88 o                         
  -6   3   6        211.34        204.21        12.65 o                         
  -5   3   6        232.56        248.18        13.54 o                         
  -4   3   6         57.01         46.19         4.61 o                         
  -3   3   6         20.54         22.39         2.89 o                         
  -2   3   6         16.58         21.35         2.55 o                         
  -1   3   6         51.01         39.51         3.33 o                         
   0   3   6       1268.50       1394.58        48.58 o                         
   1   3   6         11.85          9.13         1.02 o                         
   2   3   6          0.03          0.65         0.50 o                         
   3   3   6         10.94         10.35         2.08 o                         
   4   3   6         47.69         48.65        10.66 o                         
   5   3   6         65.20         86.81         7.04 o                         
   6   3   6          1.33          2.80         1.75 o                         
   7   3   6         25.61         24.58         4.24 o                         
   8   3   6         18.71         17.54         3.97 o                         
   9   3   6          6.17          1.09         1.57 o                         
  -8   4   6          9.22          9.04         2.56 o                         
  -7   4   6          7.12          7.69         2.61 o                         
  -6   4   6         13.94         12.51         2.33 o                         
  -5   4   6         11.01         10.68         1.69 o                         
  -4   4   6        316.67        311.21        10.61 o                         
  -3   4   6        106.31        111.26         5.09 o                         
  -2   4   6         19.69         16.95         2.32 o                         
  -1   4   6        287.84        295.15        12.72 o                         
   0   4   6        143.75        149.24         7.41 o                         
   1   4   6          2.63          4.70         1.22 o                         
   2   4   6          8.33         10.74         1.31 o                         
   3   4   6         44.42         44.07         2.75 o                         
   4   4   6          4.81          4.13         0.93 o                         
   5   4   6          0.78         -0.54         1.18 o                         
   6   4   6         51.23         48.21         5.47 o                         
   7   4   6          0.84         -1.02         1.61 o                         
   8   4   6          3.22          4.51         2.27 o                         
   9   4   6          7.33          9.59         3.27 o                         
  -7   5   6         25.31         27.82         4.69 o                         
  -6   5   6          6.21         10.06         1.85 o                         
  -5   5   6         15.29         14.63         2.08 o                         
  -4   5   6          3.79          5.56         1.51 o                         
  -3   5   6        601.27        613.13        17.84 o                         
  -2   5   6          1.05          1.30         0.68 o                         
  -1   5   6         22.87         18.98         2.26 o                         
   0   5   6         70.49         64.67         2.59 o                         
   1   5   6          1.65          1.03         0.40 o                         
   2   5   6        149.80        160.95         5.76 o                         
   3   5   6         24.43         27.24         2.17 o                         
   4   5   6         67.71         61.96         4.03 o                         
   5   5   6          0.31         -0.24         0.97 o                         
   6   5   6         59.15         75.64         6.88 o                         
   7   5   6         20.76         23.57         4.10 o                         
   8   5   6          0.52          0.37         1.41 o                         
   9   5   6          0.14          2.18         2.06 o                         
  10   5   6          5.72          8.10         2.72 o                         
  -7   6   6          8.45         12.37         2.22 o                         
  -6   6   6         29.27         32.34         3.37 o                         
  -5   6   6         20.25         22.90         2.65 o                         
  -4   6   6          4.41          4.29         0.93 o                         
  -3   6   6          9.34         10.92         1.28 o                         
  -2   6   6         99.41        100.12         3.98 o                         
  -1   6   6        575.72        549.35        12.89 o                         
   0   6   6        195.50        191.52         5.38 o                         
   1   6   6        591.02        609.84        13.77 o                         
   2   6   6         38.65         44.59         2.66 o                         
   3   6   6          0.23         -0.09         0.63 o                         
   4   6   6        184.63        182.08         5.84 o                         
   5   6   6          6.01          5.10         1.60 o                         
   6   6   6         61.58         63.29         6.11 o                         
   7   6   6         38.51         41.52         5.31 o                         
   8   6   6          0.22         -1.24         1.41 o                         
   9   6   6          8.90          4.83         2.29 o                         
  10   6   6          1.90          1.34         1.30 o                         
  -6   7   6         11.87         10.59         2.86 o                         
  -5   7   6          7.13          9.15         2.82 o                         
  -4   7   6         42.46         47.88         3.06 o                         
  -3   7   6          5.42          4.86         0.99 o                         
  -2   7   6         45.92         45.12         2.64 o                         
  -1   7   6        143.50        139.52         4.86 o                         
   0   7   6         88.71         83.34         2.86 o                         
   1   7   6        155.62        159.95         5.01 o                         
   2   7   6        121.22        121.29         4.27 o                         
   3   7   6        113.39        119.88         4.36 o                         
   4   7   6         25.71         24.45         1.84 o                         
   5   7   6          2.21          2.53         1.03 o                         
   6   7   6         13.04         12.07         2.72 o                         
   7   7   6          0.30          0.97         1.46 o                         
   8   7   6          3.95          0.06         1.26 o                         
   9   7   6          2.59          4.84         2.15 o                         
  10   7   6          9.58         11.50         2.20 o                         
  -5   8   6          5.19          4.75         2.07 o                         
  -4   8   6         38.12         46.45         5.94 o                         
  -3   8   6         11.89         15.38         2.26 o                         
  -2   8   6         15.89         16.66         2.22 o                         
  -1   8   6         89.30         97.28         5.49 o                         
   0   8   6          7.71          6.99         1.49 o                         
   1   8   6         89.50         83.98         6.98 o                         
   2   8   6         70.08         67.77         4.36 o                         
   3   8   6          4.03          3.46         0.73 o                         
   4   8   6         41.30         37.81         2.83 o                         
   5   8   6         13.20         11.97         1.69 o                         
   6   8   6        106.77        111.37         5.99 o                         
   7   8   6          3.46          3.93         1.42 o                         
   8   8   6          8.64          9.59         2.51 o                         
   9   8   6         14.27         13.25         3.33 o                         
  10   8   6          0.05         -1.30         1.30 o                         
  -4   9   6          0.62          1.84         1.68 o                         
  -3   9   6          4.12          6.04         2.70 o                         
  -2   9   6         11.70         12.90         2.12 o                         
  -1   9   6          7.78          8.82         1.91 o                         
   0   9   6         38.64         35.27         2.61 o                         
   1   9   6          0.48          0.22         0.81 o                         
   2   9   6          2.32          1.73         1.18 o                         
   3   9   6          6.48          4.54         1.23 o                         
   4   9   6         23.52         32.78         4.39 o                         
   5   9   6          0.16          1.13         1.03 o                         
   6   9   6         31.61         31.89         4.58 o                         
   7   9   6          0.03         -0.88         1.45 o                         
   8   9   6          0.01         -0.21         1.04 o                         
   9   9   6          0.01          0.08         1.49 o                         
  -2  10   6          9.96         14.34         3.46 o                         
  -1  10   6          1.07          1.46         1.13 o                         
   0  10   6          2.32          1.46         0.78 o                         
   1  10   6         26.83         25.20         2.35 o                         
   2  10   6         32.50         27.95         4.38 o                         
   3  10   6         18.14         18.78         3.51 o                         
   4  10   6          4.47          3.79         2.01 o                         
   5  10   6          3.89          2.94         1.59 o                         
   6  10   6          1.96          0.25         1.03 o                         
   7  10   6          1.60          0.80         1.67 o                         
   8  10   6         18.22         22.00         4.12 o                         
   9  10   6          0.09         -1.99         3.03 o                         
  -1  11   6         10.99         13.21         3.66 o                         
   0  11   6          5.11          3.75         2.03 o                         
   1  11   6          0.88          0.63         0.90 o                         
   2  11   6         11.37         11.07         2.99 o                         
   3  11   6         79.86         93.13         6.10 o                         
   4  11   6          7.71          8.29         3.59 o                         
   5  11   6          6.07          5.47         2.61 o                         
   6  11   6          7.47          5.52         4.20 o                         
   7  11   6          2.78          2.04         3.62 o                         
   1  12   6         17.97         15.81         3.86 o                         
   2  12   6          0.92         -1.15         1.15 o                         
   3  12   6          1.03          0.88         1.65 o                         
   4  12   6         18.95         25.14         3.33 o                         
   5  12   6          7.22          4.17         1.36 o                         
   6  12   6         25.47         30.80         3.66 o                         
   3  13   6          4.82          0.85         1.72 o                         
  -2  -9   7          0.02          0.43         1.28 o                         
  -1  -9   7          0.07          0.19         0.89 o                         
  -6  -8   7         24.97         23.99         4.57 o                         
  -5  -8   7         84.16        103.32         9.79 o                         
  -4  -8   7         34.53         42.07         6.11 o                         
  -3  -8   7          0.31         -1.33         1.33 o                         
  -2  -8   7          2.59          3.04         1.26 o                         
  -1  -8   7         15.58         16.50         3.91 o                         
   0  -8   7          2.31          2.25         0.96 o                         
  -8  -7   7         46.73         60.32         7.42 o                         
  -7  -7   7          0.26          1.12         1.76 o                         
  -6  -7   7          8.56          8.11         2.59 o                         
  -5  -7   7          1.79          1.77         1.48 o                         
  -4  -7   7          5.49          8.46         2.78 o                         
  -3  -7   7        105.16        102.97         6.92 o                         
  -2  -7   7         47.01         45.26         3.81 o                         
  -1  -7   7          4.03          3.58         1.35 o                         
   0  -7   7          2.45          2.09         1.22 o                         
   1  -7   7          1.02         -0.18         1.27 o                         
   2  -7   7          3.31          3.12         1.87 o                         
  -9  -6   7         10.15         16.21         3.83 o                         
  -8  -6   7         11.12         10.49         3.28 o                         
  -7  -6   7          2.54          3.64         1.48 o                         
  -6  -6   7          8.17          5.38         1.46 o                         
  -5  -6   7          6.95          6.59         2.55 o                         
  -4  -6   7          0.26          2.65         1.59 o                         
  -3  -6   7          0.73          0.54         0.80 o                         
  -2  -6   7         20.13         16.14         2.19 o                         
  -1  -6   7          2.70          3.93         1.97 o                         
   0  -6   7          0.00          1.37         1.89 o                         
   1  -6   7          3.96          8.00         1.67 o                         
   2  -6   7          1.11          2.75         1.93 o                         
   3  -6   7          2.69          0.74         1.36 o                         
  -9  -5   7         14.57         10.03         2.69 o                         
  -8  -5   7          0.27         -0.78         0.98 o                         
  -7  -5   7         22.60         25.82         2.90 o                         
  -6  -5   7         19.56         18.38         2.43 o                         
  -5  -5   7         59.98         63.78         3.40 o                         
  -4  -5   7          1.84          0.94         1.52 o                         
  -3  -5   7          0.13         -0.40         0.74 o                         
  -2  -5   7         81.46         85.11         4.43 o                         
  -1  -5   7         69.43         67.35         3.43 o                         
   0  -5   7          1.90          1.94         0.75 o                         
   1  -5   7         19.75         22.84         2.35 o                         
   2  -5   7          2.63          3.10         1.82 o                         
   3  -5   7          0.38          3.95         1.93 o                         
   4  -5   7         11.36         18.23         4.01 o                         
  -9  -4   7         26.57         20.76         4.28 o                         
  -8  -4   7         29.50         39.77         3.69 o                         
  -7  -4   7         13.17         11.75         2.71 o                         
  -6  -4   7         37.93         40.66         3.46 o                         
  -5  -4   7          9.53         11.95         1.78 o                         
  -4  -4   7          0.99          1.57         0.51 o                         
  -3  -4   7         15.70         16.22         1.41 o                         
  -2  -4   7         57.50         53.71         3.05 o                         
  -1  -4   7        176.62        172.39         7.25 o                         
   0  -4   7          0.00         -0.67         0.67 o                         
   1  -4   7          0.18          1.19         0.73 o                         
   2  -4   7         38.86         42.03         3.43 o                         
   3  -4   7          0.68          0.56         1.44 o                         
   4  -4   7          5.13          4.29         1.90 o                         
   5  -4   7          0.02          0.29         1.17 o                         
  -9  -3   7          2.26          5.30         2.41 o                         
  -8  -3   7         21.98         20.84         2.62 o                         
  -7  -3   7          7.06          6.42         1.44 o                         
  -6  -3   7          0.36         -0.58         0.96 o                         
  -5  -3   7          8.53          6.33         3.02 o                         
  -4  -3   7        244.87        237.83        29.03 o                         
  -3  -3   7         34.18         38.75         2.14 o                         
  -2  -3   7         44.87         42.42         2.28 o                         
  -1  -3   7         67.29         58.53         5.16 o                         
   0  -3   7          7.83          8.27         1.31 o                         
   1  -3   7         19.34         15.88         1.76 o                         
   2  -3   7         29.87         31.44         3.98 o                         
   3  -3   7          9.40         10.60         1.99 o                         
   4  -3   7         17.95         15.31         2.23 o                         
   5  -3   7          6.72          7.17         1.61 o                         
   6  -3   7          5.04          3.48         1.22 o                         
  -9  -2   7          8.68         11.93         3.35 o                         
  -8  -2   7          0.67         -0.07         1.38 o                         
  -7  -2   7          3.63          4.19         1.14 o                         
  -6  -2   7         62.48         61.74         4.13 o                         
  -5  -2   7         16.93         15.95         1.98 o                         
  -4  -2   7         71.54         64.66         3.90 o                         
  -3  -2   7          4.29          1.77         0.87 o                         
  -2  -2   7         16.88         17.21         1.16 o                         
  -1  -2   7         34.46         41.07         2.94 o                         
   0  -2   7        204.72        207.33        20.45 o                         
   1  -2   7         15.69         11.05         2.30 o                         
   2  -2   7         56.94         61.41         5.40 o                         
   3  -2   7          3.13          2.51         1.34 o                         
   4  -2   7          6.57          7.96         2.29 o                         
   5  -2   7          9.81          8.46         1.65 o                         
   6  -2   7          2.39          1.39         1.46 o                         
   7  -2   7          3.38          4.50         1.55 o                         
  -9  -1   7         30.47         30.75         5.17 o                         
  -8  -1   7          3.26          6.13         2.66 o                         
  -7  -1   7         26.80         29.81         4.46 o                         
  -6  -1   7         16.12         17.49         1.98 o                         
  -5  -1   7         34.21         38.72         2.94 o                         
  -4  -1   7         53.28         53.47         3.38 o                         
  -3  -1   7         27.32         31.37         2.53 o                         
  -2  -1   7         87.11         80.99         6.23 o                         
  -1  -1   7        108.40        116.26         6.71 o                         
   0  -1   7          0.05         -0.79         0.79 o                         
   1  -1   7         57.30         49.02         5.64 o                         
   2  -1   7         24.33         21.73         3.09 o                         
   3  -1   7         25.69         22.20         3.50 o                         
   4  -1   7          0.87         -0.22         1.47 o                         
   5  -1   7         54.28         46.52         5.55 o                         
   6  -1   7          2.43          4.09         1.45 o                         
   7  -1   7          2.80          3.00         1.30 o                         
   8  -1   7         12.10         13.51         2.84 o                         
  -9   0   7         82.51         97.16         9.49 o                         
  -8   0   7          5.05          9.14         3.24 o                         
  -7   0   7          1.60          3.47         1.70 o                         
  -6   0   7          0.17          0.40         0.70 o                         
  -5   0   7         28.27         26.80         2.32 o                         
  -4   0   7        379.71        395.65        12.23 o                         
  -3   0   7         42.50         35.73         2.52 o                         
  -2   0   7         14.48         12.95         1.78 o                         
  -1   0   7         41.21         39.69         3.45 o                         
   0   0   7         37.37         39.06         3.94 o                         
   1   0   7         20.71         13.54         2.39 o                         
   2   0   7          0.13          0.53         0.96 o                         
   3   0   7         13.12         16.95         1.36 o                         
   4   0   7          0.27         -0.91         1.27 o                         
   5   0   7         78.22         74.97         7.11 o                         
   6   0   7          5.42          6.39         2.37 o                         
   7   0   7          0.10         -0.51         1.04 o                         
   8   0   7          0.18          1.51         2.64 o                         
  -8   1   7         30.41         32.19         5.06 o                         
  -7   1   7        152.06        147.45        11.06 o                         
  -6   1   7         16.65         15.85         3.13 o                         
  -5   1   7         78.16         84.47         6.95 o                         
  -4   1   7        132.04        114.40         7.87 o                         
  -3   1   7        132.09        123.91         7.69 o                         
  -2   1   7        154.47        160.57         8.80 o                         
  -1   1   7         45.18         48.10         2.17 o                         
   0   1   7        186.78        184.76        30.83 o                         
   1   1   7        210.71        177.45        20.92 o                         
   2   1   7         74.61         65.72         5.50 o                         
   3   1   7         98.42         97.31         4.13 o                         
   4   1   7          8.75          7.11         1.58 o                         
   5   1   7          3.08          2.54         1.73 o                         
   6   1   7         11.93         12.37         2.95 o                         
   7   1   7         13.02         10.35         3.00 o                         
   8   1   7         21.86         25.09         3.01 o                         
  -8   2   7          0.11          0.45         1.80 o                         
  -7   2   7         87.94         97.62         8.83 o                         
  -6   2   7         30.97         30.39         4.49 o                         
  -5   2   7         33.17         35.42         4.42 o                         
  -4   2   7          6.76          8.01         1.87 o                         
  -3   2   7          2.09          1.58         1.05 o                         
  -2   2   7         57.40         64.83         4.96 o                         
  -1   2   7         65.24         73.98         5.17 o                         
   0   2   7        308.96        408.50        39.98 o                         
   1   2   7        180.78        182.82        15.56 o                         
   2   2   7          1.47          1.80         1.15 o                         
   3   2   7          3.01          2.16         0.61 o                         
   4   2   7        194.79        189.22         6.92 o                         
   5   2   7          3.18          3.20         1.38 o                         
   6   2   7         33.09         31.94         4.73 o                         
   7   2   7          0.14          1.42         1.71 o                         
   8   2   7          4.69          3.76         1.20 o                         
   9   2   7          0.00         -2.46         2.46 o                         
  -8   3   7          0.67          0.55         1.28 o                         
  -7   3   7         20.61         26.32         4.58 o                         
  -6   3   7         20.77         22.33         3.67 o                         
  -5   3   7        105.61         94.80         7.62 o                         
  -4   3   7          0.96          0.26         1.21 o                         
  -3   3   7         31.16         29.41         3.53 o                         
  -2   3   7         68.94         67.88         5.13 o                         
  -1   3   7        120.15        113.69         6.70 o                         
   0   3   7         59.99         61.41         4.55 o                         
   1   3   7          0.68          0.83         0.41 o                         
   2   3   7        631.12        688.73        47.45 o                         
   3   3   7        179.62        177.46        10.70 o                         
   4   3   7         16.65         16.19         1.72 o                         
   5   3   7         96.16        104.81         8.10 o                         
   6   3   7          2.50          1.85         1.82 o                         
   7   3   7          5.85          1.56         1.44 o                         
   8   3   7          0.78         -1.38         2.80 o                         
   9   3   7          0.15          1.70         2.07 o                         
  -8   4   7          3.53          4.07         2.06 o                         
  -7   4   7          2.67          4.66         2.03 o                         
  -6   4   7         23.09         26.72         4.39 o                         
  -5   4   7         17.03         17.95         3.32 o                         
  -4   4   7         36.43         32.13         3.93 o                         
  -3   4   7         28.33         24.46         3.22 o                         
  -2   4   7         62.20         70.72         5.29 o                         
  -1   4   7         18.21         18.42         2.39 o                         
   0   4   7         26.05         28.82         2.88 o                         
   1   4   7         14.15         13.20         1.56 o                         
   2   4   7        122.68        105.69         3.64 o                         
   3   4   7          3.86          5.76         1.09 o                         
   4   4   7         86.65         87.16         7.91 o                         
   5   4   7        109.70        111.50         8.28 o                         
   6   4   7          1.14          3.44         1.86 o                         
   7   4   7          0.07          0.45         1.52 o                         
   8   4   7         22.99         29.30         5.20 o                         
   9   4   7          5.98          2.99         2.17 o                         
  -7   5   7          2.28          1.71         1.36 o                         
  -6   5   7          0.48         -0.46         1.19 o                         
  -5   5   7         39.15         29.59         4.27 o                         
  -4   5   7          0.95          1.52         1.02 o                         
  -3   5   7         21.39         14.27         2.51 o                         
  -2   5   7         33.54         31.59         3.42 o                         
  -1   5   7          7.98          5.65         1.27 o                         
   0   5   7         64.54         82.24         4.84 o                         
   1   5   7          1.18          0.24         0.42 o                         
   2   5   7        522.11        510.38        11.93 o                         
   3   5   7         11.36         10.27         1.13 o                         
   4   5   7         86.99         80.85         7.02 o                         
   5   5   7          7.26          7.23         1.35 o                         
   6   5   7          9.68          6.59         2.02 o                         
   7   5   7          3.47          1.28         1.22 o                         
   8   5   7          5.96          4.01         1.80 o                         
   9   5   7          6.09         11.01         3.60 o                         
  -7   6   7          4.63          5.18         2.31 o                         
  -6   6   7          3.87          4.33         2.05 o                         
  -5   6   7         13.57         15.57         2.23 o                         
  -4   6   7         49.45         50.78         3.86 o                         
  -3   6   7         49.50         46.86         3.43 o                         
  -2   6   7         39.53         38.76         3.88 o                         
  -1   6   7          0.68          0.23         1.10 o                         
   0   6   7         30.71         29.53         1.81 o                         
   1   6   7         29.89         27.39         1.79 o                         
   2   6   7        174.27        206.54         9.29 o                         
   3   6   7         11.97          9.75         1.15 o                         
   4   6   7         35.51         38.83         2.38 o                         
   5   6   7         55.19         53.29         5.25 o                         
   6   6   7          2.28          1.63         1.10 o                         
   7   6   7          3.14          0.93         1.72 o                         
   8   6   7          0.28         -0.23         1.29 o                         
   9   6   7          8.76          8.79         3.10 o                         
  -6   7   7          0.58          0.42         0.97 o                         
  -5   7   7          4.02          7.73         1.77 o                         
  -4   7   7          1.82          4.95         1.46 o                         
  -3   7   7          0.20          0.88         0.80 o                         
  -2   7   7         17.13         18.69         1.72 o                         
  -1   7   7         10.31         10.68         1.63 o                         
   0   7   7        157.09        160.93         6.00 o                         
   1   7   7          0.03          0.18         0.44 o                         
   2   7   7         11.24          7.80         1.49 o                         
   3   7   7        121.27        113.97         4.36 o                         
   4   7   7          0.11          0.24         0.50 o                         
   5   7   7         45.15         40.47         3.19 o                         
   6   7   7        100.57         98.02         7.89 o                         
   7   7   7          8.75         12.96         2.83 o                         
   8   7   7          0.37         -0.46         1.09 o                         
   9   7   7          1.95          0.91         1.31 o                         
  10   7   7          1.69          2.92         1.88 o                         
  -5   8   7          3.05          5.15         2.27 o                         
  -4   8   7          2.87          4.38         2.33 o                         
  -3   8   7         18.96         24.45         2.89 o                         
  -2   8   7         11.97         10.85         2.55 o                         
  -1   8   7         24.13         28.00         2.86 o                         
   0   8   7         21.00         16.77         3.20 o                         
   1   8   7         54.40         57.50         5.69 o                         
   2   8   7          6.09          7.52         1.02 o                         
   3   8   7         10.41         10.80         1.21 o                         
   4   8   7         21.77         20.79         2.77 o                         
   5   8   7          0.69          0.82         1.08 o                         
   6   8   7          5.10          5.51         1.39 o                         
   7   8   7          1.54          2.70         1.63 o                         
   8   8   7          2.31          2.10         1.70 o                         
   9   8   7          1.48          2.09         1.72 o                         
  10   8   7          0.87          2.52         1.63 o                         
  -4   9   7          0.77          3.51         2.15 o                         
  -3   9   7          2.53          1.53         1.01 o                         
  -2   9   7          2.04          2.14         2.79 o                         
  -1   9   7         19.89         21.00         2.57 o                         
   0   9   7         67.05         60.50         6.39 o                         
   1   9   7          4.10          4.67         1.64 o                         
   2   9   7         18.61         17.78         2.34 o                         
   3   9   7          0.57          0.78         1.06 o                         
   4   9   7          0.36         -0.10         0.93 o                         
   5   9   7          3.66          2.26         1.17 o                         
   6   9   7         39.60         40.82         5.32 o                         
   7   9   7          0.27          2.28         1.15 o                         
   8   9   7         92.16         91.64         8.15 o                         
   9   9   7         54.94         57.34         6.77 o                         
  10   9   7          8.14         12.16         3.35 o                         
  -2  10   7          2.22          2.69         1.38 o                         
  -1  10   7          0.57          0.83         0.88 o                         
   0  10   7          5.43          7.13         2.49 o                         
   1  10   7         14.26         19.27         3.79 o                         
   2  10   7          0.00          0.23         1.82 o                         
   3  10   7          0.32         -0.19         1.05 o                         
   4  10   7          0.85          0.69         1.22 o                         
   5  10   7          2.29          3.46         1.75 o                         
   6  10   7          2.62         -0.48         1.40 o                         
   7  10   7          0.15          2.01         1.32 o                         
   8  10   7          0.57          2.70         1.81 o                         
  -1  11   7          8.19          8.93         2.36 o                         
   0  11   7          7.51          6.78         2.58 o                         
   1  11   7         30.82         27.57         3.15 o                         
   2  11   7          0.61          0.26         0.94 o                         
   3  11   7          1.14          0.25         1.29 o                         
   4  11   7          0.41          0.59         1.58 o                         
   5  11   7          2.23          6.23         2.21 o                         
   6  11   7          5.66          6.81         2.34 o                         
   7  11   7          0.93          3.02         1.93 o                         
   2  12   7          0.13         -1.97         1.97 o                         
   3  12   7         14.03         15.98         3.81 o                         
   4  12   7          2.33          2.84         2.72 o                         
   5  12   7          0.21          0.66         1.91 o                         
   6  12   7          0.83         -1.49         2.52 o                         
   3  13   7          0.15         -2.71         2.71 o                         
  -4  -8   8          1.58          1.49         1.25 o                         
  -3  -8   8          3.04          6.03         2.58 o                         
  -2  -8   8          6.72          4.57         2.19 o                         
  -1  -8   8          0.22         -1.17         1.17 o                         
   0  -8   8          2.19          2.86         1.59 o                         
  -7  -7   8          6.05          9.26         2.93 o                         
  -6  -7   8         11.14         15.57         3.89 o                         
  -5  -7   8          7.91         10.58         3.25 o                         
  -4  -7   8          3.73          3.48         1.91 o                         
  -3  -7   8          1.74          4.52         2.12 o                         
  -2  -7   8         22.50         22.56         2.83 o                         
  -1  -7   8          0.05          0.72         2.14 o                         
   0  -7   8          9.99         11.03         2.10 o                         
   1  -7   8          0.01          1.81         1.40 o                         
  -8  -6   8         16.99         35.26         5.68 o                         
  -7  -6   8          5.57          7.53         2.41 o                         
  -6  -6   8          0.42         -1.58         1.58 o                         
  -5  -6   8          1.11          3.58         2.29 o                         
  -4  -6   8          0.32          1.33         2.02 o                         
  -3  -6   8          2.20          2.16         0.89 o                         
  -2  -6   8          7.02          5.72         1.24 o                         
  -1  -6   8         33.91         32.32         3.20 o                         
   0  -6   8         16.12         17.23         2.93 o                         
   1  -6   8         26.07         25.61         2.95 o                         
   2  -6   8         40.73         45.08         6.05 o                         
  -9  -5   8          0.29          1.67         1.28 o                         
  -8  -5   8          6.57          5.69         1.82 o                         
  -7  -5   8          0.05          0.89         0.77 o                         
  -6  -5   8          4.40          6.13         1.76 o                         
  -5  -5   8         16.43         17.29         2.45 o                         
  -4  -5   8         17.34         19.83         2.36 o                         
  -3  -5   8          7.51          6.14         1.09 o                         
  -2  -5   8          5.86          6.18         1.13 o                         
  -1  -5   8         47.01         49.33         3.05 o                         
   0  -5   8          3.26          4.46         1.00 o                         
   1  -5   8         26.71         25.77         2.85 o                         
   2  -5   8          0.00         -1.95         1.95 o                         
   3  -5   8         23.97         26.14         4.70 o                         
   4  -5   8         11.75         15.11         3.45 o                         
  -9  -4   8          4.00          4.52         2.29 o                         
  -8  -4   8          0.54         -0.78         0.79 o                         
  -7  -4   8          0.21          0.03         0.90 o                         
  -6  -4   8         22.71         20.26         2.75 o                         
  -5  -4   8          4.93          4.06         1.20 o                         
  -4  -4   8          2.39          0.39         0.81 o                         
  -3  -4   8         53.29         57.55         3.96 o                         
  -2  -4   8          0.01         -0.82         0.82 o                         
  -1  -4   8          0.11         -0.88         0.88 o                         
   0  -4   8         18.09         15.51         3.85 o                         
   1  -4   8          0.15         -0.25         0.89 o                         
   2  -4   8         26.99         27.00         2.83 o                         
   3  -4   8          2.91          3.52         1.19 o                         
   4  -4   8          1.92          1.61         1.03 o                         
   5  -4   8          8.02          8.92         2.79 o                         
  -9  -3   8          0.01          1.71         2.02 o                         
  -8  -3   8         26.49         30.41         4.81 o                         
  -7  -3   8          1.63          3.43         1.37 o                         
  -6  -3   8         27.94         26.06         2.73 o                         
  -5  -3   8          1.68          1.09         1.68 o                         
  -4  -3   8         56.69         55.48         3.90 o                         
  -3  -3   8         10.01         10.59         1.66 o                         
  -2  -3   8        152.83        145.98         9.45 o                         
  -1  -3   8          6.50          8.10         1.99 o                         
   0  -3   8         86.45         83.38         7.91 o                         
   1  -3   8         56.04         52.85         5.29 o                         
   2  -3   8          0.55          0.78         1.21 o                         
   3  -3   8          1.03          0.51         0.93 o                         
   4  -3   8          0.11          1.06         1.00 o                         
   5  -3   8          6.54          7.46         1.71 o                         
   6  -3   8          0.56          0.23         0.80 o                         
  -9  -2   8          0.54          0.71         1.09 o                         
  -8  -2   8          4.06          4.54         1.98 o                         
  -7  -2   8          1.02         -0.76         2.28 o                         
  -6  -2   8          0.73          0.18         1.56 o                         
  -5  -2   8          8.20         10.70         1.71 o                         
  -4  -2   8         44.03         36.13         3.04 o                         
  -3  -2   8        121.68        120.52         5.76 o                         
  -2  -2   8        127.39        111.74         5.39 o                         
  -1  -2   8        217.72        220.60        15.00 o                         
   0  -2   8          8.90          6.62         1.28 o                         
   1  -2   8         16.66         12.58         2.52 o                         
   2  -2   8         17.43         18.42         2.96 o                         
   3  -2   8         10.38          9.37         2.31 o                         
   4  -2   8         43.15         45.97         5.45 o                         
   5  -2   8          9.62         10.96         2.06 o                         
   6  -2   8          1.00          1.73         1.37 o                         
   7  -2   8          0.05          4.61         2.13 o                         
  -9  -1   8          2.24         -1.71         2.30 o                         
  -8  -1   8          0.41          1.82         1.91 o                         
  -7  -1   8          0.19         -0.20         1.34 o                         
  -6  -1   8          9.14          6.28         1.26 o                         
  -5  -1   8          0.47          1.05         0.80 o                         
  -4  -1   8          0.11          0.27         0.65 o                         
  -3  -1   8         49.70         44.53         6.18 o                         
  -2  -1   8         59.04         56.21         2.14 o                         
  -1  -1   8         36.74         29.32         2.38 o                         
   0  -1   8          0.21          0.11         1.00 o                         
   1  -1   8          2.77          1.67         1.15 o                         
   2  -1   8          1.43         -0.22         0.96 o                         
   3  -1   8         35.80         34.20         4.49 o                         
   4  -1   8         19.76         21.78         3.82 o                         
   5  -1   8          2.49          4.75         2.11 o                         
   6  -1   8         56.18         60.76         5.18 o                         
   7  -1   8          6.98         10.34         2.13 o                         
  -8   0   8          0.39          1.61         2.30 o                         
  -7   0   8          4.19          2.65         1.24 o                         
  -6   0   8         31.57         30.40         2.70 o                         
  -5   0   8          2.36          2.15         0.78 o                         
  -4   0   8         40.49         41.51         3.89 o                         
  -3   0   8          0.51          0.94         1.02 o                         
  -2   0   8        415.72        423.64        33.99 o                         
  -1   0   8         30.71         24.03         3.06 o                         
   0   0   8        158.58        163.57         9.77 o                         
   1   0   8          0.56          1.25         1.16 o                         
   2   0   8         29.48         35.81         4.25 o                         
   3   0   8         12.21         14.19         2.74 o                         
   4   0   8          2.58          4.88         2.05 o                         
   5   0   8          4.74          3.61         1.72 o                         
   6   0   8          6.48          6.51         2.20 o                         
   7   0   8         41.67         36.82         3.79 o                         
   8   0   8         17.66         22.68         3.20 o                         
  -8   1   8         21.14         24.20         4.39 o                         
  -7   1   8          0.03         -2.14         2.14 o                         
  -6   1   8          0.05          1.44         1.71 o                         
  -5   1   8         31.54         30.98         4.21 o                         
  -4   1   8         44.13         41.67         4.62 o                         
  -3   1   8         14.51         14.99         2.68 o                         
  -2   1   8        401.32        429.67        18.61 o                         
  -1   1   8         27.93         25.25         2.51 o                         
   0   1   8         12.74         16.54         2.76 o                         
   1   1   8         18.86         24.87         3.35 o                         
   2   1   8         13.13         19.15         3.08 o                         
   3   1   8         10.35          7.20         1.03 o                         
   4   1   8         23.36         21.68         3.15 o                         
   5   1   8         10.43         13.61         2.84 o                         
   6   1   8         42.29         53.87         6.46 o                         
   7   1   8          8.43         14.28         3.85 o                         
   8   1   8          9.33         12.93         2.39 o                         
  -8   2   8          0.58         -1.56         1.80 o                         
  -7   2   8          0.00         -0.90         1.67 o                         
  -6   2   8         18.36         20.97         3.76 o                         
  -5   2   8         28.76         24.88         3.75 o                         
  -4   2   8          4.40          2.46         1.22 o                         
  -3   2   8        121.33         97.94         7.00 o                         
  -2   2   8         82.72         82.19         6.01 o                         
  -1   2   8         25.45         30.17         3.38 o                         
   0   2   8        118.52        125.76         5.54 o                         
   1   2   8         60.74         57.66         2.49 o                         
   2   2   8         67.21         69.99         3.17 o                         
   3   2   8         82.58         78.52         3.90 o                         
   4   2   8          4.64          2.36         0.71 o                         
   5   2   8        151.98        142.40        10.23 o                         
   6   2   8         23.26         16.30         3.43 o                         
   7   2   8          6.29          3.99         1.78 o                         
   8   2   8          3.36         -0.78         1.66 o                         
  -8   3   8         18.71         12.14         3.21 o                         
  -7   3   8          0.79          3.55         1.98 o                         
  -6   3   8          1.43          1.05         1.58 o                         
  -5   3   8          8.67          8.01         2.10 o                         
  -4   3   8         40.42         37.73         4.42 o                         
  -3   3   8         11.99         16.10         2.71 o                         
  -2   3   8          0.46         -1.34         1.34 o                         
  -1   3   8          1.78          1.92         1.15 o                         
   0   3   8         59.95         57.11         6.60 o                         
   1   3   8         37.20         34.02         2.09 o                         
   2   3   8         31.46         34.05         2.47 o                         
   3   3   8          3.19          6.32         1.15 o                         
   4   3   8         25.44         24.33         3.25 o                         
   5   3   8        120.08        111.06         9.80 o                         
   6   3   8         86.69         94.09         8.47 o                         
   7   3   8          4.79          2.38         1.77 o                         
   8   3   8          9.81         12.68         3.92 o                         
   9   3   8          1.00          1.58         2.39 o                         
  -7   4   8          1.91          0.02         1.64 o                         
  -6   4   8         24.20         20.15         3.67 o                         
  -5   4   8          2.28          6.04         1.97 o                         
  -4   4   8         61.48         64.33         5.96 o                         
  -3   4   8          1.42          2.03         1.27 o                         
  -2   4   8         15.95         24.77         3.18 o                         
  -1   4   8         79.19         74.25         5.52 o                         
   0   4   8        378.78        368.72        25.16 o                         
   1   4   8          1.01          1.03         0.48 o                         
   2   4   8        399.26        360.70        11.12 o                         
   3   4   8        183.81        176.16         5.42 o                         
   4   4   8        212.50        223.48         8.33 o                         
   5   4   8         39.16         42.24         3.10 o                         
   6   4   8          8.20          6.17         2.09 o                         
   7   4   8         48.09         47.52         6.19 o                         
   8   4   8         26.62         36.87         5.96 o                         
   9   4   8          1.17         -0.77         1.77 o                         
  -7   5   8          1.38          2.39         1.61 o                         
  -6   5   8          3.23          5.73         2.50 o                         
  -5   5   8          7.88          9.77         2.37 o                         
  -4   5   8         11.09         12.59         2.61 o                         
  -3   5   8          9.12          8.24         2.14 o                         
  -2   5   8         20.51         18.74         2.80 o                         
  -1   5   8          8.04          7.97         1.68 o                         
   0   5   8          3.54          3.53         0.88 o                         
   1   5   8          8.44          8.53         0.97 o                         
   2   5   8          0.02         -0.30         0.45 o                         
   3   5   8          0.83          0.58         0.49 o                         
   4   5   8         23.37         21.66         3.24 o                         
   5   5   8          0.67          2.29         0.88 o                         
   6   5   8          2.83          2.20         1.34 o                         
   7   5   8         26.82         20.67         4.08 o                         
   8   5   8         41.29         45.33         6.52 o                         
   9   5   8          2.18          3.19         2.14 o                         
  -7   6   8          5.53          6.61         2.41 o                         
  -6   6   8          0.03         -0.36         1.27 o                         
  -5   6   8         16.94         18.89         3.59 o                         
  -4   6   8         22.08         17.88         3.23 o                         
  -3   6   8          9.52          7.81         1.87 o                         
  -2   6   8          0.00          0.94         0.88 o                         
  -1   6   8         30.63         23.23         2.86 o                         
   0   6   8          0.33          1.71         0.67 o                         
   1   6   8         46.45         43.12         2.38 o                         
   2   6   8         41.35         46.68         2.51 o                         
   3   6   8          0.10         -0.55         0.55 o                         
   4   6   8        362.60        353.69         9.65 o                         
   5   6   8        164.24        171.34         7.46 o                         
   6   6   8          2.98          0.07         1.57 o                         
   7   6   8          3.29          3.62         2.04 o                         
   8   6   8         11.32         10.61         3.18 o                         
   9   6   8         27.10         31.07         5.44 o                         
  -5   7   8          2.56          2.91         2.08 o                         
  -4   7   8          2.78          3.48         1.11 o                         
  -3   7   8          1.25          1.57         0.97 o                         
  -2   7   8          8.21          6.94         2.11 o                         
  -1   7   8          9.08         10.44         1.44 o                         
   0   7   8         49.34         42.23         2.48 o                         
   1   7   8         55.00         51.99         4.62 o                         
   2   7   8         93.79         96.72         3.96 o                         
   3   7   8         18.65         19.58         1.74 o                         
   4   7   8         64.96         70.09         3.49 o                         
   5   7   8        230.34        231.07         7.46 o                         
   6   7   8         56.39         47.61         5.45 o                         
   7   7   8        115.48        106.04         9.21 o                         
   8   7   8          0.37          4.97         2.39 o                         
   9   7   8          2.07          0.78         1.38 o                         
  -4   8   8          8.58         13.61         3.14 o                         
  -3   8   8          9.72         12.02         2.97 o                         
  -2   8   8         10.58         13.08         2.95 o                         
  -1   8   8          6.10          4.36         1.68 o                         
   0   8   8          0.00         -0.56         1.26 o                         
   1   8   8          6.92          8.37         2.28 o                         
   2   8   8        253.98        247.32         7.39 o                         
   3   8   8         26.02         24.94         2.11 o                         
   4   8   8          3.17          2.19         0.72 o                         
   5   8   8          0.62          0.03         0.56 o                         
   6   8   8        106.34        109.51         7.89 o                         
   7   8   8        363.78        402.57        20.95 o                         
   8   8   8          2.32          2.65         1.65 o                         
   9   8   8          3.85          1.25         1.24 o                         
  -3   9   8         12.42         22.16         4.04 o                         
  -2   9   8         12.37          9.29         2.95 o                         
  -1   9   8         12.55         16.80         3.55 o                         
   0   9   8          2.85          6.11         2.25 o                         
   1   9   8          7.37          5.90         1.96 o                         
   2   9   8         14.70         16.51         2.30 o                         
   3   9   8          0.42          1.25         0.79 o                         
   4   9   8         51.28         53.01         4.15 o                         
   5   9   8         13.03         12.26         2.64 o                         
   6   9   8          0.13          1.47         0.90 o                         
   7   9   8         34.27         37.28         3.56 o                         
   8   9   8         20.35         22.75         3.02 o                         
   9   9   8        166.43        157.50        12.13 o                         
  -2  10   8          0.81          2.68         2.13 o                         
  -1  10   8          0.47         -1.45         1.45 o                         
   0  10   8          4.43          4.52         2.42 o                         
   1  10   8         13.81         10.05         2.38 o                         
   2  10   8          4.32          4.09         2.18 o                         
   3  10   8         19.64         22.80         2.85 o                         
   4  10   8         24.95         25.35         2.98 o                         
   5  10   8          8.83          7.96         2.60 o                         
   6  10   8         19.73         23.59         4.18 o                         
   7  10   8          3.23          6.91         2.20 o                         
   8  10   8         10.88          9.83         2.95 o                         
  -1  11   8          0.01          1.53         1.59 o                         
   0  11   8          7.91          8.10         2.75 o                         
   1  11   8         63.12         66.07         5.11 o                         
   2  11   8         31.98         35.17         5.52 o                         
   3  11   8         57.77         66.34         5.18 o                         
   4  11   8          0.63         -0.16         1.37 o                         
   5  11   8          8.42          7.72         2.53 o                         
   6  11   8         28.43         28.34         4.77 o                         
   7  11   8          0.07          0.37         1.12 o                         
   0  12   8          0.02          2.80         1.84 o                         
   1  12   8          0.98          4.42         2.79 o                         
   2  12   8         22.88         27.53         4.73 o                         
   3  12   8         21.94         24.68         4.63 o                         
   4  12   8         15.84         17.22         4.03 o                         
   5  12   8          7.94          5.72         2.31 o                         
   3  13   8         40.82         39.52         6.14 o                         
  -5  -7   9          7.43          4.32         2.19 o                         
  -4  -7   9          0.03          1.07         1.72 o                         
  -3  -7   9          2.52         -0.49         1.24 o                         
  -2  -7   9          9.40          9.76         2.00 o                         
  -1  -7   9          5.16          6.91         4.22 o                         
   0  -7   9          0.01          0.21         1.19 o                         
  -7  -6   9          2.63          3.71         2.19 o                         
  -6  -6   9          0.65          2.70         2.22 o                         
  -5  -6   9          0.93          0.95         1.43 o                         
  -4  -6   9          5.09         10.27         3.48 o                         
  -3  -6   9         23.42         22.42         4.34 o                         
  -2  -6   9          2.72          3.75         1.92 o                         
  -1  -6   9         31.71         35.70         3.64 o                         
   0  -6   9         22.85         23.80         2.91 o                         
   1  -6   9         10.94         12.71         3.32 o                         
   2  -6   9          5.92          6.87         2.74 o                         
  -8  -5   9         18.67         21.45         2.89 o                         
  -7  -5   9          1.29          0.60         1.64 o                         
  -6  -5   9         19.22         27.22         3.59 o                         
  -5  -5   9          8.53          6.79         1.58 o                         
  -4  -5   9          1.23          1.75         1.40 o                         
  -3  -5   9         24.78         25.84         2.31 o                         
  -2  -5   9          0.33         -0.77         0.77 o                         
  -1  -5   9          0.02         -0.13         0.64 o                         
   0  -5   9         10.71         13.07         2.33 o                         
   1  -5   9         46.91         46.43         5.92 o                         
   2  -5   9          8.25         10.80         3.02 o                         
   3  -5   9          0.49          3.26         2.27 o                         
  -8  -4   9         22.89         27.63         3.25 o                         
  -7  -4   9          2.61          3.85         1.46 o                         
  -6  -4   9          1.53         -0.51         1.04 o                         
  -5  -4   9          0.29         -0.25         1.15 o                         
  -4  -4   9          0.08          1.32         0.91 o                         
  -3  -4   9         49.28         49.30         5.69 o                         
  -2  -4   9          0.00          0.52         1.13 o                         
  -1  -4   9         14.15         12.40         1.92 o                         
   0  -4   9         21.82         20.62         2.37 o                         
   1  -4   9          0.70          0.84         0.81 o                         
   2  -4   9          5.18          8.14         1.73 o                         
   3  -4   9          0.04         -0.38         1.04 o                         
   4  -4   9          8.25          8.39         3.00 o                         
  -8  -3   9          0.00          1.40         1.54 o                         
  -7  -3   9          8.76          7.93         1.59 o                         
  -6  -3   9          0.92         -0.62         0.84 o                         
  -5  -3   9         54.15         53.97         4.09 o                         
  -4  -3   9         25.50         27.53         2.81 o                         
  -3  -3   9         23.63         24.11         2.58 o                         
  -2  -3   9         75.59         69.69         4.58 o                         
  -1  -3   9        154.39        137.76         6.70 o                         
   0  -3   9         13.94         14.06         2.75 o                         
   1  -3   9         10.82         13.18         2.78 o                         
   2  -3   9         15.41         15.03         2.99 o                         
   3  -3   9         88.54         95.18         5.92 o                         
   4  -3   9          5.17          4.90         1.49 o                         
   5  -3   9          0.62          0.85         1.02 o                         
  -8  -2   9          0.38          2.11         1.90 o                         
  -7  -2   9          2.75          2.37         0.82 o                         
  -6  -2   9         39.20         37.29         6.85 o                         
  -5  -2   9         60.93         61.34         4.27 o                         
  -4  -2   9         21.50         24.52         2.60 o                         
  -3  -2   9          5.12          5.34         1.37 o                         
  -2  -2   9         15.21         15.99         2.32 o                         
  -1  -2   9        242.84        221.08        16.15 o                         
   0  -2   9         94.24         77.43         6.79 o                         
   1  -2   9          1.00          1.18         1.17 o                         
   2  -2   9         13.63         16.97         3.02 o                         
   3  -2   9          4.44          2.88         1.41 o                         
   4  -2   9         32.68         36.35         5.14 o                         
   5  -2   9         37.86         41.41         4.03 o                         
   6  -2   9          4.64          3.80         2.60 o                         
  -8  -1   9          0.27          3.26         1.97 o                         
  -7  -1   9          7.50          6.10         2.49 o                         
  -6  -1   9         28.35         29.02         5.69 o                         
  -5  -1   9          8.05          7.88         1.45 o                         
  -4  -1   9         26.93         25.12         2.56 o                         
  -3  -1   9          3.06          4.68         2.51 o                         
  -2  -1   9         87.39         83.55         4.67 o                         
  -1  -1   9         48.31         40.05         3.20 o                         
   0  -1   9         45.88         51.31         5.25 o                         
   1  -1   9        258.95        202.46        12.00 o                         
   2  -1   9         39.77         30.45         4.20 o                         
   3  -1   9          1.50          2.35         1.81 o                         
   4  -1   9          1.82          0.64         1.87 o                         
   5  -1   9         73.87         85.90         8.29 o                         
   6  -1   9          0.69          0.64         1.95 o                         
   7  -1   9          9.41          9.16         2.26 o                         
  -8   0   9         12.34         16.68         3.92 o                         
  -7   0   9          0.09         -0.92         1.83 o                         
  -6   0   9          0.82          0.46         1.43 o                         
  -5   0   9         13.68         12.47         1.77 o                         
  -4   0   9        118.66        114.57        13.35 o                         
  -3   0   9         33.68         28.83         3.16 o                         
  -2   0   9         15.02         11.92         2.38 o                         
  -1   0   9        189.84        194.63        10.79 o                         
   0   0   9          7.11          4.53         1.72 o                         
   1   0   9        116.31         98.74         7.68 o                         
   2   0   9        212.12        185.81        11.47 o                         
   3   0   9          6.98          5.50         1.68 o                         
   4   0   9          9.53          6.22         2.18 o                         
   5   0   9          2.15          3.14         2.10 o                         
   6   0   9         27.31         39.52         5.83 o                         
   7   0   9        126.02        146.85         8.30 o                         
   8   0   9          0.65          0.66         1.37 o                         
  -8   1   9          1.14          3.08         2.26 o                         
  -7   1   9          1.01          2.49         1.64 o                         
  -6   1   9          0.62         -1.90         1.90 o                         
  -5   1   9          1.14          0.09         1.28 o                         
  -4   1   9        188.52        167.49        10.53 o                         
  -3   1   9         65.88         52.19         5.12 o                         
  -2   1   9        370.89        381.32        17.75 o                         
  -1   1   9        261.99        279.24        13.92 o                         
   0   1   9         54.95         63.60         5.84 o                         
   1   1   9          2.21          4.42         1.86 o                         
   2   1   9          0.97          0.40         0.40 o                         
   3   1   9        391.33        361.91        18.15 o                         
   4   1   9         63.07         55.52         6.12 o                         
   5   1   9          0.06         -0.36         1.14 o                         
   6   1   9         30.86         38.72         5.67 o                         
   7   1   9          5.29          5.44         2.69 o                         
   8   1   9          3.41          3.50         2.07 o                         
  -8   2   9          3.94          0.76         1.67 o                         
  -7   2   9          0.02         -0.95         1.51 o                         
  -6   2   9         54.00         58.59         6.54 o                         
  -5   2   9          1.26          1.93         1.64 o                         
  -4   2   9          0.06         -1.92         1.92 o                         
  -3   2   9         10.37          7.79         2.10 o                         
  -2   2   9         75.95         73.43         6.04 o                         
  -1   2   9        839.90        770.77        43.46 o                         
   0   2   9         63.04         65.08         5.86 o                         
   1   2   9         53.85         59.57         5.60 o                         
   2   2   9          5.44          7.90         0.92 o                         
   3   2   9          1.15          2.01         0.70 o                         
   4   2   9        111.09        101.84         9.89 o                         
   5   2   9          7.07          3.39         2.08 o                         
   6   2   9          6.50          7.42         2.71 o                         
   7   2   9          0.29          0.60         2.03 o                         
   8   2   9         34.27         45.14         6.87 o                         
  -7   3   9          2.91          5.03         2.17 o                         
  -6   3   9          0.11         -0.02         1.44 o                         
  -5   3   9          1.84          2.63         1.65 o                         
  -4   3   9         88.00         77.94         6.75 o                         
  -3   3   9          2.98          1.46         0.97 o                         
  -2   3   9          4.80          3.43         1.46 o                         
  -1   3   9         11.94          5.69         1.51 o                         
   0   3   9        572.91        553.90        31.70 o                         
   1   3   9       1896.72       2235.20        79.03 o                         
   2   3   9         68.66         69.92         3.94 o                         
   3   3   9          1.44          0.95         1.58 o                         
   4   3   9          1.85          2.44         0.82 o                         
   5   3   9          0.31          0.70         0.57 o                         
   6   3   9        161.99        144.72        11.14 o                         
   7   3   9         13.69         13.74         3.52 o                         
   8   3   9          0.94          1.10         1.72 o                         
  -7   4   9          2.29          4.10         2.42 o                         
  -6   4   9          0.47          0.99         1.77 o                         
  -5   4   9          2.73          8.32         2.48 o                         
  -4   4   9         21.75         17.11         3.13 o                         
  -3   4   9          2.41          2.00         1.27 o                         
  -2   4   9          0.18         -0.36         1.02 o                         
  -1   4   9         22.69         23.28         3.16 o                         
   0   4   9          2.19          3.69         2.23 o                         
   1   4   9        146.04        170.52        10.13 o                         
   2   4   9         10.34         11.33         1.46 o                         
   3   4   9        770.55        765.77        22.65 o                         
   4   4   9         26.70         26.90         2.49 o                         
   5   4   9          7.23          6.56         1.32 o                         
   6   4   9         27.83         18.69         3.75 o                         
   7   4   9         21.77         24.34         4.55 o                         
   8   4   9          4.14          6.00         2.68 o                         
  -7   5   9         25.43         31.24         5.27 o                         
  -6   5   9          0.98          1.40         1.75 o                         
  -5   5   9          0.31          1.91         1.51 o                         
  -4   5   9          2.14          4.52         1.77 o                         
  -3   5   9          0.00          0.23         0.88 o                         
  -2   5   9        248.59        201.77        11.11 o                         
  -1   5   9         37.95         33.03         3.77 o                         
   0   5   9          5.33          2.38         0.69 o                         
   1   5   9         13.03         12.83         2.54 o                         
   2   5   9        442.83        416.82        11.72 o                         
   3   5   9       1417.95       1488.22        44.49 o                         
   4   5   9          4.19          3.14         0.87 o                         
   5   5   9         62.98         68.04         6.58 o                         
   6   5   9          2.04          3.23         1.28 o                         
   7   5   9          0.10          1.89         1.86 o                         
   8   5   9         50.98         54.73         7.36 o                         
   9   5   9          0.01          3.48         2.46 o                         
  -6   6   9          7.02          5.86         2.37 o                         
  -5   6   9         53.94         55.49         6.30 o                         
  -4   6   9          3.58          3.03         1.71 o                         
  -3   6   9         19.96         21.81         3.31 o                         
  -2   6   9         26.21         24.01         3.31 o                         
  -1   6   9          9.32         12.26         2.36 o                         
   0   6   9         92.63         70.94         5.79 o                         
   1   6   9         81.99         72.01         4.14 o                         
   2   6   9         18.07         20.11         1.99 o                         
   3   6   9         89.40         86.41         3.74 o                         
   4   6   9        215.08        227.51         7.17 o                         
   5   6   9        836.52        859.81        49.34 o                         
   6   6   9          8.56         10.77         2.79 o                         
   7   6   9          1.63          0.49         1.46 o                         
   8   6   9          0.91          0.71         1.56 o                         
   9   6   9          0.12          0.05         1.36 o                         
  -5   7   9          0.03         -0.78         1.13 o                         
  -4   7   9         10.12         11.42         1.91 o                         
  -3   7   9         30.12         34.28         3.13 o                         
  -2   7   9          0.87          0.75         0.62 o                         
  -1   7   9          0.23          0.55         0.69 o                         
   0   7   9        125.93        109.68         4.30 o                         
   1   7   9          6.34          5.49         1.37 o                         
   2   7   9        218.18        202.06         9.01 o                         
   3   7   9        252.40        248.30         9.99 o                         
   4   7   9          0.04         -0.69         0.97 o                         
   5   7   9        299.29        298.40         9.03 o                         
   6   7   9         42.53         39.41         5.08 o                         
   7   7   9         78.12         81.38         8.05 o                         
   8   7   9          0.18          3.32         2.38 o                         
   9   7   9          0.80          1.16         1.89 o                         
  -4   8   9         38.41         41.66         5.64 o                         
  -3   8   9         72.46         73.62         7.41 o                         
  -2   8   9         17.37         18.31         3.56 o                         
  -1   8   9         32.20         37.48         4.91 o                         
   0   8   9         54.40         49.48         5.61 o                         
   1   8   9          0.05          1.74         0.88 o                         
   2   8   9         93.91         75.79         3.64 o                         
   3   8   9         32.60         30.01         2.23 o                         
   4   8   9         59.33         56.14         3.86 o                         
   5   8   9         38.62         40.21         3.68 o                         
   6   8   9          2.56          5.06         1.46 o                         
   7   8   9        330.22        353.30        13.54 o                         
   8   8   9         12.05         16.11         3.63 o                         
   9   8   9          5.12          5.33         2.22 o                         
  -3   9   9          0.59          0.78         1.40 o                         
  -2   9   9         84.95        100.29         9.13 o                         
  -1   9   9         42.46         47.94         6.06 o                         
   0   9   9          5.43          5.72         2.34 o                         
   1   9   9          1.12          0.97         1.74 o                         
   2   9   9         16.62         19.37         3.41 o                         
   3   9   9          5.55          3.36         2.84 o                         
   4   9   9         22.66         17.14         4.32 o                         
   5   9   9         16.98         15.63         1.79 o                         
   6   9   9          0.45          0.04         2.34 o                         
   7   9   9         17.88         16.07         2.51 o                         
   8   9   9         19.41         20.05         2.82 o                         
   9   9   9         43.60         36.91         5.77 o                         
  -2  10   9          0.43          1.97         1.70 o                         
  -1  10   9        109.06        109.93         9.84 o                         
   0  10   9          0.34          1.56         1.82 o                         
   1  10   9         20.57         25.81         4.71 o                         
   2  10   9          3.98          1.82         1.47 o                         
   3  10   9          0.47          0.18         1.11 o                         
   4  10   9        216.33        214.19         9.75 o                         
   5  10   9         11.80          9.58         2.73 o                         
   6  10   9         21.61         22.69         4.21 o                         
   7  10   9          1.19         -0.18         1.64 o                         
   8  10   9          2.42          3.80         1.80 o                         
  -2  11   9          7.87         10.88         2.99 o                         
  -1  11   9         15.01         21.27         4.26 o                         
   0  11   9         11.04          8.14         2.87 o                         
   1  11   9         72.02         94.12         9.32 o                         
   2  11   9         17.57         21.39         4.19 o                         
   3  11   9          1.37          0.90         1.59 o                         
   4  11   9          1.10          1.21         1.08 o                         
   5  11   9         13.30         15.09         3.53 o                         
   6  11   9         74.15         78.11         8.14 o                         
   7  11   9          3.85          2.18         1.69 o                         
   1  12   9          6.99          8.01         3.07 o                         
   2  12   9          0.07          0.31         1.95 o                         
   4  12   9          1.14          5.85         2.16 o                         
   5  12   9         11.87         15.32         3.55 o                         
   3  13   9         52.32         57.10         7.54 o                         
  -1  -7  10          5.05          4.71         2.03 o                         
  -5  -6  10         42.13         54.22         6.85 o                         
  -4  -6  10          4.25          2.75         1.74 o                         
  -3  -6  10          0.20         -0.57         1.88 o                         
  -2  -6  10          0.50          1.84         1.08 o                         
  -1  -6  10         66.54         71.48         5.29 o                         
   0  -6  10          0.01          0.79         1.79 o                         
   1  -6  10         13.45         17.17         4.04 o                         
  -7  -5  10         27.30         36.28         3.80 o                         
  -6  -5  10          0.23          1.69         1.08 o                         
  -5  -5  10         30.25         32.38         3.46 o                         
  -4  -5  10         39.20         40.80         5.69 o                         
  -3  -5  10         24.22         28.36         3.27 o                         
  -2  -5  10          1.97          1.60         0.82 o                         
  -1  -5  10          5.15          2.86         1.19 o                         
   0  -5  10         24.57         33.39         3.48 o                         
   1  -5  10         80.95        106.55         9.56 o                         
   2  -5  10          0.01         -1.54         1.54 o                         
  -8  -4  10          8.45          8.40         1.98 o                         
  -7  -4  10         42.15         43.31         4.16 o                         
  -6  -4  10         18.19         21.58         2.88 o                         
  -5  -4  10          1.37          3.37         1.59 o                         
  -4  -4  10          8.19          9.72         1.89 o                         
  -3  -4  10        155.17        156.82         7.98 o                         
  -2  -4  10          6.63          3.02         1.74 o                         
  -1  -4  10         21.33         19.00         2.56 o                         
   0  -4  10         57.74         68.07         6.81 o                         
   1  -4  10         17.77         19.84         4.66 o                         
   2  -4  10          9.12         13.07         2.84 o                         
   3  -4  10         13.06         13.58         3.60 o                         
  -8  -3  10          4.95          3.22         1.87 o                         
  -7  -3  10        128.68        128.51         7.19 o                         
  -6  -3  10         12.07         13.12         4.33 o                         
  -5  -3  10          9.30          8.42         1.75 o                         
  -4  -3  10         18.42         18.85         2.40 o                         
  -3  -3  10         15.23         11.94         1.85 o                         
  -2  -3  10        126.62        113.33         6.36 o                         
  -1  -3  10          0.23          0.48         1.35 o                         
   0  -3  10          9.23          9.34         2.55 o                         
   1  -3  10          2.74          6.18         2.00 o                         
   2  -3  10         61.81         63.93         6.90 o                         
   3  -3  10        125.85        145.46         7.87 o                         
   4  -3  10          0.02          3.11         1.47 o                         
   5  -3  10          7.27          5.72         2.39 o                         
  -8  -2  10          3.78          4.18         2.01 o                         
  -7  -2  10          5.10          3.16         0.95 o                         
  -6  -2  10         90.08         86.91         5.50 o                         
  -5  -2  10        333.46        314.15        11.90 o                         
  -4  -2  10         20.25         15.55         3.52 o                         
  -3  -2  10         12.17          9.63         1.61 o                         
  -2  -2  10          0.70          0.27         0.90 o                         
  -1  -2  10          3.27          0.62         1.92 o                         
   0  -2  10        150.22        116.48         8.92 o                         
   1  -2  10          2.08          0.41         1.43 o                         
   2  -2  10          1.89          0.25         1.05 o                         
   3  -2  10          1.70         -0.58         1.11 o                         
   4  -2  10          4.38          4.34         2.09 o                         
   5  -2  10         28.56         33.72         3.80 o                         
   6  -2  10          3.34          4.00         2.50 o                         
  -8  -1  10         14.08         10.30         3.27 o                         
  -7  -1  10         16.20         13.78         3.25 o                         
  -6  -1  10          0.00          0.57         0.85 o                         
  -5  -1  10        163.54        164.47        10.01 o                         
  -4  -1  10         16.75         18.82         2.40 o                         
  -3  -1  10        177.24        174.67         7.68 o                         
  -2  -1  10         43.02         41.26         3.30 o                         
  -1  -1  10         13.28         12.36         2.77 o                         
   0  -1  10        158.19        156.60        10.70 o                         
   1  -1  10         10.69         13.73         3.16 o                         
   2  -1  10          0.82         -0.20         0.98 o                         
   3  -1  10          5.56          1.62         1.54 o                         
   4  -1  10         51.24         58.60         6.77 o                         
   5  -1  10         43.38         45.68         6.39 o                         
   6  -1  10          5.46          2.47         1.20 o                         
  -8   0  10         22.50         30.85         5.21 o                         
  -7   0  10          0.09          0.67         1.24 o                         
  -6   0  10          4.83          6.30         2.22 o                         
  -5   0  10         16.38         19.80         3.57 o                         
  -4   0  10        154.06        155.80        10.48 o                         
  -3   0  10       1400.39       1555.25        57.79 o                         
  -2   0  10        139.29        137.27         9.21 o                         
  -1   0  10         69.65         72.90         6.84 o                         
   0   0  10          0.28          1.76         1.81 o                         
   1   0  10          5.02          6.59         2.00 o                         
   2   0  10        172.22        112.66         8.87 o                         
   3   0  10         18.06         13.48         3.06 o                         
   4   0  10          0.81         -1.09         1.23 o                         
   5   0  10          0.41          0.61         1.23 o                         
   6   0  10          3.51          3.05         2.25 o                         
   7   0  10          1.18          0.24         1.02 o                         
  -8   1  10          3.78          7.18         3.09 o                         
  -7   1  10          0.21         -1.28         1.50 o                         
  -6   1  10         23.20         23.73         4.30 o                         
  -5   1  10         27.73         28.29         4.37 o                         
  -4   1  10          0.48          1.36         1.53 o                         
  -3   1  10         14.84         15.03         3.05 o                         
  -2   1  10          6.29          4.56         1.70 o                         
  -1   1  10       1251.35       1219.52        45.89 o                         
   0   1  10        121.39        126.78         9.17 o                         
   1   1  10          8.17         10.07         2.60 o                         
   2   1  10         12.35          3.26         1.72 o                         
   3   1  10          5.39          6.39         1.83 o                         
   4   1  10         41.66         32.72         5.14 o                         
   5   1  10         23.56         28.02         4.70 o                         
   6   1  10          0.79          1.75         1.60 o                         
   7   1  10         20.78         17.13         4.36 o                         
   8   1  10          1.28          1.86         1.34 o                         
  -7   2  10          2.50          2.68         1.77 o                         
  -6   2  10         86.24         84.68         8.12 o                         
  -5   2  10          0.43          2.67         1.73 o                         
  -4   2  10        109.94         90.66         7.52 o                         
  -3   2  10        144.33        142.11         9.54 o                         
  -2   2  10        155.90        154.23         9.88 o                         
  -1   2  10        452.75        497.42        21.85 o                         
   0   2  10        173.23        155.23        10.36 o                         
   1   2  10        255.84        257.97        14.21 o                         
   2   2  10         13.43         11.60         2.82 o                         
   3   2  10         25.80         33.63         6.01 o                         
   4   2  10         82.71         57.77         6.41 o                         
   5   2  10         11.59         11.12         3.31 o                         
   6   2  10          1.43          1.46         2.15 o                         
   7   2  10          6.57          4.36         1.97 o                         
  -7   3  10          0.01          2.39         2.02 o                         
  -6   3  10         30.17         35.22         5.14 o                         
  -5   3  10          5.94          5.03         1.83 o                         
  -4   3  10         46.81         43.06         5.16 o                         
  -3   3  10          0.50          0.40         1.12 o                         
  -2   3  10          1.19         -0.79         1.29 o                         
  -1   3  10          0.34         -1.25         1.37 o                         
   0   3  10         30.51         29.48         4.11 o                         
   1   3  10        849.72        880.71        35.45 o                         
   2   3  10          7.39          9.06         1.06 o                         
   3   3  10         81.98         75.71         3.60 o                         
   4   3  10        120.03        120.95         5.81 o                         
   5   3  10          0.54          0.95         1.32 o                         
   6   3  10          0.70         -0.18         1.27 o                         
   7   3  10          0.13         -1.67         1.67 o                         
   8   3  10          0.36          0.05         1.74 o                         
  -7   4  10         32.51         35.66         5.67 o                         
  -6   4  10          8.52          9.85         2.67 o                         
  -5   4  10         15.06         18.44         3.44 o                         
  -4   4  10         35.16         24.18         3.78 o                         
  -3   4  10         24.64         21.65         3.49 o                         
  -2   4  10        161.65        141.48         9.32 o                         
  -1   4  10         14.32         12.79         2.49 o                         
   0   4  10          1.24         -0.15         0.92 o                         
   1   4  10        279.18        266.49        14.21 o                         
   2   4  10        161.38        170.66         6.50 o                         
   3   4  10         14.62         13.02         1.29 o                         
   4   4  10          4.53          2.44         0.89 o                         
   5   4  10         12.17         15.33         2.04 o                         
   6   4  10          1.24         -1.97         1.97 o                         
   7   4  10         11.71         15.14         3.87 o                         
   8   4  10          0.94         -2.47         2.47 o                         
  -7   5  10         51.93         44.72         6.43 o                         
  -6   5  10          9.20         11.77         3.59 o                         
  -5   5  10         32.36         42.17         5.38 o                         
  -4   5  10          3.98          3.14         1.70 o                         
  -3   5  10          6.73          5.89         1.79 o                         
  -2   5  10        157.63        111.84         8.15 o                         
  -1   5  10         82.02         70.39         5.92 o                         
   0   5  10        204.13        183.33         7.55 o                         
   1   5  10         45.59         41.57         4.65 o                         
   2   5  10          0.26         -0.62         0.62 o                         
   3   5  10        420.19        409.25        14.97 o                         
   4   5  10         48.08         49.56         3.17 o                         
   5   5  10          2.32          1.90         1.41 o                         
   6   5  10         26.00         21.05         4.09 o                         
   7   5  10          4.86          0.61         1.74 o                         
   8   5  10         19.58         19.01         4.67 o                         
  -6   6  10         18.33         15.78         3.61 o                         
  -5   6  10         32.51         32.97         4.86 o                         
  -4   6  10          4.43         10.32         2.64 o                         
  -3   6  10          5.46          2.46         1.08 o                         
  -2   6  10         12.17         11.78         2.40 o                         
  -1   6  10          8.88          4.28         1.45 o                         
   0   6  10         94.95         69.94         4.16 o                         
   1   6  10         33.49         28.86         2.63 o                         
   2   6  10          0.52         -0.29         0.70 o                         
   3   6  10          1.28          2.52         0.79 o                         
   4   6  10        410.59        456.23        15.07 o                         
   5   6  10        133.54        134.84         5.40 o                         
   6   6  10          0.40          0.38         1.39 o                         
   7   6  10          9.09         11.95         3.28 o                         
   8   6  10          9.32          8.07         2.77 o                         
  -5   7  10         55.87         56.08         6.45 o                         
  -4   7  10          3.23          4.78         2.00 o                         
  -3   7  10          4.70          3.94         1.83 o                         
  -2   7  10          6.50          6.30         1.79 o                         
  -1   7  10         36.45         33.42         2.38 o                         
   0   7  10        149.76        134.23         5.10 o                         
   1   7  10        104.16         87.25         4.92 o                         
   2   7  10        165.37        153.15         7.48 o                         
   3   7  10          2.21          3.68         0.88 o                         
   4   7  10         70.17         67.05         3.57 o                         
   5   7  10         13.91         14.66         1.61 o                         
   6   7  10        144.05        145.88         7.33 o                         
   7   7  10          4.57          3.17         1.62 o                         
   8   7  10         12.88         10.96         3.23 o                         
  -4   8  10          0.72          3.28         1.98 o                         
  -3   8  10        123.26        155.08        11.54 o                         
  -2   8  10         11.74         17.34         3.54 o                         
  -1   8  10          6.31          5.20         2.07 o                         
   0   8  10          3.15          4.13         1.03 o                         
   1   8  10          0.62         -0.66         0.69 o                         
   2   8  10         14.89         12.76         1.47 o                         
   3   8  10         55.81         50.84         3.03 o                         
   4   8  10          5.48          6.00         1.04 o                         
   5   8  10          2.17          2.10         0.82 o                         
   6   8  10          4.60          4.51         1.20 o                         
   7   8  10          0.79          0.06         0.81 o                         
   8   8  10          5.99         11.40         3.33 o                         
   9   8  10          3.83          6.48         2.82 o                         
  -3   9  10          0.45          0.24         1.52 o                         
  -2   9  10         18.17         21.99         4.08 o                         
  -1   9  10         32.84         41.35         5.62 o                         
   0   9  10          4.96          5.90         2.56 o                         
   1   9  10         37.87         36.76         5.21 o                         
   2   9  10         51.48         41.17         5.39 o                         
   3   9  10          2.35          2.28         1.24 o                         
   4   9  10          9.20          8.93         1.78 o                         
   5   9  10         12.84         10.98         1.54 o                         
   6   9  10          0.00          0.18         0.86 o                         
   7   9  10          0.02          1.11         0.97 o                         
   8   9  10         18.20         13.99         4.13 o                         
   9   9  10          0.10         -0.96         1.78 o                         
  -3  10  10          4.27          5.19         1.83 o                         
  -2  10  10          0.05         -0.71         2.02 o                         
  -1  10  10         37.42         45.51         6.29 o                         
   0  10  10         93.05        109.79         9.89 o                         
   1  10  10          9.97         11.13         2.89 o                         
   2  10  10          4.73          2.66         1.51 o                         
   3  10  10          0.31          1.10         1.21 o                         
   4  10  10          0.70         -1.03         1.03 o                         
   5  10  10         20.27         16.69         2.48 o                         
   6  10  10          3.16          6.51         2.46 o                         
   7  10  10         30.21         26.37         4.55 o                         
   8  10  10          5.02          5.01         2.23 o                         
  -1  11  10         15.36         19.94         4.26 o                         
   0  11  10          0.06          1.28         1.48 o                         
   1  11  10          4.98          3.12         1.85 o                         
   2  11  10          1.24         -0.42         2.30 o                         
   3  11  10          0.81          0.59         1.58 o                         
   4  11  10          0.90          3.98         1.46 o                         
   5  11  10          4.56          4.02         1.75 o                         
   6  11  10          5.55         10.73         3.06 o                         
   7  11  10          0.63          2.47         1.74 o                         
   2  12  10         20.14         19.34         4.40 o                         
   3  12  10          5.71          9.06         3.04 o                         
   4  12  10          2.91          7.06         2.51 o                         
   5  12  10          0.69          1.10         1.55 o                         
  -2  -6  11         34.91         33.58         5.44 o                         
  -1  -6  11         26.25         28.59         3.47 o                         
  -7  -5  11         24.55         25.21         4.53 o                         
  -6  -5  11          7.14          7.14         1.64 o                         
  -5  -5  11          1.22          3.14         2.60 o                         
  -4  -5  11         86.83         91.11         6.30 o                         
  -3  -5  11          5.52          6.62         2.25 o                         
  -2  -5  11          5.01          2.73         3.08 o                         
  -1  -5  11          0.30         -0.55         0.97 o                         
   0  -5  11          0.96          1.12         1.02 o                         
   1  -5  11          0.47         -0.31         1.30 o                         
  -7  -4  11         84.71         90.74         6.28 o                         
  -6  -4  11          9.16         10.55         2.07 o                         
  -5  -4  11          5.20          5.81         2.41 o                         
  -4  -4  11         24.32         19.36         3.70 o                         
  -3  -4  11         25.02         20.35         2.75 o                         
  -2  -4  11         63.51         57.44         4.69 o                         
  -1  -4  11         17.27         16.38         2.44 o                         
   0  -4  11          9.72         12.59         2.91 o                         
   1  -4  11         81.89        100.70         6.37 o                         
   2  -4  11          8.85         10.22         3.14 o                         
  -7  -3  11        157.74        139.48        12.63 o                         
  -6  -3  11          1.74          1.58         1.31 o                         
  -5  -3  11         41.75         41.94         3.90 o                         
  -4  -3  11         10.77          7.46         1.75 o                         
  -3  -3  11          6.04          8.09         2.73 o                         
  -2  -3  11         44.46         37.71         7.23 o                         
  -1  -3  11         48.47         50.22         6.03 o                         
   0  -3  11          0.71          0.14         1.44 o                         
   1  -3  11          5.96          5.55         2.09 o                         
   2  -3  11          0.47          1.67         1.61 o                         
   3  -3  11          5.98         10.06         2.19 o                         
   4  -3  11          1.21          1.34         1.14 o                         
  -7  -2  11          1.72          0.38         2.24 o                         
  -6  -2  11          4.61          3.14         2.37 o                         
  -5  -2  11        241.12        255.63        10.64 o                         
  -4  -2  11          2.23          5.27         1.57 o                         
  -3  -2  11         11.81         10.90         2.63 o                         
  -2  -2  11         20.90         20.03         3.16 o                         
  -1  -2  11          2.05          2.02         1.70 o                         
   0  -2  11          1.05          4.23         2.10 o                         
   1  -2  11          0.58          2.05         1.38 o                         
   2  -2  11          9.44         11.43         2.74 o                         
   3  -2  11         13.09         17.30         3.82 o                         
   4  -2  11         14.55         15.86         3.83 o                         
   5  -2  11          8.96          9.27         3.07 o                         
  -7  -1  11          5.11          4.98         2.53 o                         
  -6  -1  11         40.49         31.46         4.93 o                         
  -5  -1  11        141.72        130.06         6.94 o                         
  -4  -1  11        107.83        107.75         6.13 o                         
  -3  -1  11         13.81         12.85         2.77 o                         
  -2  -1  11         52.73         49.21         5.33 o                         
  -1  -1  11         84.99         84.27         7.92 o                         
   0  -1  11         53.29         51.78         5.91 o                         
   1  -1  11         61.77         57.97         6.34 o                         
   2  -1  11          3.40          3.41         2.00 o                         
   3  -1  11          1.93          4.46         2.15 o                         
   4  -1  11          5.18          2.82         1.86 o                         
   5  -1  11          9.71         12.50         3.71 o                         
   6  -1  11          0.90         -0.23         1.18 o                         
  -7   0  11          2.18          5.52         2.52 o                         
  -6   0  11         12.49         14.20         3.38 o                         
  -5   0  11          1.37          5.02         2.45 o                         
  -4   0  11          0.63         -0.86         1.67 o                         
  -3   0  11        268.68        272.51        15.15 o                         
  -2   0  11        125.27         97.52         7.73 o                         
  -1   0  11         12.62          9.15         2.50 o                         
   0   0  11        176.73        154.00        10.90 o                         
   1   0  11         11.07         15.47         3.25 o                         
   2   0  11         37.11         29.74         4.57 o                         
   3   0  11          5.40          0.66         1.13 o                         
   4   0  11          0.09          1.05         1.48 o                         
   5   0  11          0.04          0.24         1.27 o                         
   6   0  11          3.16          3.58         1.91 o                         
  -7   1  11          4.61          4.33         2.50 o                         
  -6   1  11         63.83         57.35         6.70 o                         
  -5   1  11          0.65         -0.51         1.52 o                         
  -4   1  11         18.14         15.86         3.22 o                         
  -3   1  11         43.68         49.23         5.72 o                         
  -2   1  11        498.33        505.38        23.08 o                         
  -1   1  11         15.38         12.80         1.95 o                         
   0   1  11         31.29         34.96         4.88 o                         
   1   1  11         17.66         16.82         3.43 o                         
   2   1  11         58.43         57.32         6.36 o                         
   3   1  11         40.08         32.32         4.70 o                         
   4   1  11          1.45          3.86         1.88 o                         
   5   1  11          5.27         12.15         3.90 o                         
   6   1  11          2.65          6.61         2.89 o                         
   7   1  11          0.04          0.62         2.12 o                         
  -7   2  11         12.00         14.86         3.80 o                         
  -6   2  11         21.53         17.96         3.85 o                         
  -5   2  11         54.20         57.20         6.29 o                         
  -4   2  11         87.70         73.26         7.07 o                         
  -3   2  11          0.04         -1.71         1.71 o                         
  -2   2  11        127.16        104.55         8.07 o                         
  -1   2  11        199.95        190.54        14.23 o                         
   0   2  11        157.55        150.19        10.59 o                         
   1   2  11         18.59         15.15         2.97 o                         
   2   2  11         40.71         36.37         4.98 o                         
   3   2  11          3.07          6.61         2.19 o                         
   4   2  11          6.37          6.85         2.45 o                         
   5   2  11         69.88         69.62         7.84 o                         
   6   2  11         10.33         15.02         3.74 o                         
   7   2  11         31.16         37.69         6.14 o                         
  -7   3  11          1.59          4.41         2.01 o                         
  -6   3  11          9.08         11.17         3.36 o                         
  -5   3  11          7.75          8.38         2.66 o                         
  -4   3  11          4.36          3.83         1.79 o                         
  -3   3  11         18.57         19.04         3.40 o                         
  -2   3  11          5.61          7.13         2.24 o                         
  -1   3  11          2.05          1.69         1.25 o                         
   0   3  11         77.16         68.38         6.65 o                         
   1   3  11          1.56          2.03         1.51 o                         
   2   3  11         11.50         13.74         3.10 o                         
   3   3  11          0.06          0.55         1.93 o                         
   4   3  11          0.05          0.08         0.83 o                         
   5   3  11         11.14         15.11         3.81 o                         
   6   3  11          6.98          6.39         2.87 o                         
   7   3  11          0.01          2.91         2.40 o                         
  -6   4  11          0.21          3.56         1.79 o                         
  -5   4  11         12.83         12.37         2.95 o                         
  -4   4  11         93.97         79.28         7.55 o                         
  -3   4  11          5.29          3.25         1.12 o                         
  -2   4  11         24.49         17.28         3.15 o                         
  -1   4  11         23.56         21.47         3.26 o                         
   0   4  11         75.13         78.20         7.00 o                         
   1   4  11          7.72          4.31         1.77 o                         
   2   4  11        202.78        204.24        12.64 o                         
   3   4  11          0.04          0.43         0.79 o                         
   4   4  11         20.85         19.95         2.32 o                         
   5   4  11          2.46         -0.41         1.54 o                         
   6   4  11         15.80         17.05         3.95 o                         
   7   4  11          6.64          7.18         2.45 o                         
   8   4  11          3.39          4.16         2.87 o                         
  -6   5  11         52.51         57.78         7.04 o                         
  -5   5  11          2.12          8.48         2.65 o                         
  -4   5  11          4.86          7.62         2.42 o                         
  -3   5  11          0.07          0.99         0.95 o                         
  -2   5  11          1.04         -0.71         1.02 o                         
  -1   5  11         35.43         30.65         3.96 o                         
   0   5  11          4.06          6.07         1.66 o                         
   1   5  11         75.81         65.11         6.26 o                         
   2   5  11         34.47         32.42         2.39 o                         
   3   5  11          2.21          2.44         0.66 o                         
   4   5  11          0.11          0.08         0.88 o                         
   5   5  11         32.78         33.08         2.41 o                         
   6   5  11         49.77         38.27         5.73 o                         
   7   5  11          0.49          3.32         2.57 o                         
   8   5  11          0.37          1.03         1.96 o                         
  -6   6  11          3.00          4.28         2.07 o                         
  -5   6  11          3.26          5.14         2.41 o                         
  -4   6  11          0.04         -1.27         1.56 o                         
  -3   6  11          7.80         10.32         2.40 o                         
  -2   6  11         31.74         33.64         4.42 o                         
  -1   6  11         10.59          7.92         1.53 o                         
   0   6  11         13.19         12.12         2.55 o                         
   1   6  11          2.95          4.29         1.11 o                         
   2   6  11         17.15         17.69         1.66 o                         
   3   6  11         82.56         84.68         4.91 o                         
   4   6  11         11.33         11.68         1.45 o                         
   5   6  11         52.31         54.29         3.25 o                         
   6   6  11          6.48          4.57         0.98 o                         
   7   6  11          5.75          3.30         1.53 o                         
   8   6  11          2.06          1.01         1.77 o                         
  -5   7  11         16.58         15.33         3.44 o                         
  -4   7  11         62.03         66.87         6.99 o                         
  -3   7  11          9.57          7.32         2.16 o                         
  -2   7  11          0.05          1.62         1.24 o                         
  -1   7  11          0.22          0.04         0.87 o                         
   0   7  11          0.37          1.53         0.90 o                         
   1   7  11          5.79          3.49         1.13 o                         
   2   7  11         47.24         47.99         3.70 o                         
   3   7  11         37.94         43.39         2.80 o                         
   4   7  11         70.47         69.67         3.72 o                         
   5   7  11          1.37          0.78         0.86 o                         
   6   7  11          0.22         -0.51         0.80 o                         
   7   7  11          2.20          1.84         1.32 o                         
   8   7  11          1.58          2.53         2.52 o                         
  -4   8  11          2.26          2.86         1.84 o                         
  -3   8  11          0.52         -1.39         1.92 o                         
  -2   8  11          5.38          8.28         2.88 o                         
  -1   8  11          5.64         10.03         2.83 o                         
   0   8  11          4.49          5.71         1.48 o                         
   1   8  11          0.85         -0.25         0.65 o                         
   2   8  11         42.15         40.70         3.42 o                         
   3   8  11          3.33          5.17         1.13 o                         
   4   8  11         61.84         62.58         3.62 o                         
   5   8  11          8.54          9.07         1.40 o                         
   6   8  11          0.07         -0.82         0.82 o                         
   7   8  11          0.97          1.51         0.66 o                         
   8   8  11          3.80          3.98         1.22 o                         
  -4   9  11         13.39         13.49         3.56 o                         
  -3   9  11         11.65         12.35         3.18 o                         
  -2   9  11         66.21         87.94         8.81 o                         
  -1   9  11          1.01         -1.71         2.18 o                         
   0   9  11          0.36          1.08         1.21 o                         
   1   9  11          6.53          6.87         2.52 o                         
   2   9  11          5.89          8.08         2.64 o                         
   3   9  11          1.72          1.46         1.07 o                         
   4   9  11          1.16          0.67         0.64 o                         
   5   9  11         17.68         17.04         1.94 o                         
   6   9  11         12.05         10.93         1.98 o                         
   7   9  11          1.05          2.04         1.12 o                         
   8   9  11          1.38          0.46         0.93 o                         
  -2  10  11         26.00         21.67         4.30 o                         
  -1  10  11         10.05         11.20         3.21 o                         
   0  10  11         35.84         45.97         6.45 o                         
   1  10  11          3.91          4.39         2.06 o                         
   2  10  11         13.93         13.58         3.30 o                         
   3  10  11          1.23          3.90         1.39 o                         
   4  10  11         17.05         20.47         2.81 o                         
   5  10  11          1.33         -1.12         1.12 o                         
   6  10  11          0.86         -0.51         1.16 o                         
   7  10  11          4.68          3.50         1.75 o                         
   0  11  11          0.01         -1.32         1.56 o                         
   1  11  11          9.63         12.07         3.48 o                         
   2  11  11          0.37         -0.61         1.97 o                         
   3  11  11          0.29          0.60         1.51 o                         
   4  11  11          0.01         -0.93         0.93 o                         
   5  11  11         26.88         35.84         5.15 o                         
   6  11  11          2.32          3.07         1.17 o                         
  -5  -5  12          1.74          0.68         1.79 o                         
  -2  -5  12          0.47         -1.44         1.44 o                         
  -1  -5  12          4.12          1.55         1.21 o                         
   0  -5  12          2.21          4.30         2.44 o                         
  -6  -4  12          3.83          3.32         2.09 o                         
  -5  -4  12          1.03          1.79         0.95 o                         
  -4  -4  12          0.82          3.24         1.56 o                         
  -3  -4  12         25.34         27.94         6.13 o                         
  -2  -4  12          1.51          1.33         1.44 o                         
  -1  -4  12         25.87         37.02         5.51 o                         
   0  -4  12          0.24          2.44         1.62 o                         
   1  -4  12          0.13         -1.94         2.28 o                         
  -7  -3  12         46.42         41.37         5.81 o                         
  -6  -3  12         30.12         18.77         2.90 o                         
  -5  -3  12          0.23         -0.46         1.51 o                         
  -4  -3  12          6.58          3.72         1.48 o                         
  -3  -3  12          4.83          2.29         1.32 o                         
  -2  -3  12          0.77          3.48         2.00 o                         
  -1  -3  12          7.65          9.93         2.92 o                         
   0  -3  12          6.57          6.40         2.11 o                         
   1  -3  12         60.97         71.47         7.59 o                         
   2  -3  12          0.01         -0.33         1.14 o                         
   3  -3  12          8.35          6.43         2.27 o                         
  -6  -2  12         38.96         41.31         4.62 o                         
  -5  -2  12          0.62          2.28         1.16 o                         
  -4  -2  12         22.00         22.52         2.83 o                         
  -2  -2  12          4.46          7.65         2.61 o                         
  -1  -2  12          1.29          2.09         1.35 o                         
   0  -2  12          9.55          8.08         2.51 o                         
   1  -2  12         11.19          9.97         3.00 o                         
   2  -2  12          0.00          0.39         1.39 o                         
   3  -2  12          9.71         18.75         4.14 o                         
   4  -2  12          6.95          7.69         3.08 o                         
  -7  -1  12          4.48          3.92         2.17 o                         
  -6  -1  12         13.33         14.58         3.55 o                         
  -5  -1  12         23.02         19.50         3.90 o                         
  -4  -1  12         40.47         32.42         4.98 o                         
  -3  -1  12          4.29          3.64         1.71 o                         
  -2  -1  12         11.51         13.57         3.30 o                         
  -1  -1  12          5.80          4.18         2.25 o                         
   0  -1  12          0.09          1.95         1.77 o                         
   1  -1  12         22.70         22.77         4.18 o                         
   2  -1  12         21.04         17.67         3.74 o                         
   3  -1  12         22.69         24.78         4.54 o                         
   4  -1  12          1.70          5.76         2.49 o                         
   5  -1  12          9.40         10.03         2.93 o                         
  -7   0  12          3.15          9.72         3.18 o                         
  -6   0  12          2.93          5.46         2.53 o                         
  -5   0  12         14.85         13.69         3.10 o                         
  -4   0  12          3.16          4.93         1.97 o                         
  -3   0  12          2.49          4.17         1.99 o                         
  -2   0  12          0.03         -0.43         1.00 o                         
  -1   0  12         22.87         24.70         4.37 o                         
   0   0  12          8.97          7.39         2.65 o                         
   1   0  12          3.27          0.44         1.36 o                         
   2   0  12          8.82          8.76         2.90 o                         
   3   0  12          0.19         -1.96         2.09 o                         
   4   0  12         16.82         12.52         3.38 o                         
   5   0  12          7.46          9.41         2.67 o                         
  -6   1  12          0.10          0.26         1.45 o                         
  -5   1  12          3.19          6.61         2.33 o                         
  -4   1  12         13.57         17.18         3.69 o                         
  -3   1  12         16.91         15.68         3.17 o                         
  -2   1  12          5.27          4.38         1.65 o                         
  -1   1  12         99.28        119.41         9.75 o                         
   0   1  12          2.22          3.80         1.54 o                         
   1   1  12          0.00         -0.38         1.23 o                         
   2   1  12         72.15         70.73         7.40 o                         
   3   1  12          0.75         -0.50         1.55 o                         
   4   1  12          2.30          1.35         1.51 o                         
   5   1  12          1.85          4.02         2.44 o                         
   6   1  12          0.35          2.58         2.50 o                         
  -6   2  12          0.85          0.99         1.31 o                         
  -5   2  12          6.64          2.31         1.93 o                         
  -4   2  12         63.48         60.49         6.63 o                         
  -3   2  12         33.84         30.68         4.54 o                         
  -2   2  12          1.46          1.00         1.54 o                         
  -1   2  12          0.77          2.94         1.61 o                         
   0   2  12         33.81         32.45         4.78 o                         
   1   2  12          7.09          4.88         2.15 o                         
   2   2  12          0.00          0.40         1.28 o                         
   3   2  12          0.00         -0.16         1.31 o                         
   4   2  12          0.80          0.11         1.42 o                         
   5   2  12         17.72         15.34         3.79 o                         
   6   2  12          2.78          1.63         1.62 o                         
  -6   3  12         17.76         28.19         4.76 o                         
  -5   3  12          0.62         -2.36         2.36 o                         
  -4   3  12          4.28          5.74         2.25 o                         
  -3   3  12          3.80          5.69         2.03 o                         
  -2   3  12         41.80         36.50         4.81 o                         
  -1   3  12         34.72         31.17         3.64 o                         
   0   3  12         41.73         39.98         5.30 o                         
   1   3  12          9.22          9.18         2.66 o                         
   2   3  12         22.02         18.51         3.71 o                         
   3   3  12          0.00          0.15         0.64 o                         
   4   3  12         13.50          9.61         2.68 o                         
   5   3  12         51.76         59.35         7.31 o                         
   6   3  12          2.22          0.60         1.63 o                         
   7   3  12         32.57         39.89         6.45 o                         
  -6   4  12         22.52         27.63         4.93 o                         
  -5   4  12         16.25         12.31         3.10 o                         
  -4   4  12          2.86          0.26         1.61 o                         
  -3   4  12          6.19          6.60         2.30 o                         
  -2   4  12          2.66          2.68         1.40 o                         
  -1   4  12         20.09         24.70         2.82 o                         
   0   4  12         51.99         52.65         5.99 o                         
   1   4  12          8.66          8.93         2.46 o                         
   2   4  12          1.09          0.78         1.73 o                         
   3   4  12          1.23          2.82         1.06 o                         
   4   4  12          1.54          2.99         1.17 o                         
   5   4  12         17.48         25.85         4.67 o                         
   6   4  12          7.02          8.58         3.34 o                         
   7   4  12          3.93          3.41         2.56 o                         
  -6   5  12          0.55          0.63         2.03 o                         
  -5   5  12          0.98         -0.87         1.11 o                         
  -4   5  12         15.73         18.79         3.62 o                         
  -3   5  12          1.05          0.63         1.23 o                         
  -2   5  12         14.28         16.67         3.11 o                         
  -1   5  12          4.26          4.73         1.43 o                         
   0   5  12         57.20         57.69         6.32 o                         
   1   5  12          7.59          7.14         2.13 o                         
   2   5  12          2.64          3.92         1.04 o                         
   3   5  12          8.06          5.43         1.40 o                         
   4   5  12          0.69          0.17         0.85 o                         
   5   5  12         20.78         26.18         3.66 o                         
   6   5  12         20.82         23.17         4.60 o                         
   7   5  12          1.51          5.12         2.74 o                         
  -5   6  12          0.01          0.32         1.22 o                         
  -4   6  12          0.01          1.53         1.83 o                         
  -3   6  12          0.04         -0.74         1.04 o                         
  -2   6  12          1.11          2.66         1.67 o                         
  -1   6  12          8.65         10.92         1.92 o                         
   0   6  12          6.07          5.70         2.33 o                         
   1   6  12          8.75          7.00         1.56 o                         
   2   6  12          0.93          0.21         0.99 o                         
   3   6  12         34.38         35.03         3.29 o                         
   4   6  12          1.98          4.57         1.32 o                         
   5   6  12          0.13          0.57         1.05 o                         
   6   6  12          0.35          0.55         1.25 o                         
   7   6  12          3.25          2.34         1.46 o                         
  -5   7  12         10.65          7.34         2.57 o                         
  -4   7  12         45.95         55.81         6.41 o                         
  -3   7  12         18.10         20.43         3.74 o                         
  -2   7  12         34.26         32.24         4.46 o                         
  -1   7  12          0.39          0.97         0.78 o                         
   0   7  12         21.52         18.83         2.43 o                         
   1   7  12          8.31         11.19         1.89 o                         
   2   7  12          0.06         -0.41         0.81 o                         
   3   7  12          2.88          1.73         0.66 o                         
   4   7  12          0.21          0.62         0.84 o                         
   5   7  12         24.15         23.71         2.86 o                         
   6   7  12         31.95         31.40         3.41 o                         
   7   7  12          7.26          6.96         2.50 o                         
  -4   8  12          8.43          9.25         3.05 o                         
  -3   8  12         39.12         54.56         6.88 o                         
  -2   8  12          7.17          9.67         2.98 o                         
  -1   8  12         17.83         22.65         4.08 o                         
   0   8  12          7.21          6.37         1.53 o                         
   1   8  12         27.87         31.74         8.00 o                         
   2   8  12          6.62          8.02         1.78 o                         
   3   8  12          2.53          3.15         0.82 o                         
   4   8  12          0.02          0.03         0.72 o                         
   5   8  12          6.41          7.07         1.33 o                         
   6   8  12         34.44         32.21         2.74 o                         
   7   8  12          1.34          0.03         0.99 o                         
   8   8  12          2.79          2.49         1.73 o                         
  -3   9  12         13.67         12.41         3.47 o                         
  -2   9  12          0.82         -0.75         1.84 o                         
  -1   9  12          4.51          7.32         2.97 o                         
   0   9  12         63.93         80.75         8.54 o                         
   1   9  12          5.94          9.28         2.87 o                         
   2   9  12         16.02         11.43         3.24 o                         
   3   9  12          3.64          1.93         0.84 o                         
   4   9  12          0.15         -0.66         0.83 o                         
   5   9  12          8.25         10.36         1.53 o                         
   6   9  12          0.75          1.44         1.31 o                         
   7   9  12          0.04          0.26         2.02 o                         
   8   9  12          0.11          0.76         1.63 o                         
  -1  10  12          0.06         -1.25         2.12 o                         
   0  10  12         16.87         19.27         4.02 o                         
   1  10  12          0.98          0.28         1.98 o                         
   2  10  12         32.82         28.69         4.95 o                         
   3  10  12          2.04          1.33         1.37 o                         
   4  10  12          0.84          1.04         1.25 o                         
   5  10  12          3.73          4.25         1.25 o                         
   6  10  12         33.46         38.47         5.48 o                         
   7  10  12          5.67          9.58         2.75 o                         
   1  11  12          1.43         -1.33         2.64 o                         
   2  11  12         10.47         13.29         3.72 o                         
   3  11  12          8.15          9.32         3.03 o                         
   4  11  12          0.02         -0.76         0.99 o                         
   5  11  12          0.00         -0.79         1.01 o                         
   6  11  12          4.97          6.57         2.20 o                         
  -5  -4  13          0.00         -3.05         3.05 o                         
  -4  -4  13         20.35         26.74         5.16 o                         
  -3  -4  13          1.19          3.56         2.31 o                         
  -2  -4  13          0.41          2.21         1.82 o                         
  -1  -4  13          0.01         -1.70         1.89 o                         
   0  -4  13          3.81          7.94         2.56 o                         
  -5  -3  13          2.23          1.83         2.20 o                         
  -4  -3  13          2.15          3.02         1.72 o                         
  -3  -3  13          1.07          0.73         1.84 o                         
  -2  -3  13          0.71         -0.35         1.36 o                         
  -1  -3  13         26.58         23.92         4.65 o                         
   0  -3  13          5.72         10.26         3.24 o                         
   1  -3  13          1.01         -0.38         1.07 o                         
   2  -3  13          4.01          5.40         2.66 o                         
  -6  -2  13          9.03         10.43         3.14 o                         
  -5  -2  13         10.49         11.47         3.24 o                         
  -4  -2  13         11.19          5.77         2.19 o                         
  -3  -2  13          0.86         -0.15         1.56 o                         
  -2  -2  13         10.70         12.72         3.21 o                         
  -1  -2  13         37.22         36.33         5.61 o                         
   0  -2  13          1.85          1.27         1.94 o                         
   1  -2  13          6.01          4.55         2.19 o                         
   2  -2  13          4.26          3.31         1.66 o                         
   3  -2  13         15.88         18.66         4.01 o                         
  -6  -1  13          0.02          2.39         1.63 o                         
  -5  -1  13          0.02         -1.14         1.66 o                         
  -4  -1  13          2.05          2.59         1.57 o                         
  -3  -1  13          0.10          0.82         1.16 o                         
  -2  -1  13          0.07          1.73         2.00 o                         
  -1  -1  13          0.44         -0.59         1.80 o                         
   0  -1  13         14.55         17.27         3.82 o                         
   1  -1  13          1.12          2.61         2.07 o                         
   2  -1  13          0.98          1.91         1.27 o                         
   3  -1  13          2.35          1.35         1.33 o                         
   4  -1  13          3.21         -0.32         1.36 o                         
  -6   0  13          1.73          5.28         2.23 o                         
  -5   0  13         10.35          9.71         3.49 o                         
  -4   0  13         22.16         28.03         4.61 o                         
  -3   0  13          1.06          1.82         1.67 o                         
  -2   0  13          0.54          2.96         2.07 o                         
  -1   0  13          0.63          1.16         1.45 o                         
   0   0  13         61.70         60.86         7.07 o                         
   1   0  13          0.36          0.34         1.24 o                         
   2   0  13          0.19         -1.67         1.67 o                         
   3   0  13         73.40         68.08         7.96 o                         
   4   0  13          3.92         -1.00         2.78 o                         
   5   0  13          7.45          5.64         2.16 o                         
  -6   1  13          3.14          6.20         2.45 o                         
  -5   1  13          2.79          3.50         2.41 o                         
  -4   1  13         18.88         14.53         3.32 o                         
  -3   1  13         18.97         16.74         3.67 o                         
  -2   1  13          1.64          3.25         1.37 o                         
  -1   1  13         36.36         29.56         4.87 o                         
   0   1  13         26.35         23.33         4.35 o                         
   1   1  13         29.47         26.54         4.54 o                         
   2   1  13         33.39         35.22         5.40 o                         
   3   1  13          0.07         -1.74         1.74 o                         
   4   1  13         35.04         48.67         7.14 o                         
   5   1  13         18.85         25.81         5.08 o                         
  -6   2  13          0.54          1.90         1.43 o                         
  -5   2  13          7.72          7.15         2.58 o                         
  -4   2  13         11.05         14.74         3.23 o                         
  -3   2  13         10.45          7.02         2.19 o                         
  -2   2  13          0.96          2.63         1.20 o                         
  -1   2  13          9.19          7.05         2.61 o                         
   0   2  13          3.91          0.63         1.82 o                         
   1   2  13         52.64         59.25         6.83 o                         
   2   2  13          8.20         17.94         4.03 o                         
   3   2  13         19.06         17.79         3.88 o                         
   4   2  13         11.19         18.17         4.37 o                         
   5   2  13        102.68        140.01        12.35 o                         
   6   2  13         75.52         86.79         9.74 o                         
  -6   3  13         22.03         23.41         4.54 o                         
  -5   3  13          1.95          4.38         2.19 o                         
  -4   3  13         17.07         25.84         4.71 o                         
  -3   3  13         17.35         12.61         2.75 o                         
  -2   3  13         12.03         12.22         2.88 o                         
  -1   3  13          0.00         -0.06         1.18 o                         
   0   3  13         15.09         19.35         4.08 o                         
   1   3  13          4.19          4.96         2.09 o                         
   2   3  13          3.67          4.07         2.29 o                         
   3   3  13          7.39         10.32         1.74 o                         
   4   3  13          1.85          1.36         1.29 o                         
   5   3  13          3.01          2.51         1.76 o                         
   6   3  13         35.67         47.61         6.94 o                         
  -5   4  13          4.04          3.10         1.82 o                         
  -4   4  13         77.55         86.89         8.63 o                         
  -3   4  13          6.69          6.05         2.15 o                         
  -2   4  13          0.85          0.76         1.84 o                         
  -1   4  13          1.72          0.57         1.07 o                         
   0   4  13          0.20          1.32         1.74 o                         
   1   4  13         27.47         25.86         4.39 o                         
   2   4  13         18.42         15.15         3.55 o                         
   3   4  13         44.76         44.46         3.73 o                         
   4   4  13         18.43         25.83         4.68 o                         
   5   4  13          3.31          2.92         2.55 o                         
   6   4  13         15.03         13.65         3.72 o                         
  -5   5  13         14.48         13.94         3.14 o                         
  -4   5  13          1.38          3.00         2.18 o                         
  -3   5  13         21.83         27.22         4.42 o                         
  -2   5  13          4.91          4.05         1.54 o                         
  -1   5  13         16.71         21.65         2.75 o                         
   0   5  13         10.17         10.92         2.96 o                         
   1   5  13          0.84          0.79         1.17 o                         
   2   5  13         40.71         38.04         3.51 o                         
   3   5  13          1.64         -0.41         0.75 o                         
   4   5  13         20.50         25.55         5.90 o                         
   5   5  13          0.16          1.50         2.05 o                         
   6   5  13          5.47          5.64         2.54 o                         
   7   5  13          2.29          2.01         2.06 o                         
  -5   6  13          0.66          0.35         1.32 o                         
  -4   6  13          9.07         11.60         3.24 o                         
  -3   6  13         19.56         30.22         4.70 o                         
  -2   6  13          0.30         -0.84         1.00 o                         
  -1   6  13          0.13          0.70         0.79 o                         
   0   6  13          0.00          1.36         1.65 o                         
   1   6  13         17.91         21.95         3.74 o                         
   2   6  13          2.67          3.16         1.06 o                         
   3   6  13          0.89          1.68         1.06 o                         
   4   6  13          5.23          6.83         1.69 o                         
   5   6  13         41.36         42.12         3.90 o                         
   6   6  13         19.46         17.30         4.08 o                         
   7   6  13          0.10          2.25         1.89 o                         
  -4   7  13         22.04         23.71         4.53 o                         
  -3   7  13          2.23          3.54         1.83 o                         
  -2   7  13         24.24         26.91         3.07 o                         
  -1   7  13          2.02          1.59         0.80 o                         
   0   7  13          0.04         -0.01         0.95 o                         
   1   7  13         44.14         38.53         4.54 o                         
   2   7  13         86.75         95.67         5.93 o                         
   3   7  13          1.26          1.85         0.89 o                         
   4   7  13         46.69         48.33         4.19 o                         
   5   7  13          0.51          3.20         1.35 o                         
   6   7  13          0.58          0.17         1.30 o                         
   7   7  13         80.08         80.72         9.22 o                         
  -3   8  13          1.06          0.29         1.13 o                         
  -2   8  13         48.89         49.96         6.54 o                         
  -1   8  13          1.85          0.62         1.50 o                         
   0   8  13          1.34         -0.40         1.08 o                         
   1   8  13         11.40         13.91         2.28 o                         
   2   8  13         11.93         11.43         2.97 o                         
   3   8  13         80.85         82.81         6.19 o                         
   4   8  13         20.07         21.95         2.79 o                         
   5   8  13          0.08         -0.50         0.88 o                         
   6   8  13          0.21         -0.47         0.86 o                         
   7   8  13          1.64         -2.05         2.05 o                         
  -2   9  13          0.15          2.05         2.01 o                         
  -1   9  13         44.73         52.99         6.91 o                         
   0   9  13          9.88         12.87         3.73 o                         
   1   9  13          0.26          2.33         1.75 o                         
   2   9  13          3.08          5.62         2.63 o                         
   3   9  13         46.37         51.47         6.44 o                         
   4   9  13         36.19         39.43         3.94 o                         
   5   9  13          7.77         10.51         2.13 o                         
   6   9  13          9.74         11.56         2.73 o                         
   7   9  13          0.07          1.49         1.45 o                         
   0  10  13         37.93         41.12         6.25 o                         
   1  10  13         87.80        109.94        10.36 o                         
   2  10  13         19.39         19.77         4.07 o                         
   3  10  13          2.19          3.00         2.41 o                         
   4  10  13          0.80          4.07         1.51 o                         
   5  10  13         22.74         20.99         4.56 o                         
   5  11  13          8.01          6.71         2.20 o                         
  -3  -3  14          4.73          0.91         1.21 o                         
  -2  -3  14          8.67          7.74         3.04 o                         
  -1  -3  14         79.41         87.47         9.30 o                         
   0  -3  14         65.15         72.34         8.42 o                         
   1  -3  14         26.88         22.36         4.66 o                         
  -4  -2  14          0.78          1.34         1.63 o                         
  -3  -2  14          0.16          5.26         2.58 o                         
  -2  -2  14          0.24         -1.74         1.74 o                         
  -1  -2  14         14.87         14.35         3.63 o                         
   0  -2  14         42.36         49.78         6.89 o                         
   1  -2  14         37.88         37.56         5.89 o                         
   2  -2  14         19.96         21.63         4.49 o                         
  -5  -1  14          0.72          1.28         1.28 o                         
  -4  -1  14          2.47          3.55         2.38 o                         
  -3  -1  14         68.47         83.73         9.38 o                         
  -2  -1  14         14.67         13.96         3.61 o                         
  -1  -1  14          3.10          4.49         2.64 o                         
   0  -1  14         11.33         11.34         3.61 o                         
   1  -1  14        188.07        200.49        14.80 o                         
   2  -1  14        120.88        136.36        12.02 o                         
   3  -1  14         14.08         13.86         4.13 o                         
  -5   0  14          0.12          1.03         1.19 o                         
  -4   0  14          0.09         -0.26         1.60 o                         
  -3   0  14          1.23          1.18         1.18 o                         
  -2   0  14          1.11          2.27         1.98 o                         
  -1   0  14          0.00         -1.72         1.98 o                         
   0   0  14         18.10         21.85         4.42 o                         
   1   0  14          5.78          6.53         2.38 o                         
   2   0  14         51.59         42.75         6.30 o                         
   3   0  14        160.35        180.94        14.20 o                         
   4   0  14         94.45        107.06        11.07 o                         
  -5   1  14          0.16          0.42         1.19 o                         
  -4   1  14          4.09          5.79         2.21 o                         
  -3   1  14          0.76          3.35         2.28 o                         
  -2   1  14          0.91          0.22         1.71 o                         
  -1   1  14         85.44        100.43         9.80 o                         
   0   1  14          4.85          4.58         2.26 o                         
   1   1  14          1.66          5.04         2.59 o                         
   2   1  14         68.58         68.02         7.96 o                         
   3   1  14         50.46         58.44         7.47 o                         
   4   1  14        184.33        214.89        16.42 o                         
  -5   2  14         48.91         56.38         7.21 o                         
  -4   2  14          8.50          8.61         2.98 o                         
  -3   2  14          0.90          0.99         1.39 o                         
  -2   2  14         48.05         54.62         7.70 o                         
  -1   2  14          0.16         -0.57         1.86 o                         
   0   2  14          1.21         -0.41         1.45 o                         
   1   2  14         71.05         84.00         8.63 o                         
   2   2  14         11.00         11.88         3.19 o                         
   3   2  14          2.64          1.59         1.68 o                         
   4   2  14         11.49         14.30         3.89 o                         
   5   2  14         38.33         36.76         6.45 o                         
  -5   3  14          0.08          0.49         1.93 o                         
  -4   3  14          3.33          1.96         1.75 o                         
  -3   3  14        129.75        136.10        10.97 o                         
  -2   3  14          0.24          0.21         1.29 o                         
  -1   3  14          0.09          1.17         1.54 o                         
   0   3  14          5.77         12.13         3.25 o                         
   1   3  14         35.80         28.98         4.89 o                         
   2   3  14          0.86          0.28         1.75 o                         
   3   3  14          3.81          2.10         1.48 o                         
   4   3  14          2.79          9.14         3.07 o                         
   5   3  14          6.58          4.96         2.91 o                         
  -5   4  14          2.79          5.05         2.31 o                         
  -4   4  14          2.83          3.29         2.29 o                         
  -3   4  14         16.25         12.97         3.36 o                         
  -2   4  14        122.09        151.50         8.28 o                         
  -1   4  14         31.84         34.54         5.35 o                         
   0   4  14         20.60         22.77         4.40 o                         
   1   4  14          5.79          6.26         2.37 o                         
   2   4  14          8.15         12.53         3.57 o                         
   3   4  14        148.80        163.50         8.06 o                         
   4   4  14          0.11         -0.20         1.52 o                         
   5   4  14          4.98         10.64         3.47 o                         
  -4   5  14         11.45         17.02         4.03 o                         
  -3   5  14          0.11          1.06         1.47 o                         
  -2   5  14         22.80         24.47         3.18 o                         
  -1   5  14         44.44         51.74         6.54 o                         
   0   5  14         71.85         84.52         8.43 o                         
   1   5  14          0.01         -0.30         1.41 o                         
   2   5  14          0.01         -0.48         0.85 o                         
   3   5  14         19.69         19.06         2.58 o                         
   4   5  14          0.00          0.20         1.31 o                         
   5   5  14        102.11        150.39        12.88 o                         
   6   5  14          1.17          1.41         1.69 o                         
  -4   6  14          0.00          0.84         1.13 o                         
  -3   6  14         18.41         26.01         4.50 o                         
  -2   6  14          0.44         -0.55         1.09 o                         
  -1   6  14         29.91         30.89         5.00 o                         
   0   6  14         33.88         38.75         5.53 o                         
   1   6  14         11.52          9.74         2.79 o                         
   2   6  14          7.26         10.34         1.91 o                         
   3   6  14          2.70          3.46         1.29 o                         
   4   6  14         51.42         57.36         4.71 o                         
   5   6  14        111.45        126.87        11.47 o                         
   6   6  14          0.29         -0.36         1.41 o                         
  -4   7  14         50.15         50.21         6.67 o                         
  -3   7  14        119.22        124.65        10.44 o                         
  -2   7  14          9.07          6.86         1.70 o                         
  -1   7  14          0.42          2.12         0.98 o                         
   0   7  14          0.04          1.11         1.26 o                         
   1   7  14         34.93         35.63         5.35 o                         
   2   7  14         86.34         97.04         6.23 o                         
   3   7  14          9.68          9.35         2.44 o                         
   4   7  14          0.55          0.57         0.80 o                         
   5   7  14          3.62          5.56         1.73 o                         
   6   7  14          1.49          1.50         1.14 o                         
  -2   8  14          8.99          8.44         3.12 o                         
  -1   8  14        156.00        187.47        13.62 o                         
   0   8  14          3.09          4.40         1.32 o                         
   1   8  14          0.51         -0.17         0.76 o                         
   2   8  14         26.17         25.98         3.17 o                         
   3   8  14          3.34          3.14         1.25 o                         
   4   8  14         16.68         16.24         2.51 o                         
   5   8  14          1.06         -0.29         1.00 o                         
   6   8  14         20.58         20.21         4.37 o                         
  -1   9  14        220.83        248.45        16.89 o                         
   0   9  14          0.83          4.55         2.64 o                         
   1   9  14         52.86         61.73         7.55 o                         
   2   9  14          1.74          1.67         1.38 o                         
   3   9  14          0.00          0.58         1.33 o                         
   4   9  14        104.26        109.98         6.97 o                         
   5   9  14          4.27          2.25         1.02 o                         
   6   9  14          6.57          2.37         1.01 o                         
   2  10  14          0.33          1.30         1.92 o                         
   3  10  14         10.12         15.66         3.76 o                         
   4  10  14          8.67         10.97         3.52 o                         
   5  10  14          0.51          2.16         2.28 o                         
  -1  -2  15          7.52          5.06         2.36 o                         
  -3  -1  15         32.68         37.01         6.24 o                         
  -2  -1  15          0.09         -1.86         1.86 o                         
  -1  -1  15         14.12         15.89         4.03 o                         
   0  -1  15          2.77          6.58         3.11 o                         
   1  -1  15         12.51          7.84         2.82 o                         
  -3   0  15         27.92         29.08         5.54 o                         
  -2   0  15          2.18          3.78         2.17 o                         
  -1   0  15         58.70         63.01         8.00 o                         
   0   0  15          9.12         10.32         3.51 o                         
   1   0  15          5.81          7.84         2.87 o                         
   2   0  15         67.56         77.55         8.95 o                         
  -4   1  15          1.66          4.23         2.22 o                         
  -3   1  15          2.45          5.11         1.74 o                         
  -2   1  15         17.56         30.01         5.63 o                         
  -1   1  15         85.60        102.38        10.22 o                         
   0   1  15          1.07          3.03         2.51 o                         
   1   1  15         59.91         86.57         9.41 o                         
   2   1  15          1.91          2.68         1.70 o                         
   3   1  15          6.48          8.09         3.23 o                         
  -4   2  15         43.08         44.36         6.33 o                         
  -3   2  15          0.05          0.98         1.28 o                         
  -2   2  15         14.40         18.25         4.60 o                         
  -1   2  15          2.43          5.50         2.68 o                         
   0   2  15          0.59         -0.17         1.28 o                         
   1   2  15         29.55         46.66         6.82 o                         
   2   2  15          3.09          8.56         3.43 o                         
   3   2  15         22.50         33.77         5.87 o                         
  -4   3  15         54.75         64.04         7.83 o                         
  -3   3  15          0.30         -1.61         1.61 o                         
  -2   3  15         30.76         33.48         6.08 o                         
  -1   3  15          2.25          0.98         1.56 o                         
   0   3  15         66.52         80.14         8.71 o                         
   1   3  15         61.76         67.58         8.09 o                         
   2   3  15          1.39          0.45         1.54 o                         
   3   3  15         24.98         26.81         5.08 o                         
   4   3  15         10.92         15.42         4.28 o                         
  -4   4  15         21.32         23.81         4.59 o                         
  -3   4  15          0.03          3.76         2.38 o                         
  -2   4  15        120.89        135.10         8.02 o                         
  -1   4  15         21.97         24.79         4.93 o                         
   0   4  15          7.42          8.14         2.91 o                         
   1   4  15          0.50          3.27         2.50 o                         
   2   4  15          4.28          6.98         2.82 o                         
   3   4  15         17.05         17.94         4.06 o                         
   4   4  15          1.03         -1.36         1.82 o                         
  -4   5  15          0.16          2.07         2.06 o                         
  -3   5  15         22.37         19.94         4.17 o                         
  -2   5  15          0.82          0.00         1.09 o                         
  -1   5  15          3.31          3.54         1.38 o                         
   0   5  15          9.44         13.87         3.72 o                         
   1   5  15          3.74          1.55         1.39 o                         
   2   5  15         16.74         18.97         3.85 o                         
   3   5  15          6.23          5.57         1.54 o                         
   4   5  15         13.05         11.94         3.81 o                         
   5   5  15          0.39          2.97         2.17 o                         
  -3   6  15         34.24         41.71         4.43 o                         
  -2   6  15          0.34         -0.13         0.88 o                         
  -1   6  15          1.81         -0.83         1.73 o                         
   0   6  15         75.33         89.59         8.95 o                         
   1   6  15         19.51         20.94         4.29 o                         
   2   6  15          8.40         10.07         1.98 o                         
   3   6  15          1.55          2.84         1.35 o                         
   4   6  15          0.05         -0.39         1.16 o                         
   5   6  15          3.20          5.47         2.55 o                         
  -3   7  15        205.96        216.66        10.81 o                         
  -2   7  15          0.04          0.01         1.10 o                         
  -1   7  15          2.97          2.19         1.91 o                         
   0   7  15         27.62         22.41         5.58 o                         
   1   7  15          4.74          3.89         1.34 o                         
   2   7  15         17.28         17.99         2.64 o                         
   3   7  15          0.12         -0.06         2.34 o                         
   4   7  15          0.04         -1.25         1.25 o                         
   5   7  15          8.21          8.99         2.96 o                         
  -1   8  15        126.43        144.56        11.89 o                         
   0   8  15          2.20          2.37         1.69 o                         
   1   8  15          0.15         -0.68         1.27 o                         
   2   8  15          0.14          0.69         0.81 o                         
   3   8  15         26.75         29.79         3.53 o                         
   4   8  15          1.76          3.11         1.36 o                         
   5   8  15          1.61         -0.99         1.22 o                         
   1   9  15         17.60         21.68         4.43 o                         
   2   9  15         46.18         41.08         6.20 o                         
   3   9  15          2.45          2.58         1.83 o                         
   4   9  15          1.06          1.07         3.07 o                         
   5   9  15         22.36         24.69         3.32 o                         
  -1   1  16          4.67          5.20         2.91 o                         
   0   1  16         15.77         18.47         4.11 o                         
  -2   2  16          5.45          5.24         2.78 o                         
  -1   2  16         29.16         31.57         5.85 o                         
   0   2  16          1.43          2.48         2.03 o                         
   1   2  16         12.22          8.90         3.20 o                         
   2   2  16          1.16         -1.05         2.02 o                         
  -2   3  16         17.12         20.75         4.72 o                         
  -1   3  16          0.20         -0.99         1.53 o                         
   0   3  16          0.32         -0.09         2.25 o                         
   1   3  16         18.35         11.92         3.69 o                         
   2   3  16          9.10          9.76         3.20 o                         
  -2   4  16          5.40          4.09         2.48 o                         
  -1   4  16         40.72         46.37         6.78 o                         
   0   4  16          4.68          2.38         1.64 o                         
   1   4  16          0.00         -1.92         1.99 o                         
   2   4  16          8.39         13.68         3.90 o                         
   3   4  16          0.90         -0.80         1.58 o                         
  -2   5  16          0.16          3.10         1.86 o                         
  -1   5  16          7.46         10.09         3.06 o                         
   0   5  16          1.55          1.82         1.89 o                         
   1   5  16          2.36          2.97         2.54 o                         
   2   5  16          3.51          6.73         1.73 o                         
   3   5  16          2.49          5.57         2.52 o                         
  -2   6  16         22.88         20.45         4.35 o                         
  -1   6  16          4.06          7.59         2.95 o                         
   0   6  16          3.53          5.64         2.33 o                         
   1   6  16         23.84         24.30         3.27 o                         
   2   6  16         10.35         11.88         2.31 o                         
   3   6  16         16.95         21.25         2.94 o                         
   4   6  16          1.38          1.30         1.58 o                         
  -2   7  16         55.73         59.63         7.71 o                         
  -1   7  16         19.83         21.36         4.73 o                         
   0   7  16         42.82         38.66         4.50 o                         
   1   7  16         14.10         22.04         4.09 o                         
   2   7  16          0.00         -0.54         2.34 o                         
   3   7  16         11.49         17.27         2.72 o                         
   4   7  16          4.18          4.42         1.56 o                         
   0   8  16         17.03         11.53         3.37 o                         
   1   8  16         35.56         32.61         5.40 o                         
   2   8  16          0.23         -0.72         1.23 o                         
   3   8  16         18.44         18.69         4.23 o                         
   4   8  16         14.78         14.70         2.61 o                         
   4   9  16          3.24          8.40         2.98 o                         
   2   5  17          1.55          0.65         1.36 o                         
   1   6  17          1.06          3.92         2.16 o                         
   2   6  17         19.84         24.47         4.42 o                         
   3   7  17          1.32          2.28         1.60 o                         
                                                                                
