# Supplementary material for: Crystal structures of 4-methyl-2-oxo-2H-chromene-7,8-diyl di­acetate and 4-methyl-2-oxo-2H-chromene-7,8-diyl bis­(pent-4-ynoate)
Source: Acta Crystallogr E Crystallogr Commun. 2016 Apr 15;72(Pt 5):704–8. doi: 10.1107/S2056989016005892 (PMC4908516; doi:10.1107/S2056989016005892)
Supplement: Supplementary file 3 [file e-72-00704-2sup3.hkl]

data_2                                                                          
_shelx_title ' lyst-1_a.res in P2(1)/n'                                         
_shelx_refln_list_code          4                                               
_shelx_F_calc_maximum      163.12                                               
_exptl_crystal_F_000       736.00                                               
_reflns_d_resolution_high  0.6987                                               
                                                                                
loop_                                                                           
 _space_group_symop_operation_xyz                                               
 'x, y, z'                                                                      
 '-x+1/2, y+1/2, -z+1/2'                                                        
 '-x, -y, -z'                                                                   
 'x-1/2, -y-1/2, z-1/2'                                                         
                                                                                
_cell_length_a     5.2785                                                       
_cell_length_b    16.3785                                                       
_cell_length_c    20.0502                                                       
_cell_angle_alpha  90.000                                                       
_cell_angle_beta   95.992                                                       
_cell_angle_gamma  90.000                                                       
                                                                                
_shelx_F_squared_multiplier     1.000                                           
                                                                                
loop_                                                                           
 _refln_index_h                                                                 
 _refln_index_k                                                                 
 _refln_index_l                                                                 
 _refln_F_squared_calc                                                          
 _refln_F_squared_meas                                                          
 _refln_F_squared_sigma                                                         
 _refln_observed_status                                                         
   2   0   0        645.88        510.42        14.48 o                         
   4   0   0         21.59         17.68         1.50 o                         
   6   0   0          1.82          6.91         3.45 o                         
   1   1   0        100.17        107.39         2.39 o                         
   2   1   0        184.48        221.38         4.98 o                         
   3   1   0         81.70         77.80         2.88 o                         
   4   1   0          9.81          7.87         0.84 o                         
   5   1   0          0.10         -2.66         2.66 o                         
   6   1   0         43.05         48.05         2.69 o                         
   7   1   0          0.68          3.03         3.96 o                         
   0   2   0       4107.13       3971.00        61.25 o                         
   1   2   0        741.12        744.97        12.99 o                         
   2   2   0       1631.27       1796.83        38.32 o                         
   3   2   0       1781.88       1867.24        32.16 o                         
   4   2   0         41.29         36.20         1.42 o                         
   5   2   0        323.47        322.16         6.53 o                         
   6   2   0          3.39          2.72         2.58 o                         
   7   2   0          0.85          5.31         3.96 o                         
   1   3   0       3295.35       3475.85        46.72 o                         
   2   3   0        389.28        387.48         8.45 o                         
   3   3   0        103.12        101.87         2.60 o                         
   4   3   0        582.60        564.10        12.87 o                         
   5   3   0        552.40        590.55        10.97 o                         
   6   3   0         11.96         10.27         2.16 o                         
   7   3   0          0.04          3.45         7.71 o                         
   0   4   0        352.40        308.81         5.15 o                         
   1   4   0       1214.54       1250.01        15.40 o                         
   2   4   0       1365.83       1492.06        19.96 o                         
   3   4   0          7.38         12.96         0.77 o                         
   4   4   0        141.59        121.16         6.11 o                         
   5   4   0         20.08         24.19         1.99 o                         
   6   4   0         35.83         28.63         2.16 o                         
   7   4   0          0.49          5.85         7.44 o                         
   1   5   0        243.12        229.48         2.86 o                         
   2   5   0        504.46        561.92         7.08 o                         
   3   5   0        136.10        134.35         2.80 o                         
   4   5   0        113.69         97.07         7.04 o                         
   5   5   0          1.11          3.84         1.88 o                         
   6   5   0         33.16         30.41         2.58 o                         
   0   6   0        282.20        275.19         4.62 o                         
   1   6   0         58.42         42.43         0.99 o                         
   2   6   0        720.74        722.85         9.07 o                         
   3   6   0       1107.44       1119.34        15.16 o                         
   4   6   0        165.09        161.80         6.14 o                         
   5   6   0         44.85         43.44         2.19 o                         
   6   6   0         28.13         29.31         2.32 o                         
   7   6   0         16.02         34.01         9.30 o                         
   1   7   0        965.46        996.65        11.46 o                         
   2   7   0        614.98        649.60         9.10 o                         
   3   7   0         10.39          9.48         0.82 o                         
   4   7   0        119.64         93.36         4.78 o                         
   5   7   0          4.37          7.56         1.75 o                         
   6   7   0          2.29         -1.91         2.14 o                         
   7   7   0          0.31          6.91         9.57 o                         
   0   8   0      10124.55      11008.38       164.84 o                         
   1   8   0       1591.17       1633.51        18.59 o                         
   2   8   0        726.78        745.52        10.45 o                         
   3   8   0        430.97        425.51         6.23 o                         
   4   8   0         43.70         35.55         2.29 o                         
   5   8   0          1.71          0.54         1.93 o                         
   6   8   0          0.17          2.86         2.90 o                         
   7   8   0         11.78         15.41        10.10 o                         
   1   9   0          2.02         -0.99         0.99 o                         
   2   9   0        129.49        135.50         2.07 o                         
   3   9   0         36.29         38.10         1.57 o                         
   4   9   0        639.27        618.92        10.01 o                         
   5   9   0          4.58          5.21         2.13 o                         
   6   9   0          2.46          5.35         2.88 o                         
   0  10   0        613.00        723.44        11.49 o                         
   1  10   0        168.48        129.05         2.24 o                         
   2  10   0        291.70        270.10         3.63 o                         
   3  10   0        428.52        407.71         5.73 o                         
   4  10   0        337.33        326.17         5.97 o                         
   5  10   0         84.58         74.44         6.38 o                         
   6  10   0          1.26         -0.59         3.90 o                         
   1  11   0         40.53         38.38         1.53 o                         
   2  11   0         42.66         41.19         1.46 o                         
   3  11   0        136.66        127.65         4.69 o                         
   4  11   0          0.20          5.03         2.30 o                         
   5  11   0         49.15         47.88         3.97 o                         
   6  11   0          1.92          0.89         3.95 o                         
   0  12   0       1299.71       1305.19        24.36 o                         
   1  12   0         28.80         28.69         1.44 o                         
   2  12   0         15.18         19.10         1.53 o                         
   3  12   0        103.98         96.61         2.72 o                         
   4  12   0          1.47         -1.95         1.95 o                         
   5  12   0         65.02         62.08         8.12 o                         
   6  12   0         11.71         17.46         7.02 o                         
   1  13   0          0.12         -1.24         1.59 o                         
   2  13   0        787.36        769.04        11.42 o                         
   3  13   0         30.98         39.25         2.08 o                         
   4  13   0         20.09         17.10         2.33 o                         
   5  13   0         37.53         48.36         5.23 o                         
   6  13   0         50.33         83.39         8.89 o                         
   0  14   0        160.70        137.56         4.46 o                         
   1  14   0         49.90         52.07         2.05 o                         
   2  14   0        607.39        605.19         7.71 o                         
   3  14   0         56.22         64.41         3.10 o                         
   4  14   0         29.98         35.97         2.91 o                         
   5  14   0         16.15         34.97         9.03 o                         
   6  14   0          5.34         14.61        10.89 o                         
   1  15   0          3.24          0.05         1.57 o                         
   2  15   0          1.99          0.57         1.50 o                         
   3  15   0         84.61        112.02         4.83 o                         
   4  15   0         49.96         59.09         4.31 o                         
   5  15   0         55.65         57.41         6.64 o                         
   0  16   0        495.26        447.63        13.86 o                         
   1  16   0          1.40          7.36         1.79 o                         
   2  16   0         42.85         52.79         4.06 o                         
   3  16   0        198.19        196.52         8.46 o                         
   4  16   0          0.01         -2.67         3.70 o                         
   5  16   0          4.78         26.56        15.94 o                         
   1  17   0        103.14         96.73         3.34 o                         
   2  17   0         27.52         24.58         2.07 o                         
   3  17   0          5.35          9.37         3.78 o                         
   4  17   0         14.70         22.01         5.92 o                         
   5  17   0         25.06         31.61         8.26 o                         
   0  18   0         54.64         49.12         5.36 o                         
   1  18   0          3.41          3.17         2.17 o                         
   2  18   0         18.21         14.62         2.76 o                         
   3  18   0          0.60          9.67         3.65 o                         
   4  18   0          0.73         20.06        10.36 o                         
   1  19   0          0.23         -0.94         2.62 o                         
   2  19   0         79.56         83.10         9.44 o                         
   3  19   0         27.01         43.79         5.26 o                         
   4  19   0         58.88         66.31         8.43 o                         
   0  20   0          6.92          3.72         5.07 o                         
   1  20   0          0.01         -2.74         3.65 o                         
   2  20   0          7.82         10.30         3.76 o                         
   3  20   0          1.97         26.20        19.14 o                         
   1  21   0          8.85          2.39         5.26 o                         
   2  21   0         31.87         44.67         6.63 o                         
   3  21   0          4.29         11.62        13.15 o                         
   0  22   0          3.92         11.96         8.77 o                         
   1  22   0          1.17         10.34         6.76 o                         
   2  22   0         68.29         80.24        12.22 o                         
   1  23   0         23.50         42.64         8.17 o                         
  -7   0   1         19.81         29.23         5.85 o                         
  -5   0   1        380.34        364.62         8.55 o                         
  -3   0   1        443.03        446.13        14.08 o                         
  -1   0   1       1348.55       1467.97        31.56 o                         
   1   0   1       3813.32       3847.49       114.52 o                         
   3   0   1        307.05        336.92         7.52 o                         
   5   0   1         14.45         10.20         3.06 o                         
   7   0   1          4.18          4.25         5.58 o                         
  -7   1   1          7.11         11.92         3.70 o                         
  -6   1   1        118.45        127.40         3.80 o                         
  -5   1   1         62.42         47.64         3.37 o                         
  -4   1   1         66.76         63.33         1.69 o                         
  -3   1   1         24.55         27.43         2.05 o                         
  -2   1   1        824.89        833.27        25.24 o                         
  -1   1   1         48.92         54.88         1.50 o                         
   1   1   1        188.63        177.01         3.85 o                         
   2   1   1        632.36        720.23        12.42 o                         
   3   1   1         72.56         77.99         1.83 o                         
   4   1   1         55.05         47.17         1.87 o                         
   5   1   1         58.28         53.31         2.79 o                         
   6   1   1         11.54         14.88         2.72 o                         
   7   1   1          2.61          8.31         4.01 o                         
  -7   2   1         13.08         23.12         6.91 o                         
  -6   2   1         21.42         29.51         2.34 o                         
  -5   2   1         93.45         77.76         4.61 o                         
  -4   2   1          0.00         -1.59         1.59 o                         
  -3   2   1        214.31        237.57         4.58 o                         
  -2   2   1         51.30         36.66         3.06 o                         
  -1   2   1       1500.85       1475.03        22.22 o                         
   0   2   1        131.43        115.44         1.89 o                         
   1   2   1       1126.04       1163.13        17.57 o                         
   2   2   1         78.94         69.42         1.60 o                         
   3   2   1        308.25        322.31        10.63 o                         
   4   2   1         42.16         44.77         2.22 o                         
   5   2   1        475.51        512.46         9.61 o                         
   6   2   1         20.29         21.92         2.18 o                         
   7   2   1         20.75         30.86         7.57 o                         
  -7   3   1         20.16         22.05         7.17 o                         
  -6   3   1         28.64         31.33         2.34 o                         
  -5   3   1         55.94         53.44         6.08 o                         
  -4   3   1          0.06          0.00         0.80 o                         
  -3   3   1        737.94        758.34        23.38 o                         
  -2   3   1        764.93        775.05        16.53 o                         
  -1   3   1       9111.21       9994.24       171.77 o                         
   0   3   1       2843.23       2722.50        29.02 o                         
   1   3   1      16303.98      17041.33       505.38 o                         
   2   3   1       1047.09       1123.58        19.58 o                         
   3   3   1          2.01         -1.86         1.86 o                         
   4   3   1         49.76         50.66         9.30 o                         
   5   3   1        658.77        659.94        12.21 o                         
   6   3   1         28.59         35.29         2.79 o                         
   7   3   1         12.27         12.22         7.97 o                         
  -7   4   1         10.73         15.94         7.71 o                         
  -6   4   1         17.45         25.58         2.35 o                         
  -5   4   1          0.05          1.37         2.30 o                         
  -4   4   1        112.13        112.61         3.21 o                         
  -3   4   1       1078.40       1020.45        21.88 o                         
  -2   4   1        500.62        494.00         6.76 o                         
  -1   4   1        660.13        662.28         8.95 o                         
   0   4   1       2681.86       2718.85        29.19 o                         
   1   4   1       4296.42       4575.81        55.99 o                         
   2   4   1        953.18        945.23        14.25 o                         
   3   4   1        428.38        433.64        14.08 o                         
   4   4   1        104.06        100.78         7.57 o                         
   5   4   1        703.15        672.95        12.51 o                         
   6   4   1          3.63          5.06         2.24 o                         
   7   4   1          1.87          4.78         7.71 o                         
  -7   5   1          0.33          4.16         9.30 o                         
  -6   5   1         89.95         91.38         3.45 o                         
  -5   5   1          0.52          0.92         2.22 o                         
  -4   5   1         83.97         78.68         2.38 o                         
  -3   5   1        348.25        350.29         4.99 o                         
  -2   5   1       1225.98       1281.64        19.30 o                         
  -1   5   1        175.15        164.59         2.02 o                         
   0   5   1       3293.49       3403.04        36.43 o                         
   1   5   1        493.50        442.48         5.22 o                         
   2   5   1       1943.70       2100.58        28.23 o                         
   3   5   1       1637.61       1741.28        37.01 o                         
   4   5   1        349.12        345.30         9.43 o                         
   5   5   1        308.28        289.01         6.25 o                         
   6   5   1          3.19          1.27         2.05 o                         
   7   5   1          0.43         13.02         9.30 o                         
  -7   6   1         11.22         15.80         6.62 o                         
  -6   6   1          3.13          7.32         1.82 o                         
  -5   6   1        141.28        125.55         3.19 o                         
  -4   6   1        206.74        185.09         9.48 o                         
  -3   6   1        186.15        178.50         2.85 o                         
  -2   6   1        106.91         86.69         2.61 o                         
  -1   6   1        729.13        761.72         8.24 o                         
   0   6   1       1459.00       1493.71        15.86 o                         
   1   6   1        308.93        377.54         4.60 o                         
   2   6   1         11.91         21.39         1.24 o                         
   3   6   1         51.84         52.75         1.84 o                         
   4   6   1        374.37        369.30        10.10 o                         
   5   6   1          5.80          4.64         1.58 o                         
   6   6   1          6.57          4.25         2.27 o                         
   7   6   1          0.05          9.83         8.24 o                         
  -7   7   1          4.13          2.05         6.65 o                         
  -6   7   1          5.17          9.61         3.78 o                         
  -5   7   1         57.17         61.49         2.61 o                         
  -4   7   1          1.86         -0.84         1.51 o                         
  -3   7   1        814.21        864.96        11.90 o                         
  -2   7   1         57.55         32.23         1.83 o                         
  -1   7   1        109.31        117.53         2.11 o                         
   0   7   1       1466.46       1407.11        15.02 o                         
   1   7   1          0.12         -0.54         0.74 o                         
   2   7   1       1545.34       1571.45        21.22 o                         
   3   7   1        263.29        281.21         3.95 o                         
   4   7   1        279.79        260.98         5.62 o                         
   5   7   1         36.52         27.56         2.37 o                         
   6   7   1         25.04         25.26         2.64 o                         
   7   7   1          6.77         19.40         9.57 o                         
  -7   8   1          1.63          7.03         7.49 o                         
  -6   8   1         47.13         46.13         3.54 o                         
  -5   8   1          3.16          3.10         1.78 o                         
  -4   8   1         92.86         88.00         4.55 o                         
  -3   8   1          0.19          1.58         1.09 o                         
  -2   8   1         53.27         38.53         2.23 o                         
  -1   8   1        191.30        181.71         2.46 o                         
   0   8   1        685.60        763.60         8.41 o                         
   1   8   1         31.09         18.52         0.99 o                         
   2   8   1          2.20          1.10         0.56 o                         
   3   8   1        244.72        218.84         3.32 o                         
   4   8   1          0.42         -2.63         2.63 o                         
   5   8   1         12.92         11.06         2.65 o                         
   6   8   1         11.18         11.76         2.81 o                         
   7   8   1          1.61         13.82        10.10 o                         
  -6   9   1         88.30         95.67         5.75 o                         
  -5   9   1          0.28          1.27         2.11 o                         
  -4   9   1          0.81          0.83         2.07 o                         
  -3   9   1         87.45         83.58         2.18 o                         
  -2   9   1         46.57         27.15         1.37 o                         
  -1   9   1         45.35         25.83         1.04 o                         
   0   9   1         76.17         69.59         1.50 o                         
   1   9   1        216.44        223.32         3.12 o                         
   2   9   1        151.09        148.99         2.26 o                         
   3   9   1        347.81        338.91         4.84 o                         
   4   9   1          2.35          0.02         1.82 o                         
   5   9   1          6.41         10.66         2.51 o                         
   6   9   1          2.73          6.12         2.97 o                         
  -6  10   1          0.09          2.11         3.27 o                         
  -5  10   1          0.00          1.79         2.48 o                         
  -4  10   1          0.04          3.34         4.07 o                         
  -3  10   1        465.78        446.29         6.76 o                         
  -2  10   1        105.41        104.52         1.84 o                         
  -1  10   1        248.15        233.36         3.10 o                         
   0  10   1        215.54        219.03         2.99 o                         
   1  10   1        195.38        204.27         2.99 o                         
   2  10   1         18.55         13.39         0.95 o                         
   3  10   1        755.39        728.01         9.53 o                         
   4  10   1         64.16         56.68         2.06 o                         
   5  10   1          0.22          4.98         5.98 o                         
   6  10   1          0.01         -0.92         5.29 o                         
  -6  11   1          2.81          2.41         3.93 o                         
  -5  11   1         16.81         14.07         3.12 o                         
  -4  11   1        249.97        229.87         4.33 o                         
  -3  11   1        213.54        245.51         6.77 o                         
  -2  11   1          2.69         -0.80         0.80 o                         
  -1  11   1        312.93        321.07         4.08 o                         
   0  11   1        517.59        475.96         5.65 o                         
   1  11   1          6.91         10.09         1.06 o                         
   2  11   1        290.45        270.73         4.53 o                         
   3  11   1        454.01        429.95         6.17 o                         
   4  11   1        180.02        178.00         4.08 o                         
   5  11   1        102.88        113.94         6.15 o                         
   6  11   1          0.90          8.69         4.20 o                         
  -6  12   1         30.12         42.83         7.71 o                         
  -5  12   1         20.62         25.84         3.64 o                         
  -4  12   1         66.11         62.37         2.90 o                         
  -3  12   1        747.89        755.83        11.02 o                         
  -2  12   1        498.57        447.08         6.31 o                         
  -1  12   1         10.72          5.91         1.11 o                         
   0  12   1         91.63         99.54         2.46 o                         
   1  12   1        953.69        969.92        11.56 o                         
   2  12   1         20.00         22.77         1.42 o                         
   3  12   1         70.61         57.78         2.39 o                         
   4  12   1          6.68          2.31         1.85 o                         
   5  12   1          1.89         10.19         3.55 o                         
   6  12   1         20.16         41.98         9.83 o                         
  -6  13   1         39.27         45.70        10.36 o                         
  -5  13   1          1.25          1.93         4.32 o                         
  -4  13   1         15.69         17.45         2.19 o                         
  -3  13   1         83.83         83.20         4.10 o                         
  -2  13   1        839.81        800.30        19.88 o                         
  -1  13   1          1.82         -1.27         1.27 o                         
   0  13   1        252.58        234.19         3.44 o                         
   1  13   1        478.10        433.75         5.96 o                         
   2  13   1       1258.11       1238.49        15.81 o                         
   3  13   1         74.76         69.63         2.85 o                         
   4  13   1         47.43         45.24         2.92 o                         
   5  13   1        131.53        137.05         7.52 o                         
   6  13   1         10.91          5.05         9.57 o                         
  -6  14   1          4.76         24.16         8.78 o                         
  -5  14   1         25.24         32.58         5.36 o                         
  -4  14   1         24.21         29.31         2.45 o                         
  -3  14   1          7.81         19.13         2.12 o                         
  -2  14   1        485.06        488.72         7.07 o                         
  -1  14   1        710.26        729.13         8.51 o                         
   0  14   1          2.09          0.28         1.31 o                         
   1  14   1          0.07         -1.33         1.33 o                         
   2  14   1          1.71          9.35         1.40 o                         
   3  14   1         22.48         21.15         2.00 o                         
   4  14   1          7.93          8.32         2.51 o                         
   5  14   1         86.77         96.92         8.24 o                         
  -5  15   1          7.55         24.67        12.62 o                         
  -4  15   1          5.28          6.25         2.84 o                         
  -3  15   1        556.22        553.85         8.95 o                         
  -2  15   1         38.52         31.68         1.78 o                         
  -1  15   1        298.51        254.12         4.58 o                         
   0  15   1         56.53         49.38         2.08 o                         
   1  15   1          1.70         -1.68         1.68 o                         
   2  15   1        152.45        132.30         3.14 o                         
   3  15   1        440.16        398.55         6.47 o                         
   4  15   1          0.20          0.84         3.12 o                         
   5  15   1          0.57         14.06        13.68 o                         
  -5  16   1          0.30          6.94         6.88 o                         
  -4  16   1          9.57         21.08         5.49 o                         
  -3  16   1        267.05        284.85         7.61 o                         
  -2  16   1         56.21         50.85         2.86 o                         
  -1  16   1        501.90        485.83         6.77 o                         
   0  16   1        304.15        268.94         4.47 o                         
   1  16   1          4.94          6.40         1.83 o                         
   2  16   1         85.46         84.89         3.32 o                         
   3  16   1          1.15          5.42         3.65 o                         
   4  16   1         73.92         78.59         5.41 o                         
   5  16   1         53.91         68.18         9.17 o                         
  -5  17   1          1.31         11.69        10.63 o                         
  -4  17   1          1.09          3.45         4.46 o                         
  -3  17   1          7.51         13.82         3.17 o                         
  -2  17   1         13.75         15.95         2.34 o                         
  -1  17   1         60.70         67.98         3.23 o                         
   0  17   1         95.57        109.70         3.68 o                         
   1  17   1         11.24         13.14         2.10 o                         
   2  17   1         30.20         30.45         2.13 o                         
   3  17   1          5.01          3.40         3.86 o                         
   4  17   1         21.96         25.51         9.03 o                         
   5  17   1          3.83         21.80         7.51 o                         
  -4  18   1         22.40         35.85         6.95 o                         
  -3  18   1         48.75         57.03         7.11 o                         
  -2  18   1          9.98          6.11         2.61 o                         
  -1  18   1         69.62         69.78         3.28 o                         
   0  18   1        368.38        319.14         8.30 o                         
   1  18   1         11.14         15.68         2.47 o                         
   2  18   1         19.69         18.95         3.04 o                         
   3  18   1         16.36         19.69         4.36 o                         
   4  18   1          0.45          7.96         6.54 o                         
  -4  19   1          2.92          7.10         7.41 o                         
  -3  19   1          8.53         18.05         5.24 o                         
  -2  19   1          0.44          2.72         3.58 o                         
  -1  19   1          5.93          2.68         2.53 o                         
   0  19   1         42.56         48.17         3.80 o                         
   1  19   1          0.33         -1.31         2.63 o                         
   2  19   1          0.80          4.27         2.95 o                         
   3  19   1         68.77        116.96        11.08 o                         
   4  19   1          2.82         34.94        15.94 o                         
  -3  20   1         84.64        103.90         7.64 o                         
  -2  20   1          0.79         -1.68         3.61 o                         
  -1  20   1          7.18          0.01         4.36 o                         
   0  20   1          2.10          2.38         5.14 o                         
   1  20   1          4.13         -1.44         4.14 o                         
   2  20   1          8.82         11.03         4.37 o                         
   3  20   1         23.53         36.97         7.57 o                         
  -3  21   1         23.37         30.73        16.21 o                         
  -2  21   1         21.74         26.36         5.80 o                         
  -1  21   1          7.10          6.34         4.72 o                         
   0  21   1         10.14          9.33         4.31 o                         
   1  21   1          1.45          2.90         4.16 o                         
   2  21   1         49.44         67.85        13.42 o                         
   3  21   1          0.79         -3.53         7.86 o                         
  -2  22   1         12.24         39.86        11.43 o                         
  -1  22   1         16.00         16.08         6.95 o                         
   0  22   1          1.28          8.88         6.48 o                         
   1  22   1         37.17         48.18        11.69 o                         
   2  22   1          1.76         33.14        18.47 o                         
  -1  23   1         46.32         52.00         8.27 o                         
   0  23   1          8.42         20.86         7.70 o                         
   1  23   1          1.05         11.56         7.52 o                         
  -6   0   2         20.65         20.58         4.38 o                         
  -4   0   2        560.75        555.66        14.22 o                         
  -2   0   2        880.80        902.88        27.37 o                         
   2   0   2       2148.30       2248.18        67.49 o                         
   4   0   2         22.35         16.51         1.59 o                         
   6   0   2          2.65          1.86         3.99 o                         
  -7   1   2          2.51          6.27         3.57 o                         
  -6   1   2          3.80          6.53         1.80 o                         
  -5   1   2         64.81         45.89         2.66 o                         
  -4   1   2         14.73         12.44         1.18 o                         
  -3   1   2        584.43        578.61        10.33 o                         
  -2   1   2        331.32        350.43         6.34 o                         
  -1   1   2       6423.33       6768.44       116.49 o                         
   1   1   2        246.13        228.70         3.52 o                         
   2   1   2         80.92         79.56         1.50 o                         
   3   1   2          0.84         -0.18         0.45 o                         
   4   1   2         57.59         56.01         2.96 o                         
   5   1   2         23.73         33.17         2.18 o                         
   6   1   2        125.58        122.80         5.14 o                         
   7   1   2        134.87        150.43         7.57 o                         
  -7   2   2          1.31          4.25         6.11 o                         
  -6   2   2         15.49         16.27         1.90 o                         
  -5   2   2         21.37         19.42         1.34 o                         
  -4   2   2        110.34        102.28         2.19 o                         
  -3   2   2        615.58        678.21        12.07 o                         
  -2   2   2        603.45        641.44         8.72 o                         
  -1   2   2      10807.79      11102.07       232.88 o                         
   0   2   2       2825.08       2877.83        43.81 o                         
   1   2   2       3010.90       3188.32        55.38 o                         
   2   2   2        220.97        175.74         4.22 o                         
   3   2   2       1371.85       1480.24        31.38 o                         
   4   2   2        161.92        165.55        10.76 o                         
   5   2   2       1087.94       1105.98        19.58 o                         
   6   2   2          7.20          6.71         1.91 o                         
   7   2   2         15.77         18.38         4.77 o                         
  -7   3   2         14.14         11.43         6.64 o                         
  -6   3   2         12.17         14.78         2.89 o                         
  -5   3   2         60.84         51.06         5.02 o                         
  -4   3   2          1.91         -1.07         3.76 o                         
  -3   3   2       1810.19       1895.06        25.45 o                         
  -2   3   2        232.16        228.93         3.78 o                         
  -1   3   2        899.02        908.00        11.19 o                         
   0   3   2        473.20        429.01         5.37 o                         
   1   3   2         70.98         54.91         1.76 o                         
   2   3   2       1577.67       1688.17        34.10 o                         
   3   3   2        100.06         92.30         2.74 o                         
   4   3   2        123.20        111.60         4.52 o                         
   5   3   2         27.68         73.18         5.79 o                         
   6   3   2         15.39         17.16         2.42 o                         
   7   3   2          6.37          5.85         7.71 o                         
  -7   4   2         14.90         13.40         9.17 o                         
  -6   4   2        472.98        466.88         8.97 o                         
  -5   4   2         43.98         41.42         2.42 o                         
  -4   4   2        181.05        167.20         8.10 o                         
  -3   4   2        443.04        474.24         8.64 o                         
  -2   4   2        312.62        293.20         4.14 o                         
  -1   4   2          0.18         -1.37         1.37 o                         
   0   4   2       1296.58       1337.13        15.23 o                         
   1   4   2          0.00         -0.33         0.51 o                         
   2   4   2        424.73        454.30         7.03 o                         
   3   4   2         74.79         65.06         1.86 o                         
   4   4   2        318.08        288.44         9.03 o                         
   5   4   2        597.54        629.08        11.74 o                         
   6   4   2        101.89        102.81         4.12 o                         
  -7   5   2         68.20         76.63        14.08 o                         
  -6   5   2         78.49         84.50         7.13 o                         
  -5   5   2        228.95        225.18         4.99 o                         
  -4   5   2         85.26         84.16         2.74 o                         
  -3   5   2         17.96         18.30         0.80 o                         
  -2   5   2        239.68        259.23         4.30 o                         
  -1   5   2          5.19          6.56         0.50 o                         
   0   5   2         27.95         13.55         0.70 o                         
   1   5   2       1023.06       1039.47        12.78 o                         
   2   5   2        413.66        476.09         8.91 o                         
   3   5   2         10.11         10.11         1.04 o                         
   4   5   2         79.86         81.84         3.72 o                         
   5   5   2          0.07         11.16         4.25 o                         
   6   5   2          0.19          0.57         2.33 o                         
   7   5   2          1.03          9.30         8.77 o                         
  -7   6   2          8.13         12.89         6.58 o                         
  -6   6   2        220.79        217.19         8.35 o                         
  -5   6   2         15.49         18.11         1.68 o                         
  -4   6   2         51.34         42.22         1.99 o                         
  -3   6   2        459.65        462.28         7.36 o                         
  -2   6   2         35.37         44.14         2.11 o                         
  -1   6   2       2013.66       2065.09        21.89 o                         
   0   6   2        434.35        426.36         4.79 o                         
   1   6   2        484.55        504.74         5.99 o                         
   2   6   2        108.55        103.36         2.88 o                         
   3   6   2          0.14         -0.82         1.02 o                         
   4   6   2         33.30         32.26         2.25 o                         
   5   6   2         33.85         30.45         2.85 o                         
   6   6   2          5.05          6.58         2.39 o                         
   7   6   2         48.32         62.18         9.83 o                         
  -7   7   2          1.26          2.56         6.94 o                         
  -6   7   2         59.68         60.98         2.86 o                         
  -5   7   2         26.21         23.29         1.97 o                         
  -4   7   2          3.18         -0.96         1.79 o                         
  -3   7   2        119.15        120.36         2.26 o                         
  -2   7   2         19.44         17.62         0.99 o                         
  -1   7   2        182.65        185.28         2.40 o                         
   0   7   2        204.83        219.10         2.75 o                         
   1   7   2       3249.60       3551.19        40.36 o                         
   2   7   2          1.67          1.21         0.58 o                         
   3   7   2        607.12        633.13         9.88 o                         
   4   7   2         27.37         20.75         2.92 o                         
   5   7   2         22.78         18.98         2.15 o                         
   6   7   2          6.34          6.49         2.72 o                         
   7   7   2          3.11          9.57        10.10 o                         
  -7   8   2          4.62         11.19         7.19 o                         
  -6   8   2          6.29          5.07         2.54 o                         
  -5   8   2         60.31         56.39         2.75 o                         
  -4   8   2         59.52         57.17         2.92 o                         
  -3   8   2        696.36        663.25         9.33 o                         
  -2   8   2          6.08          0.17         1.27 o                         
  -1   8   2         18.62         22.24         1.00 o                         
   0   8   2       1231.04       1353.36        14.51 o                         
   1   8   2       1627.63       1558.16        17.79 o                         
   2   8   2         12.18          8.10         0.67 o                         
   3   8   2        696.13        613.52         8.82 o                         
   4   8   2         21.48         13.60         1.99 o                         
   5   8   2         32.62         35.05         3.00 o                         
   6   8   2          0.08          2.77         2.83 o                         
  -6   9   2          0.27          1.78         2.64 o                         
  -5   9   2          0.31         -1.85         1.88 o                         
  -4   9   2        274.99        271.95         7.24 o                         
  -3   9   2        384.83        362.42         5.56 o                         
  -2   9   2         31.34         24.26         1.67 o                         
  -1   9   2         93.07         76.36         1.55 o                         
   0   9   2         84.02         95.23         1.71 o                         
   1   9   2        109.46         90.12         1.76 o                         
   2   9   2        155.40        141.82         2.21 o                         
   3   9   2        280.70        262.91         4.40 o                         
   4   9   2         81.53         54.40         3.03 o                         
   5   9   2         48.61         44.60         3.28 o                         
   6   9   2          1.65          5.51         3.23 o                         
  -6  10   2          0.50         -0.53         3.44 o                         
  -5  10   2         25.55         23.40         2.74 o                         
  -4  10   2        434.79        418.36         6.52 o                         
  -3  10   2        637.77        608.16         8.88 o                         
  -2  10   2        627.12        596.66         7.83 o                         
  -1  10   2        898.97        987.43        11.14 o                         
   0  10   2       1541.14       1607.21        17.26 o                         
   1  10   2        662.77        609.62         7.43 o                         
   2  10   2        437.83        468.74         6.25 o                         
   3  10   2        745.50        711.49        10.30 o                         
   4  10   2        127.91        117.31         7.11 o                         
   5  10   2        114.99        107.37         5.83 o                         
   6  10   2          3.86         -2.58         4.27 o                         
  -6  11   2          0.96          3.23         3.94 o                         
  -5  11   2         16.52         11.48         3.06 o                         
  -4  11   2          0.41         -1.50         1.50 o                         
  -3  11   2       1511.93       1478.10        20.34 o                         
  -2  11   2        118.90        108.91         2.06 o                         
  -1  11   2        255.30        254.92         3.41 o                         
   0  11   2        544.48        536.55         6.27 o                         
   1  11   2        166.94        158.05         2.67 o                         
   2  11   2        534.00        491.13         6.19 o                         
   3  11   2        139.62        138.61         3.31 o                         
   4  11   2          0.15         -0.03         1.53 o                         
   5  11   2         21.24         35.43         3.54 o                         
   6  11   2          1.55         -1.06         7.17 o                         
  -6  12   2          5.43         11.66         6.89 o                         
  -5  12   2         42.68         44.81         2.49 o                         
  -4  12   2         62.52         66.47         2.81 o                         
  -3  12   2        803.38        803.53        11.66 o                         
  -2  12   2         14.49         12.73         1.80 o                         
  -1  12   2         25.08         28.36         1.35 o                         
   0  12   2          0.45          0.58         1.20 o                         
   1  12   2        952.50        926.86        11.09 o                         
   2  12   2         88.19        102.39         2.25 o                         
   3  12   2          0.93         -1.97         1.97 o                         
   4  12   2          0.60          0.35         1.65 o                         
   5  12   2        244.35        245.05         8.87 o                         
   6  12   2         16.24         19.13         9.30 o                         
  -6  13   2          0.92         30.29        10.10 o                         
  -5  13   2          3.48          6.56         3.34 o                         
  -4  13   2         16.72         17.36         2.42 o                         
  -3  13   2        297.54        299.53         6.11 o                         
  -2  13   2        187.79        184.18         5.05 o                         
  -1  13   2         71.84         51.55         1.85 o                         
   0  13   2        296.27        286.85         4.27 o                         
   1  13   2        111.44        107.71         2.58 o                         
   2  13   2        617.92        639.31         8.74 o                         
   3  13   2        145.95        126.99         4.17 o                         
   4  13   2          7.27          6.56         2.10 o                         
   5  13   2          0.69          6.15         6.51 o                         
   6  13   2          1.15          3.99         9.30 o                         
  -6  14   2         30.02         42.88         8.47 o                         
  -5  14   2          4.39          8.61         8.24 o                         
  -4  14   2         23.13         29.03         2.51 o                         
  -3  14   2        526.60        507.10        12.90 o                         
  -2  14   2        103.81        109.89         3.05 o                         
  -1  14   2         63.95         69.78         4.22 o                         
   0  14   2         19.33          8.95         1.71 o                         
   1  14   2         65.89         49.62         2.05 o                         
   2  14   2        525.37        525.73         6.84 o                         
   3  14   2          0.08         -2.40         2.40 o                         
   4  14   2          0.01         -2.38         2.38 o                         
   5  14   2          0.52         11.44        10.10 o                         
  -5  15   2          0.36          1.83         5.71 o                         
  -4  15   2          2.43          8.27         3.88 o                         
  -3  15   2          4.07         80.39         5.92 o                         
  -2  15   2        149.19        155.11         3.91 o                         
  -1  15   2        135.90        125.67         3.55 o                         
   0  15   2         14.60          3.45         1.62 o                         
   1  15   2         38.25         40.40         2.05 o                         
   2  15   2         26.30         24.44         1.79 o                         
   3  15   2         96.75        104.86         6.60 o                         
   4  15   2          0.03          2.03         3.03 o                         
   5  15   2         22.15         32.73         6.19 o                         
  -5  16   2          1.77         11.03         6.57 o                         
  -4  16   2         77.23         72.67         4.57 o                         
  -3  16   2        315.80        344.12         9.64 o                         
  -2  16   2          0.38         -0.24         1.67 o                         
  -1  16   2        286.43        273.62         4.94 o                         
   0  16   2        202.02        173.39         4.38 o                         
   1  16   2        136.08        124.77         3.07 o                         
   2  16   2          5.06          5.55         1.67 o                         
   3  16   2         85.33         76.43         7.25 o                         
   4  16   2         55.75         60.26         8.84 o                         
   5  16   2         67.82         77.48         9.04 o                         
  -5  17   2         26.72         35.34        10.89 o                         
  -4  17   2          0.62          4.85         3.90 o                         
  -3  17   2          1.05          9.62         3.37 o                         
  -2  17   2          6.83          5.49         1.91 o                         
  -1  17   2        148.29        134.08         3.66 o                         
   0  17   2        202.86        215.06         4.14 o                         
   1  17   2         41.67         47.38         2.52 o                         
   2  17   2          1.36          1.23         2.10 o                         
   3  17   2         40.15         43.05         7.97 o                         
   4  17   2         24.23         32.41         7.44 o                         
   5  17   2         25.11         35.65        14.48 o                         
  -4  18   2         30.03         48.88         6.00 o                         
  -3  18   2         11.09         11.53         3.84 o                         
  -2  18   2          2.45          1.88         2.16 o                         
  -1  18   2         55.91         69.40         4.52 o                         
   0  18   2        110.73        102.97         3.96 o                         
   1  18   2        163.87        143.57         4.08 o                         
   2  18   2          9.88          5.20         2.47 o                         
   3  18   2          9.00         13.44         4.34 o                         
   4  18   2          1.93          1.46         6.86 o                         
  -4  19   2          0.27          8.83         7.84 o                         
  -3  19   2         21.46         20.69         5.11 o                         
  -2  19   2         16.37         13.22         3.23 o                         
  -1  19   2          7.63         10.41         2.95 o                         
   0  19   2         38.27         42.99         3.34 o                         
   1  19   2          3.24          3.07         2.99 o                         
   2  19   2         11.27         13.24         3.36 o                         
   3  19   2         43.34         54.92         5.62 o                         
   4  19   2          9.90         22.68        11.96 o                         
  -3  20   2          0.67         20.12        12.09 o                         
  -2  20   2         48.21         41.46         4.30 o                         
  -1  20   2         16.88         10.18         4.66 o                         
   0  20   2         28.15         34.15         3.66 o                         
   1  20   2          9.93          7.14         3.81 o                         
   2  20   2          1.43          3.58         4.53 o                         
   3  20   2         43.54         54.74        10.10 o                         
  -3  21   2          0.57         39.06        11.16 o                         
  -2  21   2          1.01          1.45        10.10 o                         
  -1  21   2         13.57         34.93         6.24 o                         
   0  21   2          7.43          7.76         4.87 o                         
   1  21   2        152.16        141.81         6.80 o                         
   2  21   2         24.27         45.62        10.50 o                         
   3  21   2          2.70         -2.97         7.21 o                         
  -2  22   2          7.97         18.07        11.16 o                         
  -1  22   2          3.29         12.18        10.10 o                         
   0  22   2         17.05         34.62         7.03 o                         
   1  22   2         11.42         24.35        13.13 o                         
   2  22   2          1.05          9.50         7.86 o                         
  -1  23   2         21.88         44.93        20.73 o                         
   0  23   2          6.27         26.13         7.88 o                         
   1  23   2          0.58          1.32         7.80 o                         
  -7   0   3         24.92         27.63         5.31 o                         
  -5   0   3         22.86          7.03         1.85 o                         
  -3   0   3         18.55         13.02         2.13 o                         
  -1   0   3       2798.72       3021.23        61.94 o                         
   1   0   3       3556.55       3867.55        67.04 o                         
   3   0   3         68.20         46.77         2.66 o                         
   5   0   3        777.60        764.18        24.18 o                         
   7   0   3        125.45        144.01        10.89 o                         
  -7   1   3          1.99          6.38         3.63 o                         
  -6   1   3          0.04          3.97         1.49 o                         
  -5   1   3          4.02         -1.88         1.88 o                         
  -4   1   3         36.53         35.88         1.83 o                         
  -3   1   3       1740.85       1887.36        39.93 o                         
  -2   1   3         40.16         42.19         1.23 o                         
  -1   1   3      16034.18      16676.72       398.30 o                         
   0   1   3       2102.51       2063.74        23.54 o                         
   1   1   3        302.11        300.39         3.49 o                         
   2   1   3       3050.23       3155.55        42.39 o                         
   3   1   3        139.95        165.86         2.73 o                         
   4   1   3        469.90        485.49        10.99 o                         
   5   1   3        337.27        346.47         5.79 o                         
   6   1   3          7.37          9.22         2.99 o                         
   7   1   3          3.75          9.01         4.58 o                         
  -7   2   3         15.10         26.57         6.38 o                         
  -6   2   3         47.31         57.34         2.80 o                         
  -5   2   3        275.81        254.30         4.12 o                         
  -4   2   3         22.04         21.14         1.35 o                         
  -3   2   3        738.36        713.06         9.81 o                         
  -2   2   3       1020.15       1069.88        16.11 o                         
  -1   2   3       1113.64       1065.62        14.50 o                         
   0   2   3        656.95        671.26         7.15 o                         
   1   2   3        250.52        261.88         3.36 o                         
   2   2   3        740.48        760.58        13.29 o                         
   3   2   3         33.14         32.87         1.67 o                         
   4   2   3        938.38        893.43        19.35 o                         
   5   2   3         27.56         37.38         3.15 o                         
   6   2   3         54.98         56.59         2.95 o                         
   7   2   3          5.97          3.13         4.84 o                         
  -7   3   3         12.38         15.16         4.72 o                         
  -6   3   3         10.30         18.91         3.85 o                         
  -5   3   3          0.01         -0.24         0.92 o                         
  -4   3   3         10.70         14.37         1.46 o                         
  -3   3   3        977.71        978.61        13.33 o                         
  -2   3   3          0.01         -0.20         1.49 o                         
  -1   3   3       5229.13       5295.64        64.70 o                         
   0   3   3        945.78        895.65        13.42 o                         
   1   3   3        114.78        123.73         2.67 o                         
   2   3   3       3483.13       3857.88        67.04 o                         
   3   3   3         18.30         14.68         1.15 o                         
   4   3   3         56.26         49.53         8.50 o                         
   5   3   3        720.08        706.60        13.03 o                         
   6   3   3         29.84         31.97         2.08 o                         
   7   3   3          8.04          8.77         7.71 o                         
  -7   4   3          1.55          1.76         5.31 o                         
  -6   4   3         24.91         67.32         5.71 o                         
  -5   4   3          7.42          7.24         1.59 o                         
  -4   4   3         22.71         16.98         4.82 o                         
  -3   4   3         97.55        101.92         2.03 o                         
  -2   4   3        357.39        324.80         4.19 o                         
  -1   4   3          3.25          7.76         0.50 o                         
   0   4   3       9912.53      10678.63       142.31 o                         
   1   4   3       4839.81       5317.71        71.44 o                         
   2   4   3       1741.50       1957.68        34.00 o                         
   3   4   3         37.25         40.08         2.37 o                         
   4   4   3         62.71         64.57         3.45 o                         
   5   4   3        215.24        233.02         7.97 o                         
   6   4   3          0.08          1.89         2.44 o                         
   7   4   3          3.21          2.13         9.30 o                         
  -7   5   3          0.82          2.84        13.82 o                         
  -6   5   3         14.35         26.39         2.21 o                         
  -5   5   3         52.28         52.64         3.01 o                         
  -4   5   3          3.51          3.24         4.18 o                         
  -3   5   3          0.75          1.77         0.52 o                         
  -2   5   3        278.06        280.78         6.00 o                         
  -1   5   3        141.35        148.06         1.86 o                         
   0   5   3        361.50        352.48         4.61 o                         
   1   5   3       1170.61       1208.53        16.28 o                         
   2   5   3       4872.18       5605.65        83.99 o                         
   3   5   3          3.65          0.88         0.99 o                         
   4   5   3        575.70        565.89        12.84 o                         
   5   5   3        189.89        169.84         5.29 o                         
   6   5   3          0.47          0.31         2.46 o                         
   7   5   3         15.61         10.89         8.77 o                         
  -7   6   3         17.12         18.24        10.23 o                         
  -6   6   3          1.42          7.14         2.72 o                         
  -5   6   3         13.34         16.41         1.19 o                         
  -4   6   3         37.16         27.86         1.90 o                         
  -3   6   3        438.93        459.25         7.35 o                         
  -2   6   3        267.24        277.73         4.15 o                         
  -1   6   3        237.58        260.02         3.28 o                         
   0   6   3         75.80         86.88         1.61 o                         
   1   6   3        123.93        133.54         2.34 o                         
   2   6   3          1.58          3.61         0.78 o                         
   3   6   3         21.35         19.38         1.47 o                         
   4   6   3          0.05         -1.59         1.59 o                         
   5   6   3         20.58         14.89         2.66 o                         
   6   6   3          0.00         -2.61         2.67 o                         
   7   6   3          0.35          9.03         9.57 o                         
  -7   7   3          1.44         19.13         9.83 o                         
  -6   7   3         36.01         31.48         3.37 o                         
  -5   7   3        167.20        174.71         5.44 o                         
  -4   7   3        442.73        444.49         7.18 o                         
  -3   7   3         94.12        103.63         2.07 o                         
  -2   7   3         90.25         64.50         3.13 o                         
  -1   7   3        823.46        859.49         9.97 o                         
   0   7   3       1198.85       1140.84        13.10 o                         
   1   7   3       1560.20       1628.69        18.54 o                         
   2   7   3       1798.92       1828.30        24.55 o                         
   3   7   3          2.81         -0.36         1.00 o                         
   4   7   3          2.30         -0.35         2.92 o                         
   5   7   3          2.97          0.73         2.08 o                         
   6   7   3         29.83         29.51         3.35 o                         
   7   7   3          9.83         21.79         9.83 o                         
  -7   8   3          3.71         11.95         7.57 o                         
  -6   8   3         63.73         73.83         5.24 o                         
  -5   8   3         13.00         11.31         1.35 o                         
  -4   8   3        329.24        319.57         5.01 o                         
  -3   8   3        205.16        187.58         3.24 o                         
  -2   8   3         24.42         15.22         1.24 o                         
  -1   8   3         38.97         28.86         1.14 o                         
   0   8   3        692.68        671.72         7.98 o                         
   1   8   3        357.58        395.34         4.93 o                         
   2   8   3        507.22        532.24         8.66 o                         
   3   8   3         96.97         98.78         2.05 o                         
   4   8   3         21.28         13.87         2.24 o                         
   5   8   3         32.28         27.09         2.62 o                         
   6   8   3         15.06         19.64         3.76 o                         
  -6   9   3          1.35          1.84         2.68 o                         
  -5   9   3          0.16         -0.88         1.49 o                         
  -4   9   3        360.80        364.00         6.08 o                         
  -3   9   3        201.42        207.37         3.65 o                         
  -2   9   3        243.40        224.02         3.35 o                         
  -1   9   3        335.18        377.06         4.76 o                         
   0   9   3          2.87          3.62         0.84 o                         
   1   9   3        494.73        527.10         6.44 o                         
   2   9   3        167.33        167.24         2.73 o                         
   3   9   3         43.99         41.16         1.69 o                         
   4   9   3        124.80        113.86         3.76 o                         
   5   9   3          0.28          1.91         2.77 o                         
   6   9   3         43.58         57.03         6.11 o                         
  -6  10   3          2.70          4.38         3.15 o                         
  -5  10   3          3.54          0.89         1.38 o                         
  -4  10   3         15.30         13.62         2.88 o                         
  -3  10   3         21.24         17.45         1.52 o                         
  -2  10   3         87.26         79.78         1.56 o                         
  -1  10   3        103.85         99.91         1.86 o                         
   0  10   3         22.64         26.60         1.27 o                         
   1  10   3        598.37        634.39         7.72 o                         
   2  10   3        195.16        185.01         4.38 o                         
   3  10   3         26.22         26.51         2.15 o                         
   4  10   3        119.82        122.71         3.67 o                         
   5  10   3         28.90         33.69         3.26 o                         
   6  10   3         32.62         40.51         5.06 o                         
  -6  11   3         32.52         46.27         7.31 o                         
  -5  11   3          0.63         -0.02         1.58 o                         
  -4  11   3        146.99        137.71         4.22 o                         
  -3  11   3        409.42        431.37         6.73 o                         
  -2  11   3          0.01         -0.95         0.95 o                         
  -1  11   3        426.20        398.22         4.84 o                         
   0  11   3          1.77          2.56         1.04 o                         
   1  11   3         71.89         59.47         2.96 o                         
   2  11   3        323.48        334.31         4.89 o                         
   3  11   3        415.05        404.16         7.40 o                         
   4  11   3         82.51         72.71         4.33 o                         
   5  11   3         34.85         22.68         3.42 o                         
   6  11   3          0.18          0.26         9.03 o                         
  -6  12   3         20.70         28.01         7.64 o                         
  -5  12   3          0.49          0.88         2.02 o                         
  -4  12   3          9.42         12.53         1.91 o                         
  -3  12   3        197.25        189.19         3.94 o                         
  -2  12   3          0.42         -1.15         1.15 o                         
  -1  12   3         95.67         72.25         2.07 o                         
   0  12   3        205.66        196.63         3.43 o                         
   1  12   3        138.09        136.47         2.82 o                         
   2  12   3        521.06        492.65         6.95 o                         
   3  12   3        180.63        178.01         4.57 o                         
   4  12   3          9.23         10.97         2.49 o                         
   5  12   3          2.79          1.43         4.34 o                         
   6  12   3         14.53         31.89        10.10 o                         
  -6  13   3         14.08         18.75         7.52 o                         
  -5  13   3         40.40         44.32         3.16 o                         
  -4  13   3        135.77        133.87         4.39 o                         
  -3  13   3        203.58        217.96         5.12 o                         
  -2  13   3        284.25        266.59         7.54 o                         
  -1  13   3         32.42         21.11         1.52 o                         
   0  13   3         36.45         37.85         1.86 o                         
   1  13   3          0.33         -1.69         1.69 o                         
   2  13   3       3418.29       3298.27        49.75 o                         
   3  13   3         54.23         51.44         3.39 o                         
   4  13   3          3.19          7.95         1.57 o                         
   5  13   3          4.92         13.46         4.91 o                         
   6  13   3         65.66         77.59        11.69 o                         
  -6  14   3         28.89         49.19         8.55 o                         
  -5  14   3         13.69         24.98         4.16 o                         
  -4  14   3          2.84          2.71         2.36 o                         
  -3  14   3          9.10         60.39         5.07 o                         
  -2  14   3         30.63         29.00         1.60 o                         
  -1  14   3         44.43         29.86         2.19 o                         
   0  14   3         16.33         14.97         1.94 o                         
   1  14   3         77.57         67.19         3.62 o                         
   3  14   3          0.26         -3.11         3.11 o                         
   4  14   3         58.58         53.56         2.87 o                         
   5  14   3         50.06         61.47         6.05 o                         
  -5  15   3          2.30          4.35         8.64 o                         
  -4  15   3        153.29        155.84         6.42 o                         
  -3  15   3        981.40        933.91        13.75 o                         
  -2  15   3        350.97        345.63         5.29 o                         
  -1  15   3        236.37        198.95         3.89 o                         
   0  15   3        340.09        300.34         5.41 o                         
   1  15   3         33.78         32.99         2.18 o                         
   2  15   3          1.50          3.32         1.68 o                         
   3  15   3         31.44         31.31         3.24 o                         
   4  15   3        112.71        117.71         4.19 o                         
   5  15   3         83.63        122.71         9.30 o                         
  -5  16   3         12.91         14.93         6.46 o                         
  -4  16   3          2.16          9.17         3.54 o                         
  -3  16   3        172.55        185.81         9.28 o                         
  -2  16   3         41.97         37.03         2.00 o                         
  -1  16   3         34.80         30.36         2.89 o                         
   0  16   3          4.88          1.52         2.10 o                         
   1  16   3          8.29          5.19         2.01 o                         
   2  16   3          0.00          2.46         1.86 o                         
   3  16   3          1.40          2.77         3.11 o                         
   4  16   3          4.19          8.69         2.93 o                         
   5  16   3          0.35         13.64         9.30 o                         
  -5  17   3          3.33          0.80        10.63 o                         
  -4  17   3        126.61        127.60         6.26 o                         
  -3  17   3        152.57        154.97         5.80 o                         
  -2  17   3         54.81         53.20         2.58 o                         
  -1  17   3         12.52         19.67         3.26 o                         
   0  17   3         65.69         80.19         3.56 o                         
   1  17   3          2.40          2.38         2.10 o                         
   2  17   3         20.15         23.06         2.40 o                         
   3  17   3          0.23          9.77         4.77 o                         
   4  17   3         18.09         21.65         4.29 o                         
   5  17   3          2.07          2.80         7.94 o                         
  -4  18   3          0.06         17.52         5.55 o                         
  -3  18   3         22.90         29.35         4.18 o                         
  -2  18   3         46.26         40.77         4.54 o                         
  -1  18   3        286.13        318.85         7.55 o                         
   0  18   3         39.90         37.07         2.72 o                         
   1  18   3         93.46         98.04         3.85 o                         
   2  18   3          0.75         -0.50         2.72 o                         
   3  18   3          4.81          7.30         5.41 o                         
   4  18   3          3.15          5.43         6.92 o                         
  -4  19   3         65.91         62.44        10.89 o                         
  -3  19   3         15.64         29.55         6.39 o                         
  -2  19   3          1.59          4.03         3.40 o                         
  -1  19   3          3.52          2.74         3.02 o                         
   0  19   3         31.64         31.31         3.53 o                         
   1  19   3         68.41         63.47         3.89 o                         
   2  19   3          4.06          9.21         3.95 o                         
   3  19   3          6.99          9.26         6.29 o                         
   4  19   3         62.77         64.75         9.57 o                         
  -3  20   3         25.66         44.08         7.04 o                         
  -2  20   3          0.76          7.07         3.99 o                         
  -1  20   3          1.34          5.35         4.76 o                         
   0  20   3         44.39         45.93         3.75 o                         
   1  20   3          0.05         -1.33         3.78 o                         
   2  20   3          0.03          4.28         4.44 o                         
   3  20   3         22.03         51.21        14.48 o                         
  -3  21   3         15.56         45.97        10.89 o                         
  -2  21   3         13.02         11.08         9.70 o                         
  -1  21   3         50.14         45.51         6.24 o                         
   0  21   3          0.03          1.41         4.27 o                         
   1  21   3          0.99          6.46         4.31 o                         
   2  21   3         34.79         53.40         5.62 o                         
   3  21   3          1.54          8.50        11.96 o                         
  -2  22   3          6.54         15.94        10.89 o                         
  -1  22   3          0.00          8.36        12.22 o                         
   0  22   3         20.76         33.88         7.57 o                         
   1  22   3          6.86         37.33         8.67 o                         
   2  22   3          3.94         13.87         8.24 o                         
  -1  23   3         20.78         44.38         9.17 o                         
   0  23   3         32.50         50.93         8.36 o                         
   1  23   3          0.12         12.70         6.71 o                         
  -6   0   4         13.58         17.84         2.04 o                         
  -4   0   4       2375.11       2428.48        51.29 o                         
  -2   0   4       3765.95       4016.64        69.95 o                         
   0   0   4       2815.11       3187.72        48.19 o                         
   2   0   4        235.17        225.65         4.24 o                         
   4   0   4        504.47        444.85        19.80 o                         
   6   0   4          0.14         -0.80         4.25 o                         
  -7   1   4          3.38         15.62         4.53 o                         
  -6   1   4          0.95          2.88         1.38 o                         
  -5   1   4        160.52        143.68         2.52 o                         
  -4   1   4        365.19        335.58         5.60 o                         
  -3   1   4        168.23        169.93         3.20 o                         
  -2   1   4          7.23          4.60         0.46 o                         
  -1   1   4       8466.50       9290.63       113.10 o                         
   0   1   4         13.25         11.87         0.48 o                         
   1   1   4       1061.43       1137.36        14.01 o                         
   2   1   4       1863.67       1974.31        24.31 o                         
   3   1   4        665.29        710.97        12.52 o                         
   4   1   4       1177.45       1199.91        20.96 o                         
   5   1   4          4.50          3.84         1.06 o                         
   6   1   4          6.84          6.22         3.72 o                         
   7   1   4         21.37         29.81         5.25 o                         
  -7   2   4          2.99          8.32         6.38 o                         
  -6   2   4        196.89        189.93         3.48 o                         
  -5   2   4         26.69         23.47         1.44 o                         
  -4   2   4         11.60         13.61         1.18 o                         
  -3   2   4        101.88        106.57         2.33 o                         
  -2   2   4          9.23          4.59         0.51 o                         
  -1   2   4      26606.61      24198.18      1213.04 o                         
   0   2   4        712.85        705.25         7.56 o                         
   1   2   4       4825.93       5170.72        63.39 o                         
   2   2   4         56.34         44.68         1.12 o                         
   3   2   4          5.98          8.12         0.92 o                         
   4   2   4        868.60        892.52        19.54 o                         
   5   2   4          2.52          2.64         1.30 o                         
   6   2   4        115.60        121.44         8.58 o                         
   7   2   4         31.31         39.10         5.64 o                         
  -7   3   4          9.87         14.48         4.70 o                         
  -6   3   4        314.82        291.99        10.15 o                         
  -5   3   4          2.74         -0.51         2.18 o                         
  -4   3   4        147.10        123.16         3.10 o                         
  -3   3   4        311.78        308.51         4.65 o                         
  -2   3   4        749.98        835.65        10.37 o                         
  -1   3   4       1978.47       2177.34        24.92 o                         
   0   3   4       4272.63       4715.05        57.92 o                         
   1   3   4        219.79        295.65         4.21 o                         
   2   3   4        123.21        140.26         2.95 o                         
   3   3   4        199.14        193.38         4.02 o                         
   4   3   4         69.36         54.47        10.23 o                         
   5   3   4        111.39        122.66         4.53 o                         
   6   3   4         18.73         16.38         1.93 o                         
  -7   4   4          0.00          3.99         6.64 o                         
  -6   4   4        337.22        310.49        12.31 o                         
  -5   4   4         10.58          4.01         2.21 o                         
  -4   4   4         23.64         24.38         1.60 o                         
  -3   4   4          2.13          3.72         0.93 o                         
  -2   4   4       1547.38       1489.35        19.93 o                         
  -1   4   4         59.19         60.19         1.13 o                         
   0   4   4      18729.41      18753.57       555.87 o                         
   1   4   4        315.81        330.38         4.32 o                         
   2   4   4        537.10        524.58         6.61 o                         
   3   4   4         69.92         63.96         2.10 o                         
   4   4   4          2.24          4.52         1.86 o                         
   5   4   4         83.51         96.74         4.27 o                         
   6   4   4          0.15          0.93         2.11 o                         
   7   4   4         16.08         15.68         8.50 o                         
  -7   5   4          9.83          7.47         9.03 o                         
  -6   5   4        283.01        276.95        10.64 o                         
  -5   5   4        147.08        141.09         7.71 o                         
  -4   5   4         23.68         26.52         1.99 o                         
  -3   5   4         32.37         25.00         0.95 o                         
  -2   5   4        225.29        204.00         2.90 o                         
  -1   5   4        130.41        126.69         1.80 o                         
   0   5   4        581.10        604.56         8.34 o                         
   1   5   4       1663.50       1769.06        23.74 o                         
   2   5   4        811.17        884.03        12.02 o                         
   3   5   4        189.96        174.27         3.86 o                         
   4   5   4         61.38         62.14        12.49 o                         
   5   5   4         18.18         16.05         2.49 o                         
   6   5   4         84.13         92.62         4.59 o                         
   7   5   4          5.23         11.16         9.30 o                         
  -7   6   4          2.70         -6.38         9.57 o                         
  -6   6   4         93.42         82.72         5.52 o                         
  -5   6   4          8.74          5.81         1.05 o                         
  -4   6   4         48.27         42.02         1.56 o                         
  -3   6   4        180.43        184.33         3.40 o                         
  -2   6   4          2.17         -1.22         1.38 o                         
  -1   6   4        722.40        736.97         8.56 o                         
   0   6   4        205.98        193.71         2.86 o                         
   1   6   4       3486.55       3674.76        49.53 o                         
   2   6   4       2580.50       2863.28        38.43 o                         
   3   6   4         77.64         74.99         4.71 o                         
   4   6   4        206.25        166.88         6.26 o                         
   5   6   4         69.88         64.02         3.85 o                         
   6   6   4         10.20         10.50         3.10 o                         
   7   6   4          2.31         10.89         9.83 o                         
  -7   7   4          5.73          8.75        17.40 o                         
  -6   7   4          6.15          4.62         1.26 o                         
  -5   7   4         39.63         41.21         2.70 o                         
  -4   7   4         21.02         21.84         1.80 o                         
  -3   7   4         76.33         75.47         1.89 o                         
  -2   7   4        328.29        329.63         4.53 o                         
  -1   7   4        168.84        168.16         2.40 o                         
   0   7   4        306.17        337.04         4.59 o                         
   1   7   4       1878.48       2038.02        24.93 o                         
   2   7   4         72.96         93.35         2.89 o                         
   3   7   4          0.04         -2.15         2.15 o                         
   4   7   4         92.44         75.21         2.92 o                         
   5   7   4         40.22         41.77         3.57 o                         
   6   7   4          1.45          5.61         3.21 o                         
  -7   8   4          0.62          8.19        17.54 o                         
  -6   8   4          2.10          6.04         4.22 o                         
  -5   8   4         31.65         27.51         1.80 o                         
  -4   8   4         45.98         39.12         2.63 o                         
  -3   8   4          3.94          2.96         0.99 o                         
  -2   8   4        241.84        235.41         3.50 o                         
  -1   8   4       1554.76       1648.94        20.30 o                         
   0   8   4        952.77       1077.74        13.50 o                         
   1   8   4        379.03        366.66         5.02 o                         
   2   8   4         91.88         82.54         1.83 o                         
   3   8   4         35.53         26.44         2.10 o                         
   4   8   4        188.86        141.37         4.09 o                         
   5   8   4         56.77         55.87         4.18 o                         
   6   8   4          2.02          3.74         4.00 o                         
  -6   9   4          1.93          3.49         2.44 o                         
  -5   9   4          0.18         -0.75         2.00 o                         
  -4   9   4        253.93        229.26         4.62 o                         
  -3   9   4         43.65         41.34         2.49 o                         
  -2   9   4          3.03          3.26         0.95 o                         
  -1   9   4          1.41         -0.68         0.99 o                         
   0   9   4       1252.49       1285.14        16.04 o                         
   1   9   4         75.55         67.21         2.24 o                         
   2   9   4         46.93         45.78         1.59 o                         
   3   9   4         89.95         78.96         3.22 o                         
   4   9   4          0.12         -1.20         1.76 o                         
   5   9   4         36.38         41.81         4.38 o                         
   6   9   4          3.34         10.04         6.11 o                         
  -6  10   4          0.06          2.73         3.05 o                         
  -5  10   4         10.57         10.77         1.82 o                         
  -4  10   4          8.17          7.15         2.84 o                         
  -3  10   4         14.98         15.11         1.54 o                         
  -2  10   4         90.98         78.18         1.59 o                         
  -1  10   4        827.45        819.93        10.50 o                         
   0  10   4        174.25        168.39         2.91 o                         
   1  10   4         86.16         83.70         2.32 o                         
   2  10   4        127.47        140.70         2.62 o                         
   3  10   4         42.00         36.76         2.00 o                         
   4  10   4        189.01        168.50         5.04 o                         
   5  10   4          0.55          1.75         3.17 o                         
   6  10   4         44.55         44.45         5.35 o                         
  -6  11   4         10.67         26.20         7.71 o                         
  -5  11   4         40.51         43.05         2.42 o                         
  -4  11   4          0.21         -0.60         2.50 o                         
  -3  11   4        858.09        826.89        11.88 o                         
  -2  11   4          1.69          1.56         1.15 o                         
  -1  11   4          5.71         13.62         1.23 o                         
   0  11   4          0.26         -1.06         1.06 o                         
   1  11   4         18.61         22.73         2.33 o                         
   2  11   4       1296.28       1246.83        15.70 o                         
   3  11   4        722.23        699.00        11.65 o                         
   4  11   4          1.83          8.38         2.34 o                         
   5  11   4         18.49         14.04         3.48 o                         
   6  11   4         22.90         21.46         7.71 o                         
  -6  12   4          2.14         16.35         7.14 o                         
  -5  12   4          0.12          1.87         2.19 o                         
  -4  12   4        173.02        160.48         4.08 o                         
  -3  12   4        130.91        147.96         3.75 o                         
  -2  12   4          5.30          0.90         1.43 o                         
  -1  12   4        158.23        143.42         2.84 o                         
   0  12   4          2.57         -1.47         1.47 o                         
   1  12   4        257.64        222.02         3.77 o                         
   2  12   4          6.72         20.38         3.06 o                         
   3  12   4        164.22        156.30         5.23 o                         
   4  12   4          0.52          1.02         1.15 o                         
   5  12   4          0.66          1.21         4.34 o                         
   6  12   4          6.23         18.87         9.57 o                         
  -6  13   4         42.02         50.72         8.09 o                         
  -5  13   4          9.84          9.71         3.09 o                         
  -4  13   4         23.62         24.52         2.68 o                         
  -3  13   4        113.00        101.29         3.77 o                         
  -2  13   4        215.01        200.69         6.02 o                         
  -1  13   4          6.40         -1.49         1.49 o                         
   0  13   4         20.10         15.49         1.57 o                         
   1  13   4         19.36         21.44         2.19 o                         
   2  13   4       1223.65       1290.95        26.54 o                         
   3  13   4        117.08        118.40         7.62 o                         
   4  13   4        118.24        126.99         3.01 o                         
   5  13   4         28.75         36.19         6.38 o                         
   6  13   4          3.83         22.05        10.10 o                         
  -6  14   4         51.53         79.03        11.03 o                         
  -5  14   4          6.69         13.23         3.77 o                         
  -4  14   4          0.00         -0.55         2.63 o                         
  -3  14   4        210.36        204.82         4.62 o                         
  -2  14   4          0.07         -1.23         1.23 o                         
  -1  14   4          0.07         -1.86         1.86 o                         
   0  14   4          5.41         -0.61         1.86 o                         
   1  14   4         55.35         57.49         2.71 o                         
   2  14   4        801.92        786.57        13.18 o                         
   3  14   4         43.67         35.37         3.63 o                         
   4  14   4         19.91         20.69         2.36 o                         
   5  14   4         19.44         34.72         5.79 o                         
  -5  15   4          0.55         14.61         5.00 o                         
  -4  15   4         46.71         70.27         8.80 o                         
  -3  15   4          1.09         14.71         3.11 o                         
  -2  15   4         14.08         19.25         1.95 o                         
  -1  15   4         77.13         57.81         2.49 o                         
   0  15   4        111.20        102.20         4.80 o                         
   1  15   4        299.15        279.16         5.25 o                         
   2  15   4         66.64         67.88         3.36 o                         
   3  15   4         28.25         22.20         3.72 o                         
   4  15   4        110.01        122.35         5.86 o                         
   5  15   4        105.04        170.49        29.10 o                         
  -5  16   4          4.08         38.79        11.69 o                         
  -4  16   4        116.49        128.98         5.69 o                         
  -3  16   4        102.89        122.27         7.48 o                         
  -2  16   4         87.24         77.65         2.77 o                         
  -1  16   4         10.63         14.18         2.47 o                         
   0  16   4         14.84          7.20         1.96 o                         
   1  16   4          8.55          9.80         2.36 o                         
   2  16   4        191.69        175.71         3.96 o                         
   3  16   4          0.37          0.24         4.38 o                         
   4  16   4         44.85         61.96        11.41 o                         
   5  16   4          3.34          1.06         6.76 o                         
  -5  17   4          4.64         18.07        18.33 o                         
  -4  17   4         49.59         77.42        21.39 o                         
  -3  17   4          6.22         22.14         3.98 o                         
  -2  17   4         13.21         16.25         1.94 o                         
  -1  17   4        168.77        168.32         7.53 o                         
   0  17   4          8.58         13.39         2.21 o                         
   1  17   4         72.40         70.87         3.32 o                         
   2  17   4          2.74          3.74         2.12 o                         
   3  17   4          1.72         12.57         4.62 o                         
   4  17   4          7.84         19.51         4.38 o                         
  -4  18   4         46.31         55.13         7.59 o                         
  -3  18   4          0.17          8.07         4.50 o                         
  -2  18   4        133.04        147.12         5.01 o                         
  -1  18   4        318.03        348.56        13.64 o                         
   0  18   4         48.97         49.07         2.96 o                         
   1  18   4          4.01          3.91         2.66 o                         
   2  18   4         12.29         14.66         3.11 o                         
   3  18   4         11.94         11.14         5.73 o                         
   4  18   4         43.42         50.77         7.86 o                         
  -4  19   4         42.89         64.30        11.96 o                         
  -3  19   4          6.29         16.74         6.39 o                         
  -2  19   4         46.69         49.38         5.04 o                         
  -1  19   4         36.78         36.63         3.30 o                         
   0  19   4         13.23          6.07         3.08 o                         
   1  19   4          1.34          2.02         3.22 o                         
   2  19   4         94.53        101.74         5.88 o                         
   3  19   4         31.04         45.28         7.03 o                         
   4  19   4         15.16         22.25         8.17 o                         
  -3  20   4          0.93          6.86         6.65 o                         
  -2  20   4         25.43         20.58         8.50 o                         
  -1  20   4         23.03         34.88         4.89 o                         
   0  20   4          0.02         11.89         4.60 o                         
   1  20   4         40.08         56.94         4.34 o                         
   2  20   4         30.42         32.49         4.74 o                         
   3  20   4         10.26         16.10         7.22 o                         
  -3  21   4          0.48         22.05        10.89 o                         
  -2  21   4         16.52         10.31         5.31 o                         
  -1  21   4         46.60         58.95         5.47 o                         
   0  21   4         63.55         62.82         5.37 o                         
   1  21   4          4.95          5.30         4.38 o                         
   2  21   4        101.38        121.01         7.90 o                         
   3  21   4          0.02         -3.72        12.22 o                         
  -2  22   4          2.07         11.43        10.36 o                         
  -1  22   4         42.73         30.56         9.30 o                         
   0  22   4          3.53          4.85         6.50 o                         
   1  22   4         73.94         77.93         6.50 o                         
   2  22   4         19.46         20.77         8.13 o                         
   0  23   4         19.08         45.10        11.29 o                         
  -7   0   5         76.82         94.59         8.24 o                         
  -5   0   5         43.76         37.66         2.33 o                         
  -3   0   5        485.44        469.93        10.50 o                         
  -1   0   5       5036.62       5581.65        83.69 o                         
   1   0   5       1399.23       1381.58        20.85 o                         
   3   0   5         29.37         26.28         2.12 o                         
   5   0   5         89.60         76.52         5.58 o                         
   7   0   5        255.20        282.45        14.61 o                         
  -7   1   5         10.75         16.45         5.85 o                         
  -6   1   5          9.32          9.24         1.46 o                         
  -5   1   5        145.47        123.95         2.40 o                         
  -4   1   5         44.72         46.04         4.45 o                         
  -3   1   5        160.97        125.77         3.29 o                         
  -2   1   5          3.46          4.36         0.55 o                         
  -1   1   5      15867.90      17271.83       240.56 o                         
   0   1   5         17.55         13.74         0.63 o                         
   1   1   5       5727.57       6063.40        68.65 o                         
   2   1   5         33.19         32.91         1.52 o                         
   3   1   5          1.36          4.02         0.54 o                         
   4   1   5       1762.65       1719.75        33.36 o                         
   5   1   5         83.17         77.98         3.60 o                         
   6   1   5         13.61         20.23         3.85 o                         
   7   1   5         35.15         40.70         5.71 o                         
  -7   2   5         15.09         22.02         8.50 o                         
  -6   2   5         26.46         24.24         1.59 o                         
  -5   2   5          7.28          2.84         1.19 o                         
  -4   2   5         63.10         43.57         1.86 o                         
  -3   2   5          2.65          0.98         0.92 o                         
  -2   2   5        183.29        176.64         2.80 o                         
  -1   2   5        315.29        291.51         6.74 o                         
   0   2   5        396.30        375.38         4.18 o                         
   1   2   5        422.29        351.32         4.16 o                         
   2   2   5       1366.12       1445.22        17.72 o                         
   3   2   5        211.31        224.77         4.54 o                         
   4   2   5         21.53         56.54         3.45 o                         
   5   2   5         96.87        101.02         2.75 o                         
   6   2   5          0.06          2.95         3.32 o                         
   7   2   5          9.33          9.83         7.17 o                         
  -7   3   5          1.51          6.69         5.06 o                         
  -6   3   5         23.78         15.82         2.26 o                         
  -5   3   5        109.70         97.91         2.62 o                         
  -4   3   5         15.88         15.90         1.27 o                         
  -3   3   5         94.44         79.41         1.66 o                         
  -2   3   5        223.68        233.14         3.56 o                         
  -1   3   5       1653.45       1815.87        22.19 o                         
   0   3   5        712.31        798.43         8.60 o                         
   1   3   5        706.34        693.85         7.98 o                         
   2   3   5       9838.38      11030.94       164.31 o                         
   3   3   5        464.47        477.50         8.79 o                         
   4   3   5        500.78        475.91        10.98 o                         
   5   3   5        259.72        265.51         5.80 o                         
   6   3   5          2.06          1.00         1.85 o                         
   7   3   5          3.36         -6.64         7.97 o                         
  -7   4   5         22.46         26.91         8.24 o                         
  -6   4   5         12.04         10.25         2.62 o                         
  -5   4   5          3.04         -1.60         1.60 o                         
  -4   4   5         15.82         12.65         1.53 o                         
  -3   4   5        731.22        758.51         9.25 o                         
  -2   4   5        104.04         91.46         2.81 o                         
  -1   4   5          0.15         -0.68         0.68 o                         
   0   4   5        174.57        197.23         2.78 o                         
   1   4   5         18.02         20.10         1.21 o                         
   2   4   5        294.96        287.34         4.22 o                         
   3   4   5          0.97          1.63         1.08 o                         
   4   4   5         10.76          5.58         2.07 o                         
   5   4   5          0.02          1.43         2.21 o                         
   6   4   5          0.06          0.47         2.19 o                         
   7   4   5          0.05         -1.86         8.50 o                         
  -7   5   5         69.49         67.71        10.10 o                         
  -6   5   5        185.01        191.28         6.65 o                         
  -5   5   5          0.14         -2.99         2.99 o                         
  -4   5   5        317.33        312.45         4.00 o                         
  -3   5   5         10.26          8.75         1.03 o                         
  -2   5   5         19.83         14.76         1.11 o                         
  -1   5   5       1054.66       1131.35        12.95 o                         
   0   5   5        562.70        539.92         6.92 o                         
   1   5   5        908.43        949.61        11.79 o                         
   2   5   5         64.55         91.25         1.61 o                         
   3   5   5         82.62         86.89         2.62 o                         
   4   5   5          0.23         -1.02         5.18 o                         
   5   5   5         14.76          9.93         2.45 o                         
   6   5   5          7.45         10.51         2.48 o                         
   7   5   5         19.49         23.91         9.57 o                         
  -7   6   5         10.19        -10.10        11.96 o                         
  -6   6   5          4.85          7.53         3.51 o                         
  -5   6   5         20.46         20.10         1.24 o                         
  -4   6   5        280.17        271.26         3.97 o                         
  -3   6   5        161.24        164.85         2.63 o                         
  -2   6   5         33.98         32.05         2.11 o                         
  -1   6   5        425.81        427.30         5.15 o                         
   0   6   5         12.00         11.57         0.97 o                         
   1   6   5        149.54        179.40         2.76 o                         
   2   6   5        741.24        733.99         9.22 o                         
   3   6   5          3.43         -1.33         1.50 o                         
   4   6   5        146.55        122.00         3.57 o                         
   5   6   5          6.37          6.01         2.45 o                         
   6   6   5         75.65         78.67         5.57 o                         
  -7   7   5         78.98         55.00        11.69 o                         
  -6   7   5         63.92         64.29         4.78 o                         
  -5   7   5         99.82         83.71         3.24 o                         
  -4   7   5        434.45        429.39         6.00 o                         
  -3   7   5        275.51        258.76         3.84 o                         
  -2   7   5        364.06        372.96         5.58 o                         
  -1   7   5       1621.74       1711.74        19.48 o                         
   0   7   5        227.47        207.89         3.11 o                         
   1   7   5       2220.26       2240.90        30.02 o                         
   2   7   5        135.90        126.59         2.11 o                         
   3   7   5         80.05         72.52         4.63 o                         
   4   7   5         14.30          9.97         1.89 o                         
   5   7   5          1.86          1.65         2.70 o                         
   6   7   5         37.86         36.88         4.32 o                         
  -7   8   5         31.43         31.06        13.55 o                         
  -6   8   5         43.11         44.51         5.39 o                         
  -5   8   5          0.10          1.70         1.17 o                         
  -4   8   5        136.26        115.64         2.76 o                         
  -3   8   5         44.99         30.80         2.13 o                         
  -2   8   5        504.26        489.26         6.52 o                         
  -1   8   5         88.62         81.37         2.38 o                         
   0   8   5        761.51        796.49        10.16 o                         
   1   8   5       1823.42       1858.93        22.89 o                         
   2   8   5         30.41         33.45         1.30 o                         
   3   8   5          3.67          1.09         2.62 o                         
   4   8   5         29.22         19.98         2.22 o                         
   5   8   5          7.95          5.80         2.90 o                         
   6   8   5         55.27         58.95         4.96 o                         
  -6   9   5         24.67         22.30         4.85 o                         
  -5   9   5         63.68         66.02         2.33 o                         
  -4   9   5        241.48        228.48         5.57 o                         
  -3   9   5        432.91        392.76         6.02 o                         
  -2   9   5         18.31         21.11         1.03 o                         
  -1   9   5        625.24        716.99         8.55 o                         
   0   9   5        874.30        891.33        11.35 o                         
   1   9   5        132.18        115.51         2.25 o                         
   2   9   5        141.87        126.83         2.55 o                         
   3   9   5        158.30        167.08         4.49 o                         
   4   9   5          0.50          0.43         2.10 o                         
   5   9   5        136.11        142.15         5.39 o                         
   6   9   5         21.62         26.29         5.05 o                         
  -6  10   5          1.37         -4.98         6.10 o                         
  -5  10   5        109.20        100.32         5.17 o                         
  -4  10   5        145.51        127.66         5.57 o                         
  -3  10   5         19.64         14.94         1.72 o                         
  -2  10   5        438.92        423.33         4.99 o                         
  -1  10   5        140.58        155.76         2.55 o                         
   0  10   5        392.51        402.78         5.62 o                         
   1  10   5         17.67         23.00         1.47 o                         
   2  10   5         84.09         65.49         2.11 o                         
   3  10   5        176.45        156.79         3.38 o                         
   4  10   5          4.76          6.80         2.16 o                         
   5  10   5         12.59         16.49         3.95 o                         
   6  10   5          5.02          8.54         5.10 o                         
  -6  11   5         24.98         25.16         6.73 o                         
  -5  11   5         21.74         20.66         2.42 o                         
  -4  11   5        112.49        100.62         3.05 o                         
  -3  11   5         14.72         14.58         1.89 o                         
  -2  11   5        333.59        317.73         4.25 o                         
  -1  11   5        244.25        251.89         4.27 o                         
   0  11   5         35.33         38.63         1.71 o                         
   1  11   5       1268.58       1253.20        17.32 o                         
   2  11   5       1702.59       1746.95        21.73 o                         
   3  11   5          7.84         11.14         1.84 o                         
   4  11   5        383.57        358.34         7.25 o                         
   5  11   5         15.64         13.15         3.68 o                         
   6  11   5         19.25         25.91         6.11 o                         
  -6  12   5         11.40         79.18        13.02 o                         
  -5  12   5          0.39          1.39         3.01 o                         
  -4  12   5          1.14          3.40         1.97 o                         
  -3  12   5        425.09        444.79         7.12 o                         
  -2  12   5          0.46         -1.04         1.04 o                         
  -1  12   5        144.87        129.24         2.97 o                         
   0  12   5         42.82         38.93         1.82 o                         
   1  12   5        221.41        221.44         5.66 o                         
   2  12   5        222.71        228.50         5.13 o                         
   3  12   5         90.60         70.99         3.03 o                         
   4  12   5          3.63          6.62         2.65 o                         
   5  12   5         21.68         25.13         4.65 o                         
   6  12   5         59.15         82.37        11.43 o                         
  -6  13   5         41.66         61.34         8.62 o                         
  -5  13   5          0.28         -3.80         3.80 o                         
  -4  13   5          0.93          2.75         2.44 o                         
  -3  13   5          0.15         -2.40         2.40 o                         
  -2  13   5        362.58        329.28         5.21 o                         
  -1  13   5         28.06         19.95         1.74 o                         
   0  13   5         11.66         11.26         1.98 o                         
   1  13   5        208.65        185.37         3.97 o                         
   2  13   5       1441.29       1377.23        17.46 o                         
   3  13   5         77.42         70.33         3.28 o                         
   4  13   5          7.67          8.88         1.57 o                         
   5  13   5         12.59         16.96        11.16 o                         
  -6  14   5         52.36         71.82         9.30 o                         
  -5  14   5          1.59          2.55         4.54 o                         
  -4  14   5          9.00          9.69         3.19 o                         
  -3  14   5        186.24        185.51         4.92 o                         
  -2  14   5        185.53        157.67         3.74 o                         
  -1  14   5        116.68         79.77         2.64 o                         
   0  14   5         35.85         37.75         2.32 o                         
   1  14   5        253.60        220.45         4.13 o                         
   2  14   5         36.56         58.85         2.65 o                         
   3  14   5        324.71        298.11         6.67 o                         
   4  14   5         35.14         33.40         2.40 o                         
   5  14   5          0.05          6.11         8.10 o                         
  -5  15   5         14.07         23.23         5.67 o                         
  -4  15   5        193.00        232.77        20.11 o                         
  -3  15   5         41.46         43.85         3.18 o                         
  -2  15   5         58.74         58.88         2.33 o                         
  -1  15   5        103.82         82.42         2.86 o                         
   0  15   5        156.82        139.39         3.36 o                         
   1  15   5        497.52        500.27         7.35 o                         
   2  15   5        194.04        187.91         3.89 o                         
   3  15   5          7.79          9.39         3.05 o                         
   4  15   5         18.76         22.06         3.14 o                         
   5  15   5          1.06          5.31         9.03 o                         
  -5  16   5         88.35        108.33        10.23 o                         
  -4  16   5         23.54         34.54         5.54 o                         
  -3  16   5        165.29        176.13         5.65 o                         
  -2  16   5         26.40         25.16         1.90 o                         
  -1  16   5         68.68         54.33         2.65 o                         
   0  16   5          1.88          1.88         2.08 o                         
   1  16   5         23.43         26.58         2.73 o                         
   2  16   5          0.01          4.28         1.91 o                         
   3  16   5          6.76         14.15         5.85 o                         
   4  16   5         76.28         87.09        10.39 o                         
   5  16   5         20.56         22.46         7.32 o                         
  -5  17   5          0.57         19.14         8.43 o                         
  -4  17   5        229.21        240.93         8.73 o                         
  -3  17   5         74.41         73.23         5.74 o                         
  -2  17   5         13.87         18.88         2.02 o                         
  -1  17   5        102.29         94.09         3.45 o                         
   0  17   5         52.70         51.52         2.96 o                         
   1  17   5         66.70         83.94         3.47 o                         
   2  17   5         38.15         38.42         2.58 o                         
   3  17   5        238.43        245.53         9.85 o                         
   4  17   5        174.00        194.73        10.42 o                         
  -4  18   5          0.01         34.54        10.10 o                         
  -3  18   5          4.10          9.82         4.95 o                         
  -2  18   5         14.99         16.82         2.48 o                         
  -1  18   5          8.36          9.34         2.68 o                         
   0  18   5         49.18         45.15         2.86 o                         
   1  18   5         10.79         11.09         2.45 o                         
   2  18   5         31.07         38.38         4.13 o                         
   3  18   5          0.92          0.66         5.64 o                         
   4  18   5         16.67         20.94         7.13 o                         
  -4  19   5         24.62         46.23        10.89 o                         
  -3  19   5         60.90         73.21         7.42 o                         
  -2  19   5         16.98         17.47         3.59 o                         
  -1  19   5        112.35        106.63         4.68 o                         
   0  19   5          0.16          4.52         3.09 o                         
   1  19   5         77.76         68.54         3.91 o                         
   2  19   5          4.63          7.17         3.40 o                         
   3  19   5         10.49          8.36         6.69 o                         
   4  19   5         30.19         22.59        12.75 o                         
  -3  20   5          0.02         17.27        10.10 o                         
  -2  20   5          2.05         -1.23         7.31 o                         
  -1  20   5        231.73        212.65        11.08 o                         
   0  20   5         99.53        104.60         5.62 o                         
   1  20   5         21.03         32.20         4.20 o                         
   2  20   5          2.14          3.60         4.57 o                         
   3  20   5         10.36         17.00         6.03 o                         
  -2  21   5          2.35         11.43        10.10 o                         
  -1  21   5         47.75         54.50         6.73 o                         
   0  21   5         11.92         15.39         6.13 o                         
   1  21   5         11.63         19.19         4.61 o                         
   2  21   5         36.42         53.26         7.57 o                         
  -2  22   5          1.27          1.33        10.89 o                         
  -1  22   5         50.51         63.25         7.49 o                         
   0  22   5         20.57         30.73         6.03 o                         
   1  22   5          0.42         16.92         7.18 o                         
   2  22   5          1.54          7.09         8.77 o                         
   0  23   5          0.72         12.76         7.80 o                         
  -6   0   6         68.28         74.34         5.53 o                         
  -4   0   6        163.72        184.77         7.84 o                         
  -2   0   6       1655.54       1623.25        28.28 o                         
   0   0   6          6.94         25.06         1.10 o                         
   2   0   6       2513.07       2709.41        58.25 o                         
   4   0   6       3125.90       3118.22        65.85 o                         
   6   0   6          4.98          4.25         4.78 o                         
  -7   1   6          0.45          4.38         6.24 o                         
  -6   1   6         28.53         27.81         1.65 o                         
  -5   1   6         48.71         48.79         1.99 o                         
  -4   1   6        699.49        741.22        11.52 o                         
  -3   1   6         42.54         38.69         1.25 o                         
  -2   1   6         35.85         23.92         0.81 o                         
  -1   1   6       5587.06       5990.18        63.69 o                         
   0   1   6        779.00        749.13         8.04 o                         
   1   1   6        279.59        304.59         3.48 o                         
   2   1   6         80.07         83.33         2.54 o                         
   3   1   6         20.20         18.25         0.79 o                         
   4   1   6        190.59        207.21         9.15 o                         
   5   1   6        180.51        168.30         5.86 o                         
   6   1   6         13.87         18.38         4.25 o                         
   7   1   6         12.40          9.03         7.97 o                         
  -7   2   6         50.25         48.12         7.57 o                         
  -6   2   6          3.70          1.95         1.39 o                         
  -5   2   6        677.61        646.89         9.23 o                         
  -4   2   6         22.38         26.69         2.45 o                         
  -3   2   6          2.13          5.69         0.73 o                         
  -2   2   6        892.70        931.98        10.74 o                         
  -1   2   6      11312.08      12271.58       149.64 o                         
   0   2   6        132.13        118.49         1.62 o                         
   1   2   6        492.77        506.44         5.95 o                         
   2   2   6        114.84         93.58         1.46 o                         
   3   2   6         15.89         11.00         0.81 o                         
   4   2   6       1247.53       1211.03        21.32 o                         
   5   2   6        183.87        176.15         4.45 o                         
   6   2   6         73.22         89.33         5.79 o                         
   7   2   6          0.35         -5.82         5.82 o                         
  -7   3   6          0.00          2.72         5.06 o                         
  -6   3   6         38.92         25.41         1.49 o                         
  -5   3   6          0.05         -1.03         1.03 o                         
  -4   3   6        146.32        144.37         2.48 o                         
  -3   3   6        152.73        167.20         2.82 o                         
  -2   3   6        396.30        444.61         5.78 o                         
  -1   3   6        190.20        200.09         2.46 o                         
   0   3   6        245.01        266.89         3.15 o                         
   1   3   6        265.66        307.64         3.77 o                         
   2   3   6        407.66        374.99         4.89 o                         
   3   3   6        126.85        116.54         2.55 o                         
   4   3   6        281.90        266.23         4.76 o                         
   5   3   6         30.02         33.40         2.49 o                         
   6   3   6        302.99        314.99         7.06 o                         
   7   3   6         22.77         36.67         9.03 o                         
  -7   4   6          1.50          4.26         5.63 o                         
  -6   4   6          2.91          0.50         1.94 o                         
  -5   4   6         33.22         23.50         1.92 o                         
  -4   4   6          0.81          1.92         0.67 o                         
  -3   4   6        104.17         83.18         1.79 o                         
  -2   4   6       1636.59       1719.33        21.08 o                         
  -1   4   6          3.59          2.77         0.88 o                         
   0   4   6          0.65          0.67         0.60 o                         
   1   4   6       8762.56       9781.48       119.45 o                         
   2   4   6        773.54        754.49        10.36 o                         
   3   4   6         42.45         33.09         1.87 o                         
   4   4   6        155.93        157.36         3.91 o                         
   5   4   6         34.39         34.37         2.36 o                         
   6   4   6         58.92         56.79         3.29 o                         
   7   4   6          1.56         -5.31         9.03 o                         
  -7   5   6          3.53          7.43         8.50 o                         
  -6   5   6         72.53         76.13         5.11 o                         
  -5   5   6          1.32         -1.21         2.68 o                         
  -4   5   6         24.56         21.95         1.13 o                         
  -3   5   6          4.02          2.23         0.77 o                         
  -2   5   6         46.58         41.49         2.34 o                         
  -1   5   6         72.75         64.44         1.26 o                         
   0   5   6         14.85         11.50         0.89 o                         
   1   5   6       1203.32       1251.12        16.90 o                         
   2   5   6        113.62        109.99         1.88 o                         
   3   5   6          0.51         -2.01         2.01 o                         
   4   5   6         99.17         89.55         3.07 o                         
   5   5   6         95.76         91.16         4.26 o                         
   6   5   6         21.32         20.69         2.99 o                         
  -7   6   6         60.51         54.25         8.08 o                         
  -6   6   6         33.80         34.30         3.93 o                         
  -5   6   6         26.35         21.19         1.66 o                         
  -4   6   6         63.38         58.39         1.89 o                         
  -3   6   6        197.57        191.66         3.37 o                         
  -2   6   6          0.20         -0.46         1.17 o                         
  -1   6   6       1152.13       1253.95        14.35 o                         
   0   6   6        340.35        338.73         4.61 o                         
   1   6   6       1940.01       2089.93        25.55 o                         
   2   6   6         30.81         21.56         1.02 o                         
   3   6   6        647.89        643.02        11.91 o                         
   4   6   6         66.87         65.66         2.92 o                         
   5   6   6         80.70         71.67         4.40 o                         
   6   6   6          9.89         11.50         3.39 o                         
  -7   7   6         11.61          7.36        18.07 o                         
  -6   7   6          0.08          1.77         4.01 o                         
  -5   7   6          1.10          0.53         2.02 o                         
  -4   7   6        159.87        147.06         3.11 o                         
  -3   7   6         87.78         82.04         2.56 o                         
  -2   7   6          4.17         10.21         1.64 o                         
  -1   7   6       1917.57       1970.58        22.39 o                         
   0   7   6        151.35        152.74         2.52 o                         
   1   7   6        202.15        231.58         3.43 o                         
   2   7   6        287.33        261.94         3.75 o                         
   3   7   6          5.87          2.07         3.68 o                         
   4   7   6          3.77          9.11         2.02 o                         
   5   7   6          0.81          1.63         2.80 o                         
   6   7   6          4.93          0.86         3.47 o                         
  -7   8   6         39.73         47.25        19.13 o                         
  -6   8   6         13.71         18.76         5.41 o                         
  -5   8   6          8.72          9.21         1.62 o                         
  -4   8   6         13.24         23.22         1.77 o                         
  -3   8   6        160.94        159.15         3.75 o                         
  -2   8   6          3.81          2.78         1.08 o                         
  -1   8   6        256.33        252.98         3.40 o                         
   0   8   6        885.81        863.47        10.96 o                         
   1   8   6        226.26        259.12         3.81 o                         
   2   8   6        239.29        252.16         3.73 o                         
   3   8   6        107.22         89.15         3.34 o                         
   4   8   6        173.45        133.91         4.14 o                         
   5   8   6         59.66         55.27         5.85 o                         
   6   8   6         14.44         18.66         5.50 o                         
  -6   9   6          7.68          9.35         2.32 o                         
  -5   9   6        154.73        152.85         3.75 o                         
  -4   9   6        372.21        340.80         6.18 o                         
  -3   9   6         42.62         33.44         1.86 o                         
  -2   9   6          5.95          3.41         0.69 o                         
  -1   9   6        484.14        518.03         6.37 o                         
   0   9   6        383.28        405.38         5.60 o                         
   1   9   6        219.55        204.92         3.30 o                         
   2   9   6         78.16         65.03         2.20 o                         
   3   9   6          0.15         -1.54         1.54 o                         
   4   9   6        142.08        116.49         4.51 o                         
   5   9   6         59.92         63.48         6.51 o                         
   6   9   6         39.77         38.58         4.65 o                         
  -6  10   6          2.34          4.87         6.28 o                         
  -5  10   6        106.16        109.07         5.59 o                         
  -4  10   6          6.73         15.60         2.73 o                         
  -3  10   6        123.79        119.50         5.37 o                         
  -2  10   6          6.78          6.96         0.81 o                         
  -1  10   6        945.84        946.35        11.16 o                         
   0  10   6         59.91         51.30         1.73 o                         
   1  10   6        674.55        613.97         8.17 o                         
   2  10   6         24.83         25.41         1.32 o                         
   3  10   6        162.17        134.76         3.18 o                         
   4  10   6        136.75        117.95         3.96 o                         
   5  10   6          6.39          7.00         3.35 o                         
   6  10   6         32.52         36.19         5.74 o                         
  -6  11   6         19.56         23.62         7.22 o                         
  -5  11   6         53.15         57.33         3.25 o                         
  -4  11   6          5.55          4.45         1.94 o                         
  -3  11   6         47.50         41.70         2.54 o                         
  -2  11   6          0.53         -0.49         0.87 o                         
  -1  11   6          5.40          3.30         1.07 o                         
   0  11   6         91.67         82.00         2.40 o                         
   1  11   6        231.89        267.52         4.19 o                         
   2  11   6        285.01        283.48         6.27 o                         
   3  11   6         27.25         25.49         2.13 o                         
   4  11   6          1.19          9.02         2.39 o                         
   5  11   6         18.63         25.18         4.60 o                         
   6  11   6         27.13         28.47         6.12 o                         
  -6  12   6         36.93         48.62        11.96 o                         
  -5  12   6         56.89         57.66         3.23 o                         
  -4  12   6        255.23        257.49         6.53 o                         
  -3  12   6        177.70        163.91         4.28 o                         
  -2  12   6        227.64        218.22         4.94 o                         
  -1  12   6        138.77        134.12         2.55 o                         
   0  12   6         23.12         17.35         1.68 o                         
   1  12   6       2024.62       1974.04        24.55 o                         
   2  12   6        186.57        182.71         3.52 o                         
   3  12   6         93.34         83.19         3.11 o                         
   4  12   6         18.56         23.71         2.86 o                         
   5  12   6         12.06          9.21         4.65 o                         
   6  12   6          0.03          8.50         9.83 o                         
  -6  13   6          0.27          5.08         7.59 o                         
  -5  13   6          2.77          3.31         3.45 o                         
  -4  13   6          0.06         -0.24         2.57 o                         
  -3  13   6         31.06         37.75         2.59 o                         
  -2  13   6          0.00          2.74         1.25 o                         
  -1  13   6        255.52        265.45         4.05 o                         
   0  13   6        136.33        123.21         2.92 o                         
   1  13   6         22.08         39.65         3.93 o                         
   2  13   6        166.93        172.93         4.34 o                         
   3  13   6         39.60         38.24         2.51 o                         
   4  13   6          7.92          5.38         1.72 o                         
   5  13   6         16.74         13.64         5.98 o                         
  -5  14   6          3.96          7.98         4.60 o                         
  -4  14   6        290.92        286.59         6.06 o                         
  -3  14   6         57.77         60.62         4.60 o                         
  -2  14   6          1.69         -0.63         1.24 o                         
  -1  14   6         23.23         15.18         1.62 o                         
   0  14   6         88.35         79.13         4.25 o                         
   1  14   6        473.94        459.61         6.78 o                         
   2  14   6         21.12         28.92         2.25 o                         
   3  14   6          1.51          4.71         2.23 o                         
   4  14   6         27.20         30.87         2.10 o                         
   5  14   6        106.87        119.86         8.91 o                         
  -5  15   6          0.40          0.90         7.03 o                         
  -4  15   6        128.08        141.81         6.33 o                         
  -3  15   6          7.26          5.20         2.70 o                         
  -2  15   6          1.26          2.69         1.67 o                         
  -1  15   6         95.16         60.38         2.52 o                         
   0  15   6          1.21         -1.78         1.78 o                         
   1  15   6        852.95        843.06        12.64 o                         
   2  15   6        273.23        247.36         5.33 o                         
   3  15   6        160.11        172.06         5.09 o                         
   4  15   6         32.58         34.35         2.88 o                         
   5  15   6          0.10          0.00         6.39 o                         
  -5  16   6         13.35         23.67         7.86 o                         
  -4  16   6        100.40        103.81         6.80 o                         
  -3  16   6          6.45          8.56         3.57 o                         
  -2  16   6         51.44         56.78         2.48 o                         
  -1  16   6          0.76          2.00         1.84 o                         
   0  16   6        253.84        229.41         5.28 o                         
   1  16   6          9.40          8.39         2.29 o                         
   2  16   6         11.56         12.96         2.32 o                         
   3  16   6          3.31          1.05         3.56 o                         
   4  16   6         55.91         61.39         4.28 o                         
   5  16   6          1.16         -1.90         7.23 o                         
  -5  17   6         12.39         20.77        10.50 o                         
  -4  17   6         23.44         39.96        10.63 o                         
  -3  17   6         21.93         23.43         4.41 o                         
  -2  17   6        196.59        194.19         3.91 o                         
  -1  17   6          2.18          2.72         2.02 o                         
   0  17   6         48.59         48.40         3.40 o                         
   1  17   6        105.50        117.91         3.76 o                         
   2  17   6         48.71         52.21         3.23 o                         
   3  17   6         29.28         44.01         8.43 o                         
   4  17   6          9.78         16.81         6.67 o                         
  -4  18   6        115.71        116.57        11.03 o                         
  -3  18   6         17.95         29.28         5.21 o                         
  -2  18   6          2.80          3.55         2.45 o                         
  -1  18   6          1.03          0.91         2.66 o                         
   0  18   6         61.70         62.84         3.50 o                         
   1  18   6          2.25          6.59         2.89 o                         
   2  18   6          0.04         -0.29         3.21 o                         
   3  18   6          0.31          1.25         4.58 o                         
   4  18   6          0.83          8.99         7.22 o                         
  -4  19   6         23.96         39.00         7.61 o                         
  -3  19   6         15.85         12.70         6.73 o                         
  -2  19   6         76.18         65.94         5.93 o                         
  -1  19   6          0.06          4.93         3.27 o                         
   0  19   6         74.62         77.16         4.26 o                         
   1  19   6          0.11          4.25         3.77 o                         
   2  19   6         41.88         46.63         3.92 o                         
   3  19   6          6.14          2.72         5.38 o                         
  -3  20   6          3.23         10.89        10.36 o                         
  -2  20   6          0.13          6.04        15.15 o                         
  -1  20   6         23.02         30.82         6.38 o                         
   0  20   6          2.26          5.31         3.99 o                         
   1  20   6         55.29         57.66         4.55 o                         
   2  20   6         38.38         39.36         5.28 o                         
   3  20   6          0.68          3.38         6.12 o                         
  -2  21   6          1.17         21.26         9.57 o                         
  -1  21   6        201.83        223.62         9.17 o                         
   0  21   6          8.68         12.48         5.08 o                         
   1  21   6         13.24         21.82         4.81 o                         
   2  21   6          7.79          8.98         7.00 o                         
  -2  22   6         14.09         39.33        13.55 o                         
  -1  22   6          3.32          6.38         9.03 o                         
   0  22   6         49.13         59.60         6.40 o                         
   1  22   6          3.70         39.22        15.63 o                         
  -7   0   7         25.12         15.94         6.11 o                         
  -5   0   7          8.05         12.87         2.16 o                         
  -3   0   7         46.49         59.44         2.06 o                         
  -1   0   7       4115.13       4500.77        67.89 o                         
   1   0   7       2949.01       3181.39        48.26 o                         
   3   0   7        179.53        183.03         4.02 o                         
   5   0   7          8.23          8.50         3.72 o                         
   7   0   7          0.18          0.80         8.50 o                         
  -7   1   7         22.06         23.85         4.69 o                         
  -6   1   7         60.53         59.49         2.45 o                         
  -5   1   7         39.85         45.67         2.76 o                         
  -4   1   7          1.22         -1.14         1.73 o                         
  -3   1   7         22.25         28.95         1.39 o                         
  -2   1   7         18.01         22.11         0.87 o                         
  -1   1   7       4040.61       4539.51        48.36 o                         
   0   1   7       9133.36       9957.48       105.29 o                         
   1   1   7       1140.13       1283.01        13.62 o                         
   2   1   7        590.32        592.37         7.52 o                         
   3   1   7         97.91         82.86         1.61 o                         
   4   1   7        104.31         99.79         5.02 o                         
   5   1   7         76.00         73.04         2.56 o                         
   6   1   7         10.10         10.17         3.85 o                         
   7   1   7         72.64         81.84         9.83 o                         
  -7   2   7          8.89          9.35         4.87 o                         
  -6   2   7         28.03         25.05         1.67 o                         
  -5   2   7        376.45        397.44         6.16 o                         
  -4   2   7        379.86        355.24         5.44 o                         
  -3   2   7         36.85         32.52         1.32 o                         
  -2   2   7        527.86        539.80         6.44 o                         
  -1   2   7        682.20        709.80         7.74 o                         
   0   2   7        271.11        252.18         3.01 o                         
   1   2   7         58.90         61.00         1.22 o                         
   2   2   7         83.09         80.82         1.41 o                         
   3   2   7         47.55         47.93         1.51 o                         
   4   2   7          8.54         14.44         1.38 o                         
   5   2   7          2.56          1.80         1.72 o                         
   6   2   7         61.57         81.26         5.90 o                         
   7   2   7          0.00         -8.77         8.77 o                         
  -7   3   7         16.60         14.32         6.64 o                         
  -6   3   7          0.24         -1.52         1.52 o                         
  -5   3   7         28.41         26.30         2.98 o                         
  -4   3   7         67.37         54.81         1.75 o                         
  -3   3   7        203.02        217.92         3.53 o                         
  -2   3   7       1805.24       1880.03        23.03 o                         
  -1   3   7       2995.59       3258.04        34.63 o                         
   0   3   7        697.44        721.38         7.86 o                         
   1   3   7       2634.35       2887.55        32.94 o                         
   2   3   7         11.98         18.04         0.85 o                         
   3   3   7         93.67         89.52         1.93 o                         
   4   3   7        601.09        598.08         9.59 o                         
   5   3   7         29.65         31.64         2.26 o                         
   6   3   7          0.37          5.15         1.79 o                         
   7   3   7          5.70          6.38         8.77 o                         
  -7   4   7         53.55         48.99         6.29 o                         
  -6   4   7         58.13         39.65         3.86 o                         
  -5   4   7         23.21         17.46         2.24 o                         
  -4   4   7        154.39        161.03         2.78 o                         
  -3   4   7         49.89         40.27         1.42 o                         
  -2   4   7          3.81         28.17         3.45 o                         
  -1   4   7        516.46        510.93         6.12 o                         
   0   4   7         40.99         37.64         1.03 o                         
   1   4   7        666.76        766.58         9.65 o                         
   2   4   7         46.77         49.10         1.29 o                         
   3   4   7        704.63        664.60         8.45 o                         
   4   4   7          8.41         10.88         1.54 o                         
   5   4   7         60.53         59.46         3.68 o                         
   6   4   7         13.13         10.21         3.19 o                         
  -7   5   7          8.12          3.45         8.77 o                         
  -6   5   7          6.40          2.25         1.24 o                         
  -5   5   7          6.06          2.13         2.34 o                         
  -4   5   7         89.17         85.84         1.97 o                         
  -3   5   7         40.92         29.00         1.39 o                         
  -2   5   7        152.44        170.52         2.72 o                         
  -1   5   7        118.16        107.62         1.81 o                         
   0   5   7        564.70        545.46         7.03 o                         
   1   5   7        332.05        340.09         4.64 o                         
   2   5   7         53.36         66.57         1.38 o                         
   3   5   7          0.13         -0.85         0.85 o                         
   4   5   7        410.71        414.03         7.10 o                         
   5   5   7         15.84         20.70         2.42 o                         
   6   5   7          0.02         -0.27         3.05 o                         
  -7   6   7         57.33         56.39         8.27 o                         
  -6   6   7         21.33         21.23         1.69 o                         
  -5   6   7         31.68         23.93         1.65 o                         
  -4   6   7          0.92         -0.63         1.05 o                         
  -3   6   7         31.79         23.78         1.24 o                         
  -2   6   7          7.95         10.77         1.54 o                         
  -1   6   7         58.44         66.48         2.07 o                         
   0   6   7        499.49        527.48         6.89 o                         
   1   6   7         90.07         85.14         1.75 o                         
   2   6   7         39.90         38.85         1.28 o                         
   3   6   7          5.65          4.02         1.27 o                         
   4   6   7        210.71        182.90         4.67 o                         
   5   6   7         17.94         17.65         2.54 o                         
   6   6   7        120.02        135.95         6.95 o                         
  -7   7   7         44.77         28.46         8.13 o                         
  -6   7   7         43.76         41.76         2.99 o                         
  -5   7   7          0.54         -0.70         1.29 o                         
  -4   7   7        381.44        348.31         5.67 o                         
  -3   7   7        433.58        419.92         6.44 o                         
  -2   7   7       1462.79       1527.54        19.02 o                         
  -1   7   7        364.61        387.99         4.60 o                         
   0   7   7         37.33         36.89         1.39 o                         
   1   7   7          7.41         10.65         0.97 o                         
   2   7   7        524.36        524.35         6.92 o                         
   3   7   7        185.50        200.43         3.34 o                         
   4   7   7          0.94         -1.95         1.95 o                         
   5   7   7          1.90          1.17         2.48 o                         
   6   7   7          3.93          2.67         3.58 o                         
  -7   8   7          8.06         -4.52        12.49 o                         
  -6   8   7          0.25          0.31         2.52 o                         
  -5   8   7          0.02         -0.77         1.70 o                         
  -4   8   7         38.91         59.52         4.23 o                         
  -3   8   7         29.25         22.58         2.20 o                         
  -2   8   7        121.64        122.39         1.97 o                         
  -1   8   7        453.47        447.53         5.26 o                         
   0   8   7        303.93        320.92         3.97 o                         
   1   8   7         80.16         95.82         2.05 o                         
   2   8   7        605.45        596.28         7.81 o                         
   3   8   7        103.36         81.18         1.65 o                         
   4   8   7          0.01          0.20         2.06 o                         
   5   8   7         12.72         15.22         3.49 o                         
   6   8   7         33.11         40.83         5.84 o                         
  -6   9   7         10.54         10.52         3.43 o                         
  -5   9   7          7.96          8.63         2.01 o                         
  -4   9   7        926.68        935.68        13.50 o                         
  -3   9   7          5.62          4.70         1.90 o                         
  -2   9   7         39.86         33.58         1.19 o                         
  -1   9   7        332.00        355.41         4.63 o                         
   0   9   7          3.41         11.64         1.17 o                         
   1   9   7          3.53          2.52         1.13 o                         
   2   9   7       1272.21       1296.44        17.73 o                         
   3   9   7        281.04        238.29         3.62 o                         
   4   9   7         20.99         16.57         2.54 o                         
   5   9   7         44.97         47.20         4.40 o                         
   6   9   7         21.96         22.58         6.51 o                         
  -6  10   7          0.80         -3.25         6.46 o                         
  -5  10   7         19.63         17.51         2.54 o                         
  -4  10   7        496.93        485.11         9.82 o                         
  -3  10   7          1.73          0.94         2.64 o                         
  -2  10   7        157.07        157.30         2.48 o                         
  -1  10   7         62.08         62.29         1.70 o                         
   0  10   7        123.21        106.37         2.16 o                         
   1  10   7        224.61        195.34         4.22 o                         
   2  10   7        191.00        161.73         2.99 o                         
   3  10   7        170.85        158.36         2.75 o                         
   4  10   7          0.65         -0.03         3.72 o                         
   5  10   7         13.22         17.73         4.15 o                         
   6  10   7         71.64         80.72         6.83 o                         
  -6  11   7          6.79         11.14         6.94 o                         
  -5  11   7         31.11         32.86         3.15 o                         
  -4  11   7         21.35         21.94         2.34 o                         
  -3  11   7          8.25          6.05         1.77 o                         
  -2  11   7         10.02          7.66         0.98 o                         
  -1  11   7         13.65         17.72         1.39 o                         
   0  11   7        246.11        246.54         4.52 o                         
   1  11   7        225.58        209.75         3.63 o                         
   2  11   7        340.46        306.41         4.40 o                         
   3  11   7         22.97         26.24         1.35 o                         
   4  11   7        141.30        108.84         4.27 o                         
   5  11   7        133.46        146.76         7.66 o                         
   6  11   7          9.07         22.76         6.69 o                         
  -6  12   7         92.28         91.57         8.89 o                         
  -5  12   7         26.24         21.59         3.13 o                         
  -4  12   7         31.57         37.78         3.66 o                         
  -3  12   7          0.81          0.55         1.77 o                         
  -2  12   7         40.15         56.11         2.74 o                         
  -1  12   7         10.81         12.11         1.26 o                         
   0  12   7         12.90         13.45         1.51 o                         
   1  12   7       1686.46       1747.60        21.86 o                         
   2  12   7        251.43        240.99         4.01 o                         
   3  12   7         34.12         36.33         1.61 o                         
   4  12   7         36.78         45.03         3.27 o                         
   5  12   7         76.18         88.32        11.69 o                         
  -6  13   7          4.26         15.50        12.36 o                         
  -5  13   7         23.81         24.14         4.30 o                         
  -4  13   7          6.06         12.05         2.61 o                         
  -3  13   7         88.11        104.20         6.84 o                         
  -2  13   7        556.82        499.65         7.93 o                         
  -1  13   7        253.80        241.77         3.85 o                         
   0  13   7         46.52         42.32         2.16 o                         
   1  13   7          2.39         10.88         1.81 o                         
   2  13   7        301.09        278.26         4.34 o                         
   3  13   7          5.72          4.25         1.43 o                         
   4  13   7          9.08         13.80         3.66 o                         
   5  13   7          1.18          6.40         7.44 o                         
  -5  14   7          2.30          3.56         4.73 o                         
  -4  14   7          3.41         13.62         3.99 o                         
  -3  14   7         14.39         11.22         2.55 o                         
  -2  14   7        111.18         91.86         2.52 o                         
  -1  14   7        203.00        179.71         3.32 o                         
   0  14   7        152.82        148.40         8.60 o                         
   1  14   7        209.19        228.55         6.40 o                         
   2  14   7        120.87        105.90         2.95 o                         
   3  14   7          5.95          3.42         1.35 o                         
   4  14   7          5.43          9.09         4.07 o                         
   5  14   7          2.71         13.04        10.23 o                         
  -5  15   7         46.69         49.60         8.05 o                         
  -4  15   7         11.23         15.36         3.71 o                         
  -3  15   7         10.82         13.34         2.83 o                         
  -2  15   7         65.82         79.97         2.52 o                         
  -1  15   7         27.42         21.86         1.93 o                         
   0  15   7         13.61         11.85         2.15 o                         
   1  15   7         53.16         82.43         8.75 o                         
   2  15   7          5.46          7.37         1.80 o                         
   3  15   7         13.35         11.40         1.55 o                         
   4  15   7         20.77         27.50         5.09 o                         
   5  15   7         11.71         18.32         6.86 o                         
  -5  16   7          2.17         12.97         8.21 o                         
  -4  16   7         20.97         32.25         4.30 o                         
  -3  16   7          6.25          6.72         3.50 o                         
  -2  16   7         40.94         40.70         2.12 o                         
  -1  16   7         59.43         46.54         2.26 o                         
   0  16   7          1.33         -1.80         2.00 o                         
   1  16   7         95.35         89.82         3.33 o                         
   2  16   7         11.31         12.57         2.14 o                         
   3  16   7          0.96          4.40         2.50 o                         
   4  16   7         36.17         30.79         5.90 o                         
  -5  17   7          3.58          8.96         8.89 o                         
  -4  17   7        293.65        301.55         8.60 o                         
  -3  17   7         24.22         27.71         4.47 o                         
  -2  17   7          5.53          9.24         2.15 o                         
  -1  17   7        102.87         95.27         3.26 o                         
   0  17   7          6.80          6.78         2.64 o                         
   1  17   7         17.76         18.82         2.51 o                         
   2  17   7         34.17         40.02         2.69 o                         
   3  17   7         16.28         22.21         2.91 o                         
   4  17   7          2.59          6.32         6.67 o                         
  -4  18   7          3.03         19.42         6.09 o                         
  -3  18   7         11.94         13.05         5.45 o                         
  -2  18   7          0.07          5.99         2.36 o                         
  -1  18   7         28.60         28.01         2.56 o                         
   0  18   7         60.24         56.98         3.12 o                         
   1  18   7        102.40        104.55         5.83 o                         
   2  18   7         10.62         14.15         3.02 o                         
   3  18   7         19.34         23.47         4.92 o                         
   4  18   7        153.08        133.53        10.63 o                         
  -4  19   7          6.20         13.39         7.84 o                         
  -3  19   7         14.01          9.76         7.11 o                         
  -2  19   7        187.84        189.39         9.41 o                         
  -1  19   7         39.99         29.20         3.89 o                         
   0  19   7          1.27          0.92         3.18 o                         
   1  19   7         16.19         20.63         3.94 o                         
   2  19   7         42.83         41.54         3.66 o                         
   3  19   7          7.01         15.17         5.59 o                         
  -3  20   7          2.01         10.10        10.89 o                         
  -2  20   7         47.41         36.14         5.85 o                         
  -1  20   7         10.04         16.46         4.33 o                         
   0  20   7          0.06         -4.12         5.02 o                         
   1  20   7         24.71         30.26         4.79 o                         
   2  20   7         34.13         43.05         4.78 o                         
   3  20   7          0.42          3.81         6.27 o                         
  -2  21   7         90.37        158.36        16.74 o                         
  -1  21   7          4.75         32.42        10.36 o                         
   0  21   7         16.72         13.33         5.62 o                         
   1  21   7         33.74         43.67         5.16 o                         
   2  21   7         20.63         18.02         6.57 o                         
  -1  22   7        131.21        172.93        13.58 o                         
   0  22   7          0.99          5.10         7.07 o                         
   1  22   7         99.49        138.21        13.83 o                         
  -6   0   8         13.45         16.10         2.49 o                         
  -4   0   8        399.27        373.01         9.00 o                         
  -2   0   8        229.67        247.53         4.26 o                         
   0   0   8       5091.23       5435.45        82.10 o                         
   2   0   8          3.09         11.13         1.12 o                         
   4   0   8        498.91        461.44        16.81 o                         
   6   0   8          2.42         -4.52         5.85 o                         
  -7   1   8         69.12         84.10         8.80 o                         
  -6   1   8        123.22        122.67         3.08 o                         
  -5   1   8        509.22        494.80         8.28 o                         
  -4   1   8         10.14         10.17         1.17 o                         
  -3   1   8        466.52        436.30         5.90 o                         
  -2   1   8         99.33         77.69         1.83 o                         
  -1   1   8         79.84         77.00         1.34 o                         
   0   1   8        106.30        109.04         1.92 o                         
   1   1   8        103.20         84.98         1.40 o                         
   2   1   8        512.35        540.85         6.44 o                         
   3   1   8        350.26        364.01         4.91 o                         
   4   1   8        219.52        208.45         4.29 o                         
   5   1   8         87.91         90.60         3.06 o                         
   6   1   8         22.83         26.60         4.60 o                         
  -7   2   8          1.77         12.27         5.10 o                         
  -6   2   8         33.43         31.65         2.25 o                         
  -5   2   8         42.51         51.34         5.71 o                         
  -4   2   8        287.73        292.93         4.75 o                         
  -3   2   8          1.62          2.45         0.84 o                         
  -2   2   8       1176.15       1265.93        14.56 o                         
  -1   2   8        250.00        239.73         2.94 o                         
   0   2   8        421.44        457.12         5.15 o                         
   1   2   8       1420.70       1578.60        16.78 o                         
   2   2   8        785.51        852.93         9.88 o                         
   3   2   8        506.97        483.98         6.30 o                         
   4   2   8        265.38        250.93         5.80 o                         
   5   2   8         10.75          8.65         1.95 o                         
   6   2   8        280.41        342.91        10.23 o                         
  -7   3   8         15.10         22.83         5.90 o                         
  -6   3   8         15.07         12.30         1.86 o                         
  -5   3   8         85.75         82.64         3.19 o                         
  -4   3   8         35.60         33.56         1.85 o                         
  -3   3   8        212.44        207.11         3.51 o                         
  -2   3   8        259.65        326.96         6.69 o                         
  -1   3   8         39.53         44.37         1.09 o                         
   0   3   8         75.90         77.22         1.35 o                         
   1   3   8          0.00          0.91         1.01 o                         
   2   3   8         12.13         17.18         0.87 o                         
   3   3   8         42.30         37.05         1.53 o                         
   4   3   8          0.47          2.14         1.37 o                         
   5   3   8         30.11         35.01         2.58 o                         
   6   3   8         28.09         24.72         2.08 o                         
  -7   4   8         12.55         17.43         6.57 o                         
  -6   4   8         17.27         16.31         1.81 o                         
  -5   4   8          6.27          4.21         1.32 o                         
  -4   4   8         53.57         53.94         1.82 o                         
  -3   4   8          0.93          2.60         0.78 o                         
  -2   4   8      10487.56      11256.08       137.65 o                         
  -1   4   8       3135.58       3394.43        36.04 o                         
   0   4   8        127.40        125.96         1.83 o                         
   1   4   8       1128.69       1308.27        14.98 o                         
   2   4   8        289.45        305.06         4.22 o                         
   3   4   8        264.70        256.10         3.72 o                         
   4   4   8         40.82         48.08         2.38 o                         
   5   4   8         13.25         12.13         2.33 o                         
   6   4   8          0.08          2.45         3.43 o                         
  -7   5   8         12.01         12.05         6.86 o                         
  -6   5   8          7.73          2.54         2.34 o                         
  -5   5   8         10.18          9.55         1.21 o                         
  -4   5   8        215.92        204.51         3.45 o                         
  -3   5   8        183.08        174.39         3.17 o                         
  -2   5   8         69.22         85.80         2.84 o                         
  -1   5   8        219.89        248.97         3.32 o                         
   0   5   8         48.73         39.09         1.31 o                         
   1   5   8        439.85        396.70         5.33 o                         
   2   5   8        809.71        831.94        10.54 o                         
   3   5   8        217.57        230.30         3.46 o                         
   4   5   8        513.52        447.88         8.13 o                         
   5   5   8         21.65         22.34         2.55 o                         
   6   5   8          8.20          9.64         3.49 o                         
  -7   6   8         80.44         73.10         8.13 o                         
  -6   6   8          1.74          0.13         2.15 o                         
  -5   6   8         27.08         28.99         1.88 o                         
  -4   6   8         28.05         33.56         1.74 o                         
  -3   6   8        195.96        192.45         3.48 o                         
  -2   6   8        962.41       1023.97        11.90 o                         
  -1   6   8        766.59        808.95         9.52 o                         
   0   6   8        274.95        280.53         4.03 o                         
   1   6   8        687.38        804.90        10.25 o                         
   2   6   8        253.37        212.61         3.02 o                         
   3   6   8        461.07        431.30         5.86 o                         
   4   6   8          7.19         11.83         1.74 o                         
   5   6   8         43.54         48.25         3.56 o                         
   6   6   8         11.41          6.57         4.52 o                         
  -7   7   8         55.49         51.10         8.51 o                         
  -6   7   8          1.32          0.51         3.30 o                         
  -5   7   8         29.43         25.63         2.12 o                         
  -4   7   8          4.80          6.85         1.34 o                         
  -3   7   8        100.28        100.26         2.53 o                         
  -2   7   8        184.29        191.46         3.85 o                         
  -1   7   8          8.42          9.81         0.88 o                         
   0   7   8          0.40          0.43         1.22 o                         
   1   7   8        837.48        849.23        10.01 o                         
   2   7   8        259.92        234.89         3.35 o                         
   3   7   8        243.62        250.75         3.43 o                         
   4   7   8          2.53         -1.16         1.86 o                         
   5   7   8         51.83         59.14         3.40 o                         
   6   7   8          0.26          0.16         5.71 o                         
  -6   8   8          1.83          2.43         4.64 o                         
  -5   8   8         72.99         74.45         3.03 o                         
  -4   8   8         55.52         83.92         4.18 o                         
  -3   8   8          2.55          0.27         1.29 o                         
  -2   8   8         37.92         49.13         1.40 o                         
  -1   8   8        510.51        489.99         5.71 o                         
   0   8   8         31.86         37.60         1.70 o                         
   1   8   8         88.82         85.15         1.83 o                         
   2   8   8        511.60        535.73         7.13 o                         
   3   8   8          6.74          1.87         0.90 o                         
   4   8   8         91.20         64.28         3.57 o                         
   5   8   8         44.89         60.16         3.67 o                         
   6   8   8         76.34         85.24         7.64 o                         
  -6   9   8          1.34         -1.86         7.95 o                         
  -5   9   8         17.43         15.95         2.20 o                         
  -4   9   8        633.94        669.27        12.13 o                         
  -3   9   8         72.05         58.25         2.88 o                         
  -2   9   8          3.60          0.53         0.71 o                         
  -1   9   8          0.69         -0.89         0.89 o                         
   0   9   8        122.88        108.07         2.03 o                         
   1   9   8        433.88        416.52         5.38 o                         
   2   9   8         10.25         10.73         1.20 o                         
   3   9   8         11.15          5.72         1.04 o                         
   4   9   8         74.09         68.36         4.19 o                         
   5   9   8         10.08          7.00         3.06 o                         
   6   9   8         15.77         16.74         5.81 o                         
  -6  10   8          0.97         -3.21         6.54 o                         
  -5  10   8         52.86         50.08         3.14 o                         
  -4  10   8         97.81        112.19         7.22 o                         
  -3  10   8          3.98          0.44         2.32 o                         
  -2  10   8          1.38         -0.06         0.87 o                         
  -1  10   8        124.77        131.36         2.29 o                         
   0  10   8        273.41        243.05         3.92 o                         
   1  10   8        270.50        255.48         3.78 o                         
   2  10   8        340.43        341.90         5.07 o                         
   3  10   8          3.68          3.39         1.08 o                         
   4  10   8        104.52         84.94         6.47 o                         
   5  10   8          0.09          1.48         3.16 o                         
   6  10   8          2.38         12.29         6.10 o                         
  -6  11   8          4.18          1.33        10.10 o                         
  -5  11   8        133.05        126.37         4.74 o                         
  -4  11   8         76.70         75.50         3.58 o                         
  -3  11   8         58.00         63.22         2.71 o                         
  -2  11   8          1.76          2.20         0.99 o                         
  -1  11   8        403.49        395.65         5.30 o                         
   0  11   8         11.27          9.38         1.32 o                         
   1  11   8         30.27         48.13         2.13 o                         
   2  11   8          2.12         -1.34         1.34 o                         
   3  11   8         82.37         65.75         2.44 o                         
   4  11   8         28.31         33.10         3.04 o                         
   5  11   8          2.40          7.25         3.51 o                         
   6  11   8         59.90        104.16        14.08 o                         
  -6  12   8          0.34         -0.72         9.70 o                         
  -5  12   8         46.31         55.76         5.10 o                         
  -4  12   8          3.10         -0.51         2.57 o                         
  -3  12   8          5.22          8.09         2.53 o                         
  -2  12   8        242.65        250.35         3.59 o                         
  -1  12   8        258.37        244.09         4.24 o                         
   0  12   8         27.62         30.25         1.79 o                         
   1  12   8       1796.59       1761.66        20.47 o                         
   2  12   8         19.27         16.16         1.59 o                         
   3  12   8         86.84         83.25         2.27 o                         
   4  12   8          6.48          5.26         2.96 o                         
   5  12   8          0.04          4.34         4.41 o                         
  -6  13   8         33.26         42.34         8.91 o                         
  -5  13   8         74.06         75.73         4.80 o                         
  -4  13   8          4.23          2.29         2.47 o                         
  -3  13   8          0.78          7.19         2.90 o                         
  -2  13   8         96.33         92.35         2.46 o                         
  -1  13   8         65.74         65.70         2.27 o                         
   0  13   8         47.45         40.13         2.08 o                         
   1  13   8         21.64         23.33         1.82 o                         
   2  13   8         72.36         66.88         2.50 o                         
   3  13   8          2.67          0.92         1.35 o                         
   4  13   8          7.91          8.30         3.86 o                         
   5  13   8         45.59         46.74         9.46 o                         
  -5  14   8          0.01          2.84         4.38 o                         
  -4  14   8         58.16         67.05         5.41 o                         
  -3  14   8          4.27          7.14         2.50 o                         
  -2  14   8        102.36         90.85         2.60 o                         
  -1  14   8        243.43        206.52         3.67 o                         
   0  14   8        654.96        646.48         8.33 o                         
   1  14   8       1264.87       1249.82        14.96 o                         
   2  14   8          0.83         -1.64         1.64 o                         
   3  14   8         39.96         31.99         1.98 o                         
   4  14   8         34.32         32.47         5.56 o                         
   5  14   8          0.72          1.50         8.10 o                         
  -5  15   8          0.74          4.83         7.19 o                         
  -4  15   8          7.72          9.37         3.78 o                         
  -3  15   8        111.94        113.76         4.52 o                         
  -2  15   8        101.19         86.47         2.86 o                         
  -1  15   8        105.01         87.84         3.92 o                         
   0  15   8          0.33         -1.00         1.69 o                         
   1  15   8        323.83        337.42         6.01 o                         
   2  15   8         92.48         93.16         3.18 o                         
   3  15   8        205.96        206.02         4.87 o                         
   4  15   8         45.18         54.57         6.76 o                         
   5  15   8         17.49         16.47         7.52 o                         
  -5  16   8         14.00         16.38         8.35 o                         
  -4  16   8        109.71         99.27         5.98 o                         
  -3  16   8         44.78         49.33         4.07 o                         
  -2  16   8          0.39          0.06         1.91 o                         
  -1  16   8          0.14         -0.29         1.82 o                         
   0  16   8         92.44         79.75         3.26 o                         
   1  16   8          0.51          2.85         2.36 o                         
   2  16   8          3.39          6.87         2.20 o                         
   3  16   8         91.60         93.16         3.31 o                         
   4  16   8         58.97         86.45         8.37 o                         
  -4  17   8         46.06         58.33         6.00 o                         
  -3  17   8          4.96          8.56         3.92 o                         
  -2  17   8         98.29         86.92         3.44 o                         
  -1  17   8         71.57         71.95         4.90 o                         
   0  17   8          4.33          7.46         2.30 o                         
   1  17   8          0.55         -2.41         2.41 o                         
   2  17   8         98.64         96.67         6.13 o                         
   3  17   8         27.88         30.36         2.99 o                         
   4  17   8         24.20         37.95         7.11 o                         
  -4  18   8         50.14         53.22         8.55 o                         
  -3  18   8          2.45          8.13         4.53 o                         
  -2  18   8        106.14        103.93         3.85 o                         
  -1  18   8         43.91         41.84         3.29 o                         
   0  18   8         20.08         21.39         3.10 o                         
   1  18   8         16.78         18.32         3.21 o                         
   2  18   8         24.43         28.56         3.40 o                         
   3  18   8         15.44         17.57         4.88 o                         
   4  18   8         21.17         19.40        11.69 o                         
  -4  19   8          6.92         10.63        12.22 o                         
  -3  19   8          0.69          3.10        11.29 o                         
  -2  19   8         12.61         24.79         3.66 o                         
  -1  19   8          8.18          3.84         4.25 o                         
   0  19   8         21.92         12.37         3.47 o                         
   1  19   8         40.33         50.14         3.87 o                         
   2  19   8          2.38          7.18         3.62 o                         
   3  19   8          5.76         21.69         5.84 o                         
  -3  20   8          1.53         15.63         8.81 o                         
  -2  20   8        208.70        256.14        16.74 o                         
  -1  20   8         65.55         68.06         4.82 o                         
   0  20   8          5.84          0.22         5.91 o                         
   1  20   8         14.91         26.73         4.13 o                         
   2  20   8          2.17         -0.73         5.71 o                         
   3  20   8          1.89         -1.59        11.43 o                         
  -2  21   8         19.28         52.08        12.22 o                         
  -1  21   8         18.23         30.27        12.02 o                         
   0  21   8          1.59         12.06         7.43 o                         
   1  21   8         16.00         31.27         5.77 o                         
   2  21   8          7.07         17.88         5.62 o                         
  -1  22   8         46.76         60.42         8.92 o                         
   0  22   8          6.82          9.86         6.60 o                         
   1  22   8         21.34         47.09         6.80 o                         
  -7   0   9         60.09         59.52         8.24 o                         
  -5   0   9         24.08         29.94         2.70 o                         
  -3   0   9        118.05        102.00         2.93 o                         
  -1   0   9       3829.26       3988.37        59.88 o                         
   1   0   9       1953.25       2026.97        30.32 o                         
   3   0   9        730.60        739.93        13.34 o                         
   5   0   9         54.90         63.50         6.64 o                         
  -7   1   9          0.97          1.59         5.45 o                         
  -6   1   9          0.03         -1.32         1.95 o                         
  -5   1   9         84.14         90.24         5.48 o                         
  -4   1   9         16.70         16.05         1.28 o                         
  -3   1   9          0.31          1.45         1.01 o                         
  -2   1   9       1949.61       2014.56        21.41 o                         
  -1   1   9          0.33          0.54         0.58 o                         
   0   1   9       1431.55       1373.55        14.67 o                         
   1   1   9        165.23        181.59         2.38 o                         
   2   1   9         88.33        105.44         1.80 o                         
   3   1   9       3681.89       3608.21        43.93 o                         
   4   1   9         45.40         43.49         1.40 o                         
   5   1   9         21.43         23.50         1.95 o                         
   6   1   9         68.11         74.93         8.50 o                         
  -7   2   9         29.51         30.35         6.20 o                         
  -6   2   9          6.90          4.86         2.02 o                         
  -5   2   9         19.27         18.94         1.77 o                         
  -4   2   9          0.02          1.06         1.08 o                         
  -3   2   9        258.14        262.80         3.91 o                         
  -2   2   9         12.75         26.87         1.27 o                         
  -1   2   9          0.81          1.49         0.61 o                         
   0   2   9        395.95        432.67         4.93 o                         
   1   2   9        640.13        635.63         7.03 o                         
   2   2   9        181.34        168.53         2.41 o                         
   3   2   9       1638.53       1602.02        21.65 o                         
   4   2   9        107.83        113.86         3.61 o                         
   5   2   9          7.13          5.19         1.99 o                         
   6   2   9        111.31        128.60         7.22 o                         
  -7   3   9         35.87         39.53         6.83 o                         
  -6   3   9        121.02        120.18         3.62 o                         
  -5   3   9        103.27         99.92         3.01 o                         
  -4   3   9         20.53         20.73         1.39 o                         
  -3   3   9         85.47         92.33         2.12 o                         
  -2   3   9       1104.08       1160.82        12.55 o                         
  -1   3   9        575.30        564.46         6.37 o                         
   0   3   9        287.87        290.14         3.53 o                         
   1   3   9        563.70        623.74         7.42 o                         
   2   3   9         36.21         36.38         1.39 o                         
   3   3   9        106.33         98.30         3.22 o                         
   4   3   9        351.77        328.39         5.91 o                         
   5   3   9         11.68         10.49         2.34 o                         
   6   3   9          2.40          3.53         2.13 o                         
  -7   4   9          0.00         11.98         6.38 o                         
  -6   4   9          4.71         -0.18         1.84 o                         
  -5   4   9          5.08          3.51         1.35 o                         
  -4   4   9         58.53         54.67         2.08 o                         
  -3   4   9        179.29        167.02         3.10 o                         
  -1   4   9        260.44        250.38         3.16 o                         
   0   4   9         10.62         10.20         0.76 o                         
   1   4   9        106.14        118.14         2.20 o                         
   2   4   9          6.71          6.94         0.79 o                         
   3   4   9        109.50         89.75         2.22 o                         
   4   4   9        138.45        137.60         3.95 o                         
   5   4   9          0.02         -1.27         2.26 o                         
   6   4   9        122.10        140.03         7.45 o                         
  -7   5   9         22.17         17.54        10.36 o                         
  -6   5   9          0.86         -2.04         2.04 o                         
  -5   5   9          2.15          4.16         1.37 o                         
  -4   5   9         55.79         56.58         2.05 o                         
  -3   5   9          0.90          0.79         0.98 o                         
  -2   5   9          0.04          4.50         0.71 o                         
  -1   5   9       1348.16       1387.66        15.94 o                         
   0   5   9         34.79         26.78         1.22 o                         
   1   5   9        101.89         79.99         1.78 o                         
   2   5   9         36.32         32.94         1.40 o                         
   3   5   9         18.42         15.95         1.25 o                         
   4   5   9         11.65          9.32         1.74 o                         
   5   5   9          0.16         -2.42         2.42 o                         
   6   5   9        134.46        146.66         7.90 o                         
  -7   6   9         20.77         22.05        12.36 o                         
  -6   6   9          6.49          4.89         2.76 o                         
  -5   6   9        244.56        247.91         6.38 o                         
  -4   6   9        373.44        346.32         5.20 o                         
  -3   6   9          4.14          6.24         1.86 o                         
  -2   6   9        365.19        368.72         4.35 o                         
  -1   6   9        157.29        169.81         2.74 o                         
   0   6   9        236.10        236.05         3.59 o                         
   1   6   9        242.93        266.33         3.94 o                         
   2   6   9         29.33         20.62         1.20 o                         
   3   6   9        149.20        143.77         2.36 o                         
   4   6   9          4.54          2.87         1.81 o                         
   5   6   9         18.95         13.74         2.76 o                         
   6   6   9          0.72         -2.61         4.53 o                         
  -7   7   9         23.80         17.50        16.34 o                         
  -6   7   9          2.15          1.41         6.72 o                         
  -5   7   9         15.30         29.30         3.79 o                         
  -4   7   9         32.16         33.67         2.00 o                         
  -3   7   9         78.31         56.64         2.05 o                         
  -2   7   9          0.31         -0.86         0.86 o                         
  -1   7   9         16.69         21.27         1.24 o                         
   0   7   9        227.33        209.80         3.28 o                         
   1   7   9         50.89         58.01         1.68 o                         
   2   7   9        217.72        237.69         3.42 o                         
   3   7   9         36.16         20.96         1.16 o                         
   4   7   9        157.47        134.18         3.84 o                         
   5   7   9          7.93          7.22         2.88 o                         
   6   7   9        115.43        115.14         8.36 o                         
  -6   8   9         49.96         53.25         5.86 o                         
  -5   8   9          4.20          4.10         2.49 o                         
  -4   8   9        619.26        611.95        12.01 o                         
  -3   8   9        227.58        206.98         4.34 o                         
  -2   8   9         68.41         57.20         1.43 o                         
  -1   8   9        153.29        135.38         2.22 o                         
   0   8   9          7.91          9.35         1.03 o                         
   1   8   9        285.03        272.30         3.83 o                         
   2   8   9        257.45        240.93         3.59 o                         
   3   8   9        576.58        516.05         7.78 o                         
   4   8   9         17.16         15.62         2.29 o                         
   5   8   9         72.61         63.17         3.97 o                         
   6   8   9         43.35         42.95         6.12 o                         
  -6   9   9         13.42          9.32         6.39 o                         
  -5   9   9         13.05         12.84         3.37 o                         
  -4   9   9        278.33        290.50         6.92 o                         
  -3   9   9        130.80        111.89         2.77 o                         
  -2   9   9         65.18         61.10         1.48 o                         
  -1   9   9         10.53         12.46         1.10 o                         
   0   9   9        580.48        562.57         6.60 o                         
   1   9   9          1.60          3.01         1.06 o                         
   2   9   9          5.14          2.35         1.10 o                         
   3   9   9        843.37        729.13        10.63 o                         
   4   9   9          0.08         -1.57         2.27 o                         
   5   9   9         36.37         31.31         3.70 o                         
   6   9   9         32.18         26.31         9.03 o                         
  -6  10   9          0.32          3.25         7.31 o                         
  -5  10   9          2.86          8.60         2.55 o                         
  -4  10   9         50.04         57.14         3.45 o                         
  -3  10   9        128.08        125.80         3.08 o                         
  -2  10   9        210.65        212.18         3.06 o                         
  -1  10   9         98.69         88.80         2.00 o                         
   0  10   9        127.91        113.79         2.50 o                         
   1  10   9          4.62          1.83         1.27 o                         
   2  10   9          6.98          8.79         1.33 o                         
   3  10   9          9.58         17.23         1.29 o                         
   4  10   9        143.72        116.10         4.45 o                         
   5  10   9         17.57         18.18         3.51 o                         
   6  10   9        181.37        201.47        10.85 o                         
  -6  11   9          6.23          1.51         7.42 o                         
  -5  11   9         31.56         27.50         4.08 o                         
  -4  11   9         78.13         84.87         4.67 o                         
  -3  11   9         15.55         15.03         2.04 o                         
  -2  11   9        703.55        677.47         9.18 o                         
  -1  11   9         31.90         24.13         1.34 o                         
   0  11   9          7.95          1.25         1.23 o                         
   1  11   9       2373.30       2224.89        23.90 o                         
   2  11   9          9.94          3.42         1.51 o                         
   3  11   9          1.35          2.38         1.40 o                         
   4  11   9        232.62        215.63         5.72 o                         
   5  11   9         11.18         11.83         3.77 o                         
  -6  12   9          0.02         -5.57         7.86 o                         
  -5  12   9         15.01         14.25         4.71 o                         
  -4  12   9         23.11         24.85         2.77 o                         
  -3  12   9        126.22        114.74         3.58 o                         
  -2  12   9         85.55         85.09         2.15 o                         
  -1  12   9         11.40          7.59         1.33 o                         
   0  12   9          0.13         -1.55         1.55 o                         
   1  12   9        324.91        317.82         5.14 o                         
   2  12   9          0.84         -1.35         1.48 o                         
   3  12   9          1.91          3.73         1.39 o                         
   4  12   9         12.11         13.35         3.17 o                         
   5  12   9         18.33         31.95         5.25 o                         
  -6  13   9          3.33          2.99         9.17 o                         
  -5  13   9          1.56          9.32         4.03 o                         
  -4  13   9         20.80         16.28         2.88 o                         
  -3  13   9         11.03         12.61         2.16 o                         
  -2  13   9        354.93        341.08         5.09 o                         
  -1  13   9         45.63         40.78         1.82 o                         
   0  13   9         64.25         59.13         2.37 o                         
   1  13   9         13.68         21.50         1.93 o                         
   2  13   9         17.63         14.78         1.81 o                         
   3  13   9         32.41         34.54         1.99 o                         
   4  13   9          0.08          4.46         4.08 o                         
   5  13   9         21.26         23.91         6.39 o                         
  -5  14   9        132.51        138.02         8.66 o                         
  -4  14   9         23.97         25.42         3.71 o                         
  -3  14   9          1.47          1.40         2.35 o                         
  -2  14   9         66.99         55.39         2.28 o                         
  -1  14   9         46.09         42.29         1.96 o                         
   0  14   9        333.22        333.28         4.78 o                         
   1  14   9        407.72        418.94         7.15 o                         
   2  14   9         15.29          8.76         2.03 o                         
   3  14   9         39.56         43.37         2.40 o                         
   4  14   9         20.18         30.54         4.75 o                         
   5  14   9         18.24          6.96         6.86 o                         
  -5  15   9          0.25         10.39         7.45 o                         
  -4  15   9          0.05          3.26         4.76 o                         
  -3  15   9         35.24         35.54         3.15 o                         
  -2  15   9         74.76         76.39         3.77 o                         
  -1  15   9          5.22         10.25         1.84 o                         
   0  15   9         47.55         44.78         2.13 o                         
   1  15   9        284.41        275.93         5.76 o                         
   2  15   9        204.87        199.18         4.21 o                         
   3  15   9         30.18         47.19         4.67 o                         
   4  15   9          2.85          2.18         5.71 o                         
   5  15   9          2.02         -3.15         7.38 o                         
  -5  16   9         15.77         22.47        10.63 o                         
  -4  16   9          0.02         10.54         4.51 o                         
  -3  16   9          0.20          8.33         3.48 o                         
  -2  16   9         20.37         21.33         1.92 o                         
  -1  16   9          0.75          3.27         1.87 o                         
   0  16   9         11.92         10.05         1.97 o                         
   1  16   9          0.55         -1.88         1.93 o                         
   2  16   9          9.83          6.39         2.30 o                         
   3  16   9          0.06          9.67         2.67 o                         
   4  16   9          9.41         28.43         9.83 o                         
  -4  17   9        165.45        168.30        10.42 o                         
  -3  17   9          2.51          5.34         4.10 o                         
  -2  17   9          3.09          4.97         2.13 o                         
  -1  17   9        272.59        281.87         4.78 o                         
   0  17   9        186.62        187.94         4.02 o                         
   1  17   9          0.78         -1.17         2.79 o                         
   2  17   9         13.80         12.35         3.00 o                         
   3  17   9        172.77        195.88        16.86 o                         
   4  17   9         28.16         36.23         7.78 o                         
  -4  18   9         29.02         44.47         8.74 o                         
  -3  18   9          0.00         -4.26         5.39 o                         
  -2  18   9         11.86         12.21         2.72 o                         
  -1  18   9         31.30         33.70         3.42 o                         
   0  18   9          5.07          4.64         2.82 o                         
   1  18   9         25.95         30.51         3.17 o                         
   2  18   9         30.77         32.40         3.67 o                         
   3  18   9        112.31        118.25         8.21 o                         
  -3  19   9          2.48         13.54         7.57 o                         
  -2  19   9          7.28         13.28         5.91 o                         
  -1  19   9         14.56         11.98         4.44 o                         
   0  19   9          0.72         -3.28         3.28 o                         
   1  19   9         44.18         60.10         6.44 o                         
   2  19   9         49.81         50.98         5.56 o                         
   3  19   9         82.59         84.21         6.74 o                         
  -3  20   9          0.95          8.24        11.82 o                         
  -2  20   9        109.66        125.01        10.56 o                         
  -1  20   9         10.89         10.05         5.28 o                         
   0  20   9          6.09          2.88         4.09 o                         
   1  20   9         17.54         30.39         4.42 o                         
   2  20   9          3.55          0.65         4.78 o                         
  -2  21   9         22.47         41.13         9.15 o                         
  -1  21   9          0.05          1.26         7.71 o                         
   0  21   9         67.08         80.02         8.94 o                         
   1  21   9         42.27         50.34         5.70 o                         
   2  21   9          7.86          7.92         6.03 o                         
  -1  22   9          7.45         16.06         7.68 o                         
   0  22   9          0.25          6.76         7.61 o                         
  -6   0  10        237.28        221.80         7.47 o                         
  -4   0  10         89.67         88.97         3.28 o                         
  -2   0  10         84.64        102.63         3.51 o                         
   0   0  10         43.91         50.53         1.64 o                         
   2   0  10       1181.55       1220.39        21.48 o                         
   4   0  10        864.87        861.18        18.97 o                         
   6   0  10          2.11         -5.58         6.38 o                         
  -7   1  10          0.87          2.47         5.63 o                         
  -6   1  10          0.17         -2.32         2.32 o                         
  -5   1  10        109.65        117.93         3.38 o                         
  -4   1  10        246.12        231.14         4.09 o                         
  -3   1  10          3.44          3.81         1.15 o                         
  -2   1  10        971.18        924.63        10.12 o                         
  -1   1  10        154.90        147.05         2.10 o                         
   0   1  10       2389.92       2610.27        27.64 o                         
   1   1  10        167.11        161.95         2.25 o                         
   2   1  10         82.58         94.35         1.77 o                         
   3   1  10         14.02         55.04         4.62 o                         
   4   1  10          0.32         -0.93         1.00 o                         
   5   1  10          0.89         -1.59         1.91 o                         
   6   1  10          0.58          2.66         6.91 o                         
  -7   2  10          0.65         -1.73         7.52 o                         
  -6   2  10          2.87          0.78         2.14 o                         
  -5   2  10          6.38          2.01         1.64 o                         
  -4   2  10         59.07         57.50         2.40 o                         
  -3   2  10          0.09          1.88         0.93 o                         
  -2   2  10        393.06        429.96         5.01 o                         
  -1   2  10        741.95        825.47         9.07 o                         
   0   2  10        171.17        178.80         2.43 o                         
   1   2  10        239.26        279.76         3.45 o                         
   2   2  10         73.35         61.98         1.70 o                         
   3   2  10         13.76         36.66         2.47 o                         
   4   2  10         42.47         37.16         1.77 o                         
   5   2  10          9.95          7.18         2.09 o                         
   6   2  10          0.36         -1.75         5.65 o                         
  -7   3  10          4.25         10.91         7.04 o                         
  -6   3  10          9.19          5.93         2.15 o                         
  -5   3  10         23.63         31.46         3.03 o                         
  -4   3  10          4.02          5.55         1.25 o                         
  -3   3  10        347.74        318.72         4.55 o                         
  -2   3  10       2766.08       2880.71        30.48 o                         
  -1   3  10       1289.61       1343.34        14.47 o                         
   0   3  10        257.75        246.34         3.12 o                         
   1   3  10         66.68         75.98         1.56 o                         
   2   3  10        272.91        267.76         3.57 o                         
   3   3  10          8.43          9.30         1.09 o                         
   4   3  10         20.51         20.31         1.85 o                         
   5   3  10          0.42          0.50         2.31 o                         
   6   3  10         40.54         41.56         5.25 o                         
  -7   4  10          9.00         19.34         6.92 o                         
  -6   4  10          7.01          5.61         2.12 o                         
  -5   4  10         12.58         10.00         1.62 o                         
  -4   4  10        122.19        105.13         3.38 o                         
  -3   4  10        270.20        268.61         4.01 o                         
  -2   4  10       4188.28       4399.96        49.78 o                         
  -1   4  10          0.00          1.64         0.87 o                         
   0   4  10        290.38        283.39         3.55 o                         
   1   4  10        404.67        492.01         6.05 o                         
   2   4  10        164.12        155.94         2.43 o                         
   3   4  10         59.44         48.16         2.32 o                         
   4   4  10          2.77          0.24         1.68 o                         
   5   4  10         73.16         79.98         3.19 o                         
   6   4  10         20.27         18.56         5.06 o                         
  -7   5  10          9.75         11.69        11.16 o                         
  -6   5  10          0.25         -2.04         2.04 o                         
  -5   5  10         45.93         56.83         4.25 o                         
  -4   5  10         14.13         17.32         1.63 o                         
  -3   5  10         38.40         44.53         1.74 o                         
  -2   5  10         86.63         95.47         2.07 o                         
  -1   5  10          4.45          5.96         0.90 o                         
   0   5  10        424.34        480.80         5.95 o                         
   1   5  10        242.55        250.97         3.76 o                         
   2   5  10         46.60         47.81         1.62 o                         
   3   5  10        515.04        502.34         6.23 o                         
   4   5  10         75.09         65.58         2.89 o                         
   5   5  10         94.54         95.46         3.68 o                         
   6   5  10          2.47          2.32         5.25 o                         
  -7   6  10         33.21         22.05        11.69 o                         
  -6   6  10         55.28         63.18         3.46 o                         
  -5   6  10        633.14        696.26        12.76 o                         
  -4   6  10         21.30         22.19         1.72 o                         
  -3   6  10         35.21         40.01         2.12 o                         
  -2   6  10        188.45        189.14         2.62 o                         
  -1   6  10        924.81        925.31        10.90 o                         
   0   6  10        996.08       1005.00        12.69 o                         
   1   6  10        870.49        941.00        11.97 o                         
   2   6  10          6.58          5.84         1.09 o                         
   3   6  10        141.54        114.54         2.45 o                         
   4   6  10         12.58         13.89         2.42 o                         
   5   6  10          0.00         -2.88         2.88 o                         
   6   6  10         99.59        107.88        12.49 o                         
  -6   7  10          0.16         -1.99         3.10 o                         
  -5   7  10        211.32        212.69         7.88 o                         
  -4   7  10         57.23         55.38         2.54 o                         
  -3   7  10         26.85         25.87         1.55 o                         
  -2   7  10         26.84         26.89         1.37 o                         
  -1   7  10        289.58        276.04         4.14 o                         
   0   7  10       1477.07       1408.91        17.59 o                         
   1   7  10        474.38        499.72         6.76 o                         
   2   7  10        320.45        304.16         4.51 o                         
   3   7  10          0.40          1.54         1.06 o                         
   4   7  10          4.96          2.81         2.13 o                         
   5   7  10         15.04         11.46         2.84 o                         
   6   7  10         13.83         17.27         8.77 o                         
  -6   8  10          5.92         12.07         5.09 o                         
  -5   8  10        270.80        257.19         9.30 o                         
  -4   8  10        106.35        120.69         3.86 o                         
  -3   8  10         21.20         11.78         1.82 o                         
  -2   8  10         67.14         66.64         1.71 o                         
  -1   8  10         20.09         22.46         1.22 o                         
   0   8  10          3.46          1.95         1.08 o                         
   1   8  10         59.12         65.77         1.96 o                         
   2   8  10         66.24         53.23         1.81 o                         
   3   8  10        378.32        334.90         5.53 o                         
   4   8  10        133.50        120.40         4.69 o                         
   5   8  10          0.36         -3.10         3.10 o                         
   6   8  10         19.56         11.27         5.90 o                         
  -6   9  10         17.29         10.50         9.70 o                         
  -5   9  10        104.99         94.09         8.19 o                         
  -4   9  10         89.62        102.40         3.47 o                         
  -3   9  10        215.99        185.95         3.63 o                         
  -2   9  10        369.95        327.96         4.24 o                         
  -1   9  10         41.08         37.40         1.56 o                         
   0   9  10         42.70         40.44         1.86 o                         
   1   9  10         17.88         18.15         1.29 o                         
   2   9  10         47.81         42.82         1.77 o                         
   3   9  10         56.79         52.50         1.85 o                         
   4   9  10         11.59         10.90         2.57 o                         
   5   9  10          0.54         -3.77         4.33 o                         
   6   9  10         30.97         30.15         6.84 o                         
  -6  10  10          0.02          0.63        12.75 o                         
  -5  10  10        121.94        104.56         6.58 o                         
  -4  10  10         60.40         76.43         3.46 o                         
  -3  10  10         20.17         14.04         1.77 o                         
  -2  10  10         14.17          8.70         1.05 o                         
  -1  10  10        193.34        188.16         2.97 o                         
   0  10  10        624.61        583.53         6.93 o                         
   1  10  10        391.96        378.66         5.22 o                         
   2  10  10        158.51        141.02         2.78 o                         
   3  10  10          5.25          1.92         1.25 o                         
   4  10  10          0.02          3.70         2.63 o                         
   5  10  10          0.65         -3.60         3.60 o                         
  -6  11  10         19.60          6.38        11.16 o                         
  -5  11  10         11.96         13.11         3.45 o                         
  -4  11  10         60.95         64.09         3.70 o                         
  -3  11  10         21.18         23.49         2.24 o                         
  -2  11  10         11.96         24.24         1.65 o                         
  -1  11  10        132.96        124.07         2.51 o                         
   0  11  10         31.07         29.19         1.95 o                         
   1  11  10         27.65         32.00         3.05 o                         
   2  11  10        167.18        157.54         3.10 o                         
   3  11  10          7.14          0.51         1.38 o                         
   4  11  10          0.84          3.68         2.92 o                         
   5  11  10          3.61          1.88         4.16 o                         
  -6  12  10          9.02          9.46         8.43 o                         
  -5  12  10          0.23         -2.64         4.22 o                         
  -4  12  10          2.45          0.26         2.42 o                         
  -3  12  10        147.43        144.72         3.97 o                         
  -2  12  10         64.44         80.04         2.15 o                         
  -1  12  10         94.63         90.61         2.32 o                         
   0  12  10         17.91         11.89         1.64 o                         
   1  12  10        327.91        300.38         4.34 o                         
   2  12  10        433.62        400.58         5.30 o                         
   3  12  10          6.25          6.50         1.46 o                         
   4  12  10         22.26         24.44         3.38 o                         
   5  12  10         51.75         56.35         5.48 o                         
  -5  13  10          0.70          4.51         4.25 o                         
  -4  13  10          0.27          0.15         3.63 o                         
  -3  13  10          5.60         13.07         2.50 o                         
  -2  13  10         52.37         45.73         2.00 o                         
  -1  13  10         47.79         44.72         2.05 o                         
   0  13  10        164.61        156.39         3.39 o                         
   1  13  10         56.50         60.37         3.05 o                         
   2  13  10          1.43          2.16         1.56 o                         
   3  13  10        124.14        120.01         3.28 o                         
   4  13  10         16.06         24.82         3.90 o                         
   5  13  10         25.45         35.52         6.48 o                         
  -5  14  10          3.45         22.88         7.42 o                         
  -4  14  10         11.97         10.17         3.57 o                         
  -3  14  10         83.42         77.16         3.64 o                         
  -2  14  10          1.61          4.64         1.56 o                         
  -1  14  10          1.37         -0.89         2.20 o                         
   0  14  10          7.56          9.19         1.94 o                         
   1  14  10        408.36        384.14         5.77 o                         
   2  14  10        216.49        211.66         4.12 o                         
   3  14  10          1.01          3.36         1.84 o                         
   4  14  10          7.18         11.56         4.67 o                         
   5  14  10         91.46        100.02         8.53 o                         
  -5  15  10         23.24         33.14         7.88 o                         
  -4  15  10         15.70         23.50         4.36 o                         
  -3  15  10          7.82          7.43         3.06 o                         
  -2  15  10        147.42        132.60         3.12 o                         
  -1  15  10         66.85         61.12         2.57 o                         
   0  15  10        125.53        126.80         3.40 o                         
   1  15  10         36.33         38.41         2.56 o                         
   2  15  10         11.95         10.53         1.97 o                         
   3  15  10         50.92         73.80         3.89 o                         
   4  15  10          0.99          1.67         6.78 o                         
  -5  16  10         66.94         72.59         9.61 o                         
  -4  16  10        188.57        200.50         7.67 o                         
  -3  16  10          7.39         13.10         3.61 o                         
  -2  16  10          8.71          7.06         1.89 o                         
  -1  16  10         78.88        100.19         3.38 o                         
   0  16  10        150.88        144.82         4.40 o                         
   1  16  10         16.16         12.42         2.13 o                         
   2  16  10         57.15         64.51         3.39 o                         
   3  16  10          0.00          7.67         2.58 o                         
   4  16  10        182.65        194.02        10.96 o                         
  -4  17  10          7.96         18.56         5.44 o                         
  -3  17  10         15.40         19.00         4.18 o                         
  -2  17  10          5.71          5.03         2.20 o                         
  -1  17  10         91.08        104.13         3.82 o                         
   0  17  10        176.59        193.25         7.55 o                         
   1  17  10          7.27          6.22         2.80 o                         
   2  17  10          1.10         -2.93         2.93 o                         
   3  17  10         88.20         99.68         5.07 o                         
   4  17  10         16.09         36.37         7.57 o                         
  -4  18  10          4.69         14.43         8.50 o                         
  -3  18  10          1.34         -2.19         6.86 o                         
  -2  18  10         37.33         37.72         3.13 o                         
  -1  18  10          0.06         -3.21         3.21 o                         
   0  18  10        146.70        160.26         4.91 o                         
   1  18  10         71.11         73.67         4.47 o                         
   2  18  10          2.76          1.22         3.90 o                         
   3  18  10          0.67          5.22         5.22 o                         
  -3  19  10          0.53         15.05        12.62 o                         
  -2  19  10         28.91         25.36         4.64 o                         
  -1  19  10          0.03         -3.75         3.75 o                         
   0  19  10          6.03          5.79         3.84 o                         
   1  19  10         24.02         25.33         3.99 o                         
   2  19  10          0.06          0.77         4.52 o                         
   3  19  10         27.04         34.70        13.55 o                         
  -3  20  10         12.72         11.69        11.69 o                         
  -2  20  10          8.53         29.74         6.51 o                         
  -1  20  10         11.45         12.20         4.42 o                         
   0  20  10         12.20         11.27         4.41 o                         
   1  20  10         45.12         49.92         4.75 o                         
   2  20  10         10.48         10.21         5.02 o                         
  -2  21  10         14.77         28.97         7.88 o                         
  -1  21  10         16.65          9.38         5.54 o                         
   0  21  10          1.40          5.64         5.37 o                         
   1  21  10          2.62         11.81         6.44 o                         
  -7   0  11          3.86          2.39         9.03 o                         
  -5   0  11        270.64        290.01         8.02 o                         
  -3   0  11        352.43        365.37         7.43 o                         
  -1   0  11       1794.81       1852.98        27.96 o                         
   1   0  11       2147.75       2136.98        32.08 o                         
   3   0  11          5.47          7.46         3.99 o                         
   5   0  11         19.09         24.71         5.05 o                         
  -7   1  11          9.62         10.10         9.03 o                         
  -6   1  11         14.80          9.81         2.66 o                         
  -5   1  11        257.83        256.87         5.42 o                         
  -4   1  11          6.62          4.99         1.73 o                         
  -3   1  11        274.35        256.00         3.58 o                         
  -2   1  11        122.15        131.36         2.33 o                         
  -1   1  11       1431.88       1503.79        16.16 o                         
   0   1  11        608.86        627.76         7.03 o                         
   1   1  11        217.32        235.86         3.04 o                         
   2   1  11        155.28        163.42         2.54 o                         
   3   1  11       3359.71       3240.35        39.47 o                         
   4   1  11        312.85        308.12         5.01 o                         
   5   1  11         17.20         18.65         2.26 o                         
   6   1  11         92.39         93.08         7.68 o                         
  -7   2  11         10.74          9.78         6.57 o                         
  -6   2  11          4.88          3.52         2.26 o                         
  -5   2  11          0.01         -0.54         1.81 o                         
  -4   2  11         51.39         50.07         2.32 o                         
  -3   2  11        143.98        139.12         2.43 o                         
  -2   2  11         19.36         34.63         1.92 o                         
  -1   2  11        351.07        327.09         4.00 o                         
   0   2  11        158.72        148.95         2.23 o                         
   1   2  11         30.51         28.60         1.16 o                         
   2   2  11        373.23        397.89         5.03 o                         
   3   2  11        335.51        311.40         4.55 o                         
   4   2  11          3.85          4.80         1.38 o                         
   5   2  11         25.56         29.00         2.70 o                         
   6   2  11          2.04         -5.07         5.07 o                         
  -7   3  11          4.39         12.49         9.57 o                         
  -6   3  11         16.11         19.16         2.44 o                         
  -5   3  11        191.09        182.84         3.96 o                         
  -4   3  11         66.15         61.78         2.45 o                         
  -3   3  11         59.49         76.43         1.99 o                         
  -2   3  11       1770.68       1786.95        19.11 o                         
  -1   3  11        414.35        380.29         4.56 o                         
   0   3  11       1201.48       1287.29        13.91 o                         
   1   3  11          8.61          3.48         0.82 o                         
   2   3  11        103.63         92.55         1.86 o                         
   3   3  11         43.95         35.47         2.00 o                         
   4   3  11         16.92         12.10         1.21 o                         
   5   3  11         17.65         17.19         2.17 o                         
   6   3  11          5.73          6.04         5.22 o                         
  -7   4  11         20.23         26.45         7.59 o                         
  -6   4  11         13.07         11.76         2.42 o                         
  -5   4  11          4.31          6.21         1.83 o                         
  -4   4  11          5.78          4.34         1.73 o                         
  -3   4  11        156.00        155.72         3.66 o                         
  -2   4  11          1.34          9.30         2.92 o                         
  -1   4  11        971.81       1030.27        11.28 o                         
   0   4  11       1570.34       1635.69        17.54 o                         
   1   4  11        390.51        360.39         4.63 o                         
   2   4  11         42.80         37.21         1.45 o                         
   3   4  11        435.13        405.27         6.27 o                         
   4   4  11          4.47          2.30         1.00 o                         
   5   4  11         11.04         13.45         2.29 o                         
   6   4  11         32.09         34.63         5.60 o                         
  -7   5  11          4.03          7.18         7.42 o                         
  -6   5  11          0.60         -0.81         2.31 o                         
  -5   5  11         43.35         56.29         2.57 o                         
  -4   5  11        165.21        166.99         3.67 o                         
  -3   5  11       1094.90       1120.06        14.24 o                         
  -2   5  11          0.02          2.53         0.85 o                         
  -1   5  11         23.26         21.63         1.11 o                         
   0   5  11         41.44         30.57         1.41 o                         
   1   5  11        487.71        519.57         6.45 o                         
   2   5  11        349.66        330.46         4.75 o                         
   3   5  11          9.51         10.29         1.31 o                         
   4   5  11         71.73         53.77         3.03 o                         
   5   5  11         48.65         60.66         3.55 o                         
   6   5  11         35.21         38.01         5.82 o                         
  -6   6  11          0.29         -0.28         3.11 o                         
  -5   6  11         36.52         73.73         5.01 o                         
  -4   6  11        522.75        492.38         7.68 o                         
  -3   6  11        366.54        369.49         5.37 o                         
  -2   6  11        167.59        162.67         2.43 o                         
  -1   6  11         20.55         17.25         1.07 o                         
   0   6  11        108.56        118.90         2.33 o                         
   1   6  11         13.61         16.14         1.24 o                         
   2   6  11         13.14         18.54         1.54 o                         
   3   6  11          1.64          0.68         1.13 o                         
   4   6  11          3.05          1.92         2.33 o                         
   5   6  11         13.32          9.37         2.82 o                         
   6   6  11         46.89         51.01        11.29 o                         
  -6   7  11          4.12          5.99         3.83 o                         
  -5   7  11         53.61         97.53         9.52 o                         
  -4   7  11        100.53         92.25         2.85 o                         
  -3   7  11         55.65         50.96         2.14 o                         
  -2   7  11         64.43         60.56         1.54 o                         
  -1   7  11         85.24         86.45         2.01 o                         
   0   7  11        209.38        239.43         3.76 o                         
   1   7  11        102.22        107.41         2.49 o                         
   2   7  11        127.27        130.20         2.90 o                         
   3   7  11        552.90        436.11         6.85 o                         
   4   7  11         10.46          5.83         2.43 o                         
   5   7  11         15.85         11.08         3.04 o                         
   6   7  11          1.71         -1.21         5.98 o                         
  -6   8  11         11.63          7.34         5.34 o                         
  -5   8  11        155.70        166.49         8.78 o                         
  -4   8  11         41.45         39.34         2.44 o                         
  -3   8  11         21.56         14.24         1.72 o                         
  -2   8  11         17.85         13.68         1.04 o                         
  -1   8  11         72.33         81.25         2.11 o                         
   0   8  11        294.63        287.62         7.11 o                         
   1   8  11        117.71        110.70         2.50 o                         
   2   8  11         22.27         14.89         1.36 o                         
   3   8  11        114.34         90.40         2.25 o                         
   4   8  11         63.92         60.71         3.62 o                         
   5   8  11         11.29          9.07         4.87 o                         
   6   8  11          2.73         -3.06         6.17 o                         
  -6   9  11          1.08          0.34        11.56 o                         
  -5   9  11         78.40         78.27         3.89 o                         
  -4   9  11          2.20          5.54         2.17 o                         
  -3   9  11          1.25         -1.47         1.47 o                         
  -2   9  11         28.48         31.56         1.45 o                         
  -1   9  11        102.44         93.48         2.19 o                         
   0   9  11       1128.67       1083.82        12.87 o                         
   1   9  11       1126.97       1122.25        13.30 o                         
   2   9  11        114.59        108.04         2.55 o                         
   3   9  11        435.35        341.09         5.23 o                         
   4   9  11         21.83         27.11         2.97 o                         
   5   9  11          0.03         -0.45         4.80 o                         
   6   9  11          3.83         -3.06         6.95 o                         
  -6  10  11          4.56         10.65        12.89 o                         
  -5  10  11         35.90         43.35         3.22 o                         
  -4  10  11         60.47         68.26         3.44 o                         
  -3  10  11         80.71         75.35         2.86 o                         
  -2  10  11         13.40          8.49         1.15 o                         
  -1  10  11          2.76          0.11         1.09 o                         
   0  10  11         14.55         48.44         4.24 o                         
   1  10  11        190.09        195.56         3.41 o                         
   2  10  11         39.02         37.62         1.83 o                         
   3  10  11          0.34         -0.86         1.48 o                         
   4  10  11          5.17          1.71         2.90 o                         
   5  10  11         25.79         32.18         4.13 o                         
  -6  11  11          7.05        -11.16        11.16 o                         
  -5  11  11         34.58         30.12         3.93 o                         
  -4  11  11        161.46        172.52         4.50 o                         
  -3  11  11         39.38         39.53         2.51 o                         
  -2  11  11        639.86        610.06         8.61 o                         
  -1  11  11         25.19         20.81         1.64 o                         
   0  11  11        490.87        461.39         5.83 o                         
   1  11  11         15.63         16.85         1.59 o                         
   2  11  11         11.38         10.43         1.60 o                         
   3  11  11         58.63         49.49         2.18 o                         
   4  11  11         42.81         48.24         4.03 o                         
   5  11  11         94.82        102.70         7.12 o                         
  -6  12  11         21.46         19.29         9.83 o                         
  -5  12  11         13.96         12.92         4.78 o                         
  -4  12  11          9.56         15.71         3.46 o                         
  -3  12  11        138.66        128.25         3.71 o                         
  -2  12  11         15.21         13.72         1.40 o                         
  -1  12  11         76.07         65.60         2.31 o                         
   0  12  11         28.78         28.88         1.77 o                         
   1  12  11        332.94        289.69         4.82 o                         
   2  12  11          6.44          5.43         1.73 o                         
   3  12  11        167.71        153.76         4.16 o                         
   4  12  11          2.59          4.20         3.42 o                         
   5  12  11         30.88         42.71         6.38 o                         
  -5  13  11         55.13         46.69         4.97 o                         
  -4  13  11          6.21          4.90         3.40 o                         
  -3  13  11        312.80        326.04        10.42 o                         
  -2  13  11         15.28         11.06         1.53 o                         
  -1  13  11        191.37        187.22         3.37 o                         
   0  13  11        448.37        482.99         6.48 o                         
   1  13  11        168.73        155.39         3.16 o                         
   2  13  11         76.35         66.42         2.59 o                         
   3  13  11        205.91        197.90         4.14 o                         
   4  13  11         12.54         14.62         4.04 o                         
   5  13  11         12.95         22.61         6.94 o                         
  -5  14  11         18.23         25.15         7.97 o                         
  -4  14  11          0.94          3.65         3.77 o                         
  -3  14  11         52.72         68.95         3.53 o                         
  -2  14  11         76.05         60.12         2.34 o                         
  -1  14  11         39.96         43.35         2.70 o                         
   0  14  11        186.96        176.98         3.55 o                         
   1  14  11          4.19          4.91         1.90 o                         
   2  14  11          0.43          0.81         1.82 o                         
   3  14  11         62.79         77.47         3.67 o                         
   4  14  11          1.21         -5.16         5.16 o                         
  -5  15  11          3.16         13.55        12.75 o                         
  -4  15  11          6.24         11.18         4.87 o                         
  -3  15  11         32.85         37.62         3.59 o                         
  -2  15  11          3.03          3.07         1.74 o                         
  -1  15  11          0.10          3.60         2.25 o                         
   0  15  11        147.67        147.12         3.50 o                         
   1  15  11         34.15         32.53         2.10 o                         
   2  15  11         41.72         41.20         2.40 o                         
   3  15  11        121.34        133.20         5.56 o                         
   4  15  11          1.58         -1.41         6.17 o                         
  -4  16  11         12.88         27.71         5.08 o                         
  -3  16  11          6.84         13.79         3.77 o                         
  -2  16  11        142.56        132.49         4.97 o                         
  -1  16  11        184.74        199.62         4.01 o                         
   0  16  11          9.78         16.14         2.15 o                         
   1  16  11         18.80         17.19         2.10 o                         
   2  16  11         14.60         12.58         3.03 o                         
   3  16  11         10.42         13.59         3.52 o                         
   4  16  11         13.30         19.75         7.00 o                         
  -4  17  11          4.43         15.54         8.36 o                         
  -3  17  11          5.92         12.74         5.36 o                         
  -2  17  11         29.80         34.42         3.08 o                         
  -1  17  11          0.35          3.60         2.07 o                         
   0  17  11        232.96        259.64         7.27 o                         
   1  17  11          2.04         -0.16         2.82 o                         
   2  17  11          0.88         -3.46         3.46 o                         
   3  17  11         55.25         73.84         4.91 o                         
  -4  18  11         26.37         34.48        10.01 o                         
  -3  18  11          0.20          1.79         8.24 o                         
  -2  18  11          6.51          5.26         3.18 o                         
  -1  18  11         28.78         31.14         4.28 o                         
   0  18  11          5.93         12.43         3.15 o                         
   1  18  11          1.61          2.04         3.43 o                         
   2  18  11          0.53         -3.66         3.66 o                         
   3  18  11         13.49         21.29         5.81 o                         
  -3  19  11         13.39          5.59         6.94 o                         
  -2  19  11          1.62         -3.92         3.92 o                         
  -1  19  11         26.15         18.57         4.04 o                         
   0  19  11         15.22         18.30         4.09 o                         
   1  19  11          4.63          1.16         3.95 o                         
   2  19  11         27.78         27.95         4.99 o                         
   3  19  11         95.60         93.80        14.08 o                         
  -2  20  11         30.81         33.21         7.13 o                         
  -1  20  11         13.10         15.43         5.03 o                         
   0  20  11         18.82         18.69         5.04 o                         
   1  20  11         45.93         47.32         5.46 o                         
   2  20  11          0.12          8.26         5.38 o                         
  -1  21  11          0.22         -4.27         7.07 o                         
   0  21  11          0.02         -1.25         5.35 o                         
   1  21  11         30.27         34.70         5.92 o                         
  -6   0  12          6.69          6.43         4.02 o                         
  -4   0  12        333.08        336.81         7.37 o                         
  -2   0  12        192.73        187.95         3.75 o                         
   0   0  12        399.82        430.82         7.20 o                         
   2   0  12         21.13         21.58         1.52 o                         
   4   0  12        236.44        228.88         9.57 o                         
   6   0  12         18.74         17.54         7.97 o                         
  -7   1  12          2.57         -0.53        10.10 o                         
  -6   1  12          6.02          6.46         2.99 o                         
  -5   1  12         20.67         26.03         2.37 o                         
  -4   1  12         22.58         27.70         1.88 o                         
  -3   1  12          0.72          2.34         0.98 o                         
  -2   1  12        196.60        179.42         2.61 o                         
  -1   1  12        211.34        218.55         2.95 o                         
   0   1  12        400.42        418.74         4.98 o                         
   1   1  12        284.92        279.22         3.53 o                         
   2   1  12         13.40         17.76         1.14 o                         
   3   1  12        116.08        129.11         2.63 o                         
   4   1  12         67.26         62.73         2.15 o                         
   5   1  12         10.40         13.19         2.90 o                         
   6   1  12         21.95         15.65         5.54 o                         
  -7   2  12          1.30         -8.36         8.36 o                         
  -6   2  12          3.83          4.88         2.93 o                         
  -5   2  12          0.29          0.75         1.87 o                         
  -4   2  12        114.81        103.19         2.82 o                         
  -3   2  12        788.69        819.11         9.87 o                         
  -2   2  12         11.68         14.26         0.96 o                         
  -1   2  12        941.26        941.54        10.37 o                         
   0   2  12        470.54        476.65         5.59 o                         
   1   2  12         76.95         82.92         1.66 o                         
   2   2  12       1449.91       1410.61        16.28 o                         
   3   2  12        352.03        328.86         4.80 o                         
   4   2  12        164.94        158.43         3.39 o                         
   5   2  12         14.86         15.37         1.94 o                         
   6   2  12          0.01         -5.52         5.52 o                         
  -7   3  12          8.25          8.24        10.89 o                         
  -6   3  12         73.92         65.74         4.42 o                         
  -5   3  12         51.42         57.29         3.20 o                         
  -4   3  12         30.25         30.82         2.35 o                         
  -3   3  12        160.54        179.07         4.37 o                         
  -2   3  12         51.73         77.63         1.69 o                         
  -1   3  12         89.15         92.19         1.77 o                         
   0   3  12         34.26         35.23         1.25 o                         
   1   3  12        293.54        290.16         3.71 o                         
   2   3  12        173.02        165.01         2.68 o                         
   3   3  12         55.99         42.68         1.88 o                         
   4   3  12         13.88         12.22         1.62 o                         
   5   3  12          5.69          7.52         2.30 o                         
   6   3  12          3.55          1.72         7.44 o                         
  -7   4  12          8.17         10.10        11.96 o                         
  -6   4  12         25.22         20.66         2.73 o                         
  -5   4  12         46.65         55.25         2.90 o                         
  -4   4  12        478.43        478.54         7.52 o                         
  -3   4  12          0.03          5.43         1.49 o                         
  -2   4  12        871.27        906.10        10.07 o                         
  -1   4  12        474.51        499.92         5.86 o                         
   0   4  12        129.07        117.91         2.04 o                         
   1   4  12          6.59          6.97         1.03 o                         
   2   4  12         34.29         26.05         1.30 o                         
   3   4  12         47.79         40.11         2.19 o                         
   4   4  12          2.92          1.49         1.30 o                         
   5   4  12        413.65        461.26        11.34 o                         
   6   4  12          1.14         -4.34         5.60 o                         
  -6   5  12         26.96         24.78         2.83 o                         
  -5   5  12        129.43        117.19         3.75 o                         
  -4   5  12          8.65          8.99         1.72 o                         
  -3   5  12        160.61        180.62         3.38 o                         
  -2   5  12         39.00         46.62         1.56 o                         
  -1   5  12         31.91         29.25         1.30 o                         
   0   5  12         40.11         32.66         1.35 o                         
   1   5  12          8.39          5.50         1.00 o                         
   2   5  12         32.46         29.03         1.50 o                         
   3   5  12         22.54         18.19         1.41 o                         
   4   5  12          5.95          1.86         1.41 o                         
   5   5  12        143.82        161.12         5.70 o                         
   6   5  12          6.40         -5.74         5.74 o                         
  -6   6  12          2.21          3.25         3.54 o                         
  -5   6  12          3.22         11.27         2.08 o                         
  -4   6  12          2.17          4.90         1.74 o                         
  -3   6  12        241.64        243.77         4.12 o                         
  -2   6  12         73.61         84.28         1.85 o                         
  -1   6  12         83.65         70.71         1.79 o                         
   0   6  12        136.96        147.48         2.75 o                         
   1   6  12        617.17        631.12        10.26 o                         
   2   6  12          0.18          0.16         1.23 o                         
   3   6  12          1.57         -0.86         1.20 o                         
   4   6  12         39.08         30.58         2.22 o                         
   5   6  12          0.65          3.68         3.03 o                         
   6   6  12         29.33         25.43         6.43 o                         
  -6   7  12         69.61         69.51         4.99 o                         
  -5   7  12        564.61        588.88        13.96 o                         
  -4   7  12          3.95          0.44         1.78 o                         
  -3   7  12         38.67         38.02         1.94 o                         
  -2   7  12          0.01         -0.17         1.10 o                         
  -1   7  12          6.45          4.57         1.16 o                         
   0   7  12          1.42          6.73         1.48 o                         
   1   7  12        872.06        881.32        11.44 o                         
   2   7  12          7.78          7.56         1.37 o                         
   3   7  12         92.62         75.88         2.16 o                         
   4   7  12          7.15          8.91         2.48 o                         
   5   7  12          4.30          4.38         4.51 o                         
   6   7  12          5.17         -0.23         6.10 o                         
  -6   8  12          2.80         -3.25         7.04 o                         
  -5   8  12          3.29         10.12         2.78 o                         
  -4   8  12          6.90          3.35         2.76 o                         
  -3   8  12         43.66         43.51         2.33 o                         
  -2   8  12        116.84        110.98         2.23 o                         
  -1   8  12          0.35         -0.61         1.21 o                         
   0   8  12          5.74         13.45         1.38 o                         
   1   8  12         12.43         11.52         1.46 o                         
   2   8  12         65.68         44.42         1.95 o                         
   3   8  12          0.49          4.16         1.36 o                         
   4   8  12          2.25          2.73         2.57 o                         
   5   8  12          0.33          1.61         3.54 o                         
  -6   9  12          9.90          8.26         7.49 o                         
  -5   9  12         11.15         12.53         2.75 o                         
  -4   9  12         10.91          7.57         2.17 o                         
  -3   9  12          2.38         -0.83         1.76 o                         
  -2   9  12         33.63         47.11         2.06 o                         
  -1   9  12         36.92         34.51         1.71 o                         
   0   9  12         69.16         96.82         2.97 o                         
   1   9  12          2.59          0.45         1.47 o                         
   2   9  12         63.43         49.81         2.15 o                         
   3   9  12         91.20         82.21         2.39 o                         
   4   9  12          8.48          6.89         2.85 o                         
   5   9  12          1.00         -4.72         4.72 o                         
  -6  10  12          3.98          7.12         9.43 o                         
  -5  10  12        142.81        144.52        12.12 o                         
  -4  10  12        101.43        101.69         4.04 o                         
  -3  10  12         96.16         94.02         3.10 o                         
  -2  10  12         64.98         54.57         2.01 o                         
  -1  10  12          2.58         -1.18         1.18 o                         
   0  10  12       2373.22       2368.40        27.20 o                         
   1  10  12         50.05         50.62         2.14 o                         
   2  10  12        180.12        158.86         3.15 o                         
   3  10  12         71.06         69.10         2.41 o                         
   4  10  12         52.14         49.02         4.26 o                         
   5  10  12          0.96         -1.24         4.70 o                         
  -6  11  12          0.38         -1.90         8.17 o                         
  -5  11  12          1.31          1.61         5.83 o                         
  -4  11  12          6.79         10.65         2.56 o                         
  -3  11  12         34.36         32.25         2.48 o                         
  -2  11  12          9.85         13.06         1.33 o                         
  -1  11  12        149.74        131.56         2.74 o                         
   0  11  12        420.67        441.58         5.69 o                         
   1  11  12         22.48         21.32         1.68 o                         
   2  11  12          3.51          2.97         1.82 o                         
   3  11  12         22.63         21.40         1.78 o                         
   4  11  12          4.62          3.45         3.34 o                         
   5  11  12         31.71         36.12         5.40 o                         
  -5  12  12          0.22         -3.64         4.41 o                         
  -4  12  12          0.69          2.21         2.87 o                         
  -3  12  12         37.87         37.68         2.47 o                         
  -2  12  12        122.42        118.17         2.87 o                         
  -1  12  12        145.93        137.81         2.88 o                         
   0  12  12        259.09        244.06         4.91 o                         
   1  12  12        131.90        117.30         4.73 o                         
   2  12  12          9.33          9.61         1.96 o                         
   3  12  12          5.56          7.06         1.88 o                         
   4  12  12          0.96          3.47         3.69 o                         
   5  12  12        183.55        235.81        10.99 o                         
  -5  13  12          7.87          5.86         6.09 o                         
  -4  13  12          0.25          3.71         3.46 o                         
  -3  13  12        262.63        242.60         6.04 o                         
  -2  13  12        116.39         93.16         3.73 o                         
  -1  13  12        104.17        106.03         3.25 o                         
   0  13  12        155.15        156.93         3.85 o                         
   1  13  12         39.73         34.34         2.28 o                         
   2  13  12          5.61          3.45         1.77 o                         
   3  13  12          2.08          1.67         1.88 o                         
   4  13  12         17.19         22.16         4.83 o                         
   5  13  12        127.20        142.16        11.18 o                         
  -5  14  12         19.42         20.43        11.96 o                         
  -4  14  12          9.00         11.16         4.68 o                         
  -3  14  12        110.79         98.35         4.64 o                         
  -2  14  12         18.76         22.50         1.89 o                         
  -1  14  12         15.98         12.54         1.83 o                         
   0  14  12         67.74         66.08         2.91 o                         
   1  14  12          1.28         -0.35         1.84 o                         
   2  14  12         52.99         59.56         2.65 o                         
   3  14  12         42.84         39.54         2.69 o                         
   4  14  12          5.57          2.50         5.82 o                         
  -5  15  12         15.42         26.35        10.89 o                         
  -4  15  12         10.70         15.86         4.61 o                         
  -3  15  12         27.88         30.84         3.60 o                         
  -2  15  12         25.29         20.25         1.94 o                         
  -1  15  12         12.08         10.65         2.00 o                         
   0  15  12        206.59        197.37         6.99 o                         
   1  15  12          0.37         -0.16         2.02 o                         
   2  15  12         53.68         47.08         3.15 o                         
   3  15  12         33.48         30.31         2.98 o                         
   4  15  12          5.07          5.79        12.36 o                         
  -4  16  12         13.24         18.13         6.48 o                         
  -3  16  12         57.56         59.07         4.43 o                         
  -2  16  12         10.87         15.53         2.29 o                         
  -1  16  12        139.84        153.04         3.89 o                         
   0  16  12        303.77        289.56         6.51 o                         
   1  16  12          3.08          1.03         2.83 o                         
   2  16  12         37.77         31.71         3.36 o                         
   3  16  12         47.54         59.51         5.33 o                         
   4  16  12         24.77         10.94         7.57 o                         
  -4  17  12         10.26         13.29        11.43 o                         
  -3  17  12          0.36          7.66         5.73 o                         
  -2  17  12         23.04         22.82         3.02 o                         
  -1  17  12         24.79         18.65         3.29 o                         
   0  17  12        383.98        414.75         9.81 o                         
   1  17  12          6.24          1.35         3.22 o                         
   2  17  12         15.72         10.40         3.83 o                         
   3  17  12         68.02         68.23         5.78 o                         
  -3  18  12          2.07         15.21         7.83 o                         
  -2  18  12          1.28          0.44         4.95 o                         
  -1  18  12         27.37         23.72         3.99 o                         
   0  18  12         67.13         91.47         4.93 o                         
   1  18  12         31.36         40.12         3.97 o                         
   2  18  12          0.25         -4.45         4.49 o                         
   3  18  12         18.60         19.20         7.13 o                         
  -3  19  12        148.15        188.76        23.65 o                         
  -2  19  12         14.68         10.61         4.31 o                         
  -1  19  12         14.80          5.43         4.20 o                         
   0  19  12         27.25         33.95         4.30 o                         
   1  19  12          6.20          0.40         4.16 o                         
   2  19  12         78.35         64.88         7.94 o                         
  -2  20  12         30.12         32.56         7.11 o                         
  -1  20  12          0.01         -5.15         5.15 o                         
   0  20  12         21.77         25.12         6.37 o                         
   1  20  12          4.57          6.80         5.51 o                         
   2  20  12         11.22         33.21        13.55 o                         
  -1  21  12          1.30         -6.55         6.55 o                         
   0  21  12         26.30         28.13         6.12 o                         
  -7   0  13         13.18         10.10        10.63 o                         
  -5   0  13        109.79        113.46         8.77 o                         
  -3   0  13        399.89        367.56         6.45 o                         
  -1   0  13        478.37        500.27         8.33 o                         
   1   0  13         30.68         36.06         1.92 o                         
   3   0  13        244.70        221.49         5.21 o                         
   5   0  13          2.24          0.03         4.38 o                         
  -7   1  13          0.81         -2.26         7.42 o                         
  -6   1  13         92.83        100.42         4.80 o                         
  -5   1  13          4.01          0.55         2.16 o                         
  -4   1  13         23.89         24.33         1.78 o                         
  -3   1  13        347.39        340.20         4.68 o                         
  -2   1  13         85.54         78.13         1.78 o                         
  -1   1  13         23.62         27.37         1.19 o                         
   0   1  13         14.87         30.93         1.27 o                         
   1   1  13         23.39         18.59         1.08 o                         
   2   1  13        534.63        533.24         6.67 o                         
   3   1  13        586.88        558.52         7.56 o                         
   4   1  13         91.50         94.60         2.83 o                         
   5   1  13          0.05          1.00         2.60 o                         
   6   1  13         17.43         16.34         6.01 o                         
  -7   2  13          0.14         -4.70         7.22 o                         
  -6   2  13          6.03          4.70         5.91 o                         
  -5   2  13         12.73          9.30         2.50 o                         
  -4   2  13         96.49         92.28         3.29 o                         
  -3   2  13         15.16         26.29         1.80 o                         
  -2   2  13        289.64        323.41         4.53 o                         
  -1   2  13        186.50        188.71         2.72 o                         
   0   2  13        943.26        943.07        10.44 o                         
   1   2  13        197.50        185.69         2.71 o                         
   2   2  13         47.69         47.65         2.29 o                         
   3   2  13         26.21         25.03         1.52 o                         
   4   2  13         76.92         75.31         3.05 o                         
   5   2  13          6.37          4.45         2.39 o                         
   6   2  13          0.00         -5.92         5.92 o                         
  -6   3  13          0.68          1.81         2.82 o                         
  -5   3  13         56.56         57.21         3.78 o                         
  -4   3  13          5.75          2.59         2.21 o                         
  -3   3  13       1370.43       1384.00        16.25 o                         
  -2   3  13       1160.14       1129.75        12.46 o                         
  -1   3  13        197.42        188.73         2.75 o                         
   0   3  13        698.41        754.54         8.51 o                         
   1   3  13         79.78         84.21         1.84 o                         
   2   3  13       1174.12       1174.19        14.84 o                         
   3   3  13         42.40         39.78         2.06 o                         
   4   3  13         42.63         40.57         2.25 o                         
   5   3  13          1.28          4.74         2.62 o                         
   6   3  13         28.14         33.29         6.46 o                         
  -6   4  13         20.06         18.13         3.01 o                         
  -5   4  13         31.25         31.02         2.55 o                         
  -4   4  13         73.37         91.02         4.66 o                         
  -3   4  13        160.84        173.00         3.37 o                         
  -2   4  13         20.32         35.51         1.76 o                         
  -1   4  13        594.78        584.95         6.79 o                         
   0   4  13          2.95          0.55         0.94 o                         
   1   4  13        164.33        173.88         3.07 o                         
   2   4  13         75.24         60.20         1.84 o                         
   3   4  13          8.37          7.38         1.38 o                         
   4   4  13         71.22         65.54         2.89 o                         
   5   4  13         87.95         83.24         5.08 o                         
   6   4  13         16.57         14.35         6.38 o                         
  -6   5  13          3.71          8.27         3.14 o                         
  -5   5  13         10.18          9.94         2.25 o                         
  -4   5  13         91.94         81.45         2.99 o                         
  -3   5  13        986.43        930.30        12.10 o                         
  -2   5  13          1.92          6.86         1.01 o                         
  -1   5  13          1.85          3.81         1.11 o                         
   0   5  13        511.67        551.65         6.51 o                         
   1   5  13          3.13          1.27         0.98 o                         
   2   5  13         12.37          3.67         1.25 o                         
   3   5  13        688.40        667.43         8.94 o                         
   4   5  13         26.73         29.07         1.96 o                         
   5   5  13         20.68         28.62         3.20 o                         
   6   5  13          1.79         -6.10         6.10 o                         
  -6   6  13          4.90          1.20         5.07 o                         
  -5   6  13         38.74         34.73         2.73 o                         
  -4   6  13         68.22         70.71         2.99 o                         
  -3   6  13          0.09          6.81         1.69 o                         
  -2   6  13          8.72          8.74         1.16 o                         
  -1   6  13        254.94        279.96         4.02 o                         
   0   6  13        423.00        430.06         6.70 o                         
   1   6  13        134.31        126.89         2.67 o                         
   2   6  13        746.31        759.49        10.01 o                         
   3   6  13         13.89         19.23         2.12 o                         
   4   6  13         87.51         83.31         3.18 o                         
   5   6  13          2.52          0.52         3.59 o                         
   6   6  13          1.18         -6.17         6.17 o                         
  -6   7  13         68.69         69.33         5.60 o                         
  -5   7  13         34.78         51.55         3.08 o                         
  -4   7  13         40.61         38.68         2.70 o                         
  -3   7  13        202.56        201.49         3.78 o                         
  -2   7  13          7.29          8.70         1.43 o                         
  -1   7  13          6.70          3.76         1.52 o                         
   0   7  13       1504.47       1494.75        18.78 o                         
   1   7  13        378.07        345.88         5.75 o                         
   2   7  13        225.71        199.89         3.66 o                         
   3   7  13        202.73        171.28         3.15 o                         
   4   7  13          0.75          1.87         1.39 o                         
   5   7  13         19.37         15.32         3.55 o                         
  -6   8  13          0.30         -7.57        16.61 o                         
  -5   8  13         25.46         28.70         3.09 o                         
  -4   8  13         38.26         34.73         2.61 o                         
  -3   8  13         18.43         15.64         2.34 o                         
  -2   8  13        262.44        248.15         3.91 o                         
  -1   8  13          4.21          3.35         1.26 o                         
   0   8  13         47.63         52.50         3.23 o                         
   1   8  13         30.77         31.99         1.73 o                         
   2   8  13         73.41         65.63         2.91 o                         
   3   8  13         31.46         35.40         1.92 o                         
   4   8  13          8.41          7.71         2.85 o                         
   5   8  13          8.03          3.08         4.00 o                         
  -6   9  13          0.05        -10.76        11.16 o                         
  -5   9  13         20.28         13.98         3.11 o                         
  -4   9  13          3.36          1.59         2.46 o                         
  -3   9  13         13.70         10.77         1.85 o                         
  -2   9  13          1.42         -1.20         1.20 o                         
  -1   9  13         11.20          9.08         1.31 o                         
   0   9  13       1519.49       1505.02        19.02 o                         
   1   9  13         34.31         37.71         1.97 o                         
   2   9  13          0.55         -1.52         1.52 o                         
   3   9  13         74.10         50.58         2.19 o                         
   4   9  13         48.22         51.57         4.84 o                         
   5   9  13         11.13          4.73         4.64 o                         
  -6  10  13          6.16          3.45        16.47 o                         
  -5  10  13         81.60         92.60         4.98 o                         
  -4  10  13        110.06        112.23         4.64 o                         
  -3  10  13         27.38         20.05         2.07 o                         
  -2  10  13          3.81          3.54         1.23 o                         
  -1  10  13          4.31         -1.06         1.28 o                         
   0  10  13       1285.69       1293.61        16.93 o                         
   1  10  13          3.18         -1.43         1.43 o                         
   2  10  13         10.12         10.81         1.79 o                         
   3  10  13         10.80         14.15         1.74 o                         
   4  10  13          5.78          3.60         3.37 o                         
   5  10  13          6.74          1.29         5.16 o                         
  -6  11  13          2.13          7.44         8.83 o                         
  -5  11  13         22.24         24.72         4.25 o                         
  -4  11  13          1.75          2.17         2.75 o                         
  -3  11  13         34.61         37.06         2.40 o                         
  -2  11  13         97.01         91.64         2.43 o                         
  -1  11  13          1.39         -1.72         1.72 o                         
   0  11  13        408.61        390.33         5.28 o                         
   1  11  13          0.01         -1.59         1.59 o                         
   2  11  13        152.24        136.94         3.19 o                         
   3  11  13         10.05         10.06         1.86 o                         
   4  11  13         21.72         29.71         3.95 o                         
   5  11  13          0.96         10.72         6.48 o                         
  -5  12  13          7.35          4.42         5.45 o                         
  -4  12  13         27.79         35.71         3.86 o                         
  -3  12  13         78.91         77.31         3.50 o                         
  -2  12  13        137.61        119.18         2.72 o                         
  -1  12  13        153.02        150.27         3.36 o                         
   0  12  13         25.66         29.48         2.00 o                         
   1  12  13         17.04         15.01         1.80 o                         
   2  12  13        100.61         92.07         2.96 o                         
   3  12  13         36.02         33.16         2.22 o                         
   4  12  13        161.85        154.67         6.24 o                         
   5  12  13         68.83        108.66        10.15 o                         
  -5  13  13          0.00         -6.21         6.47 o                         
  -4  13  13         39.66         41.57         4.29 o                         
  -3  13  13          1.57          5.87         2.46 o                         
  -2  13  13         11.03          9.96         1.62 o                         
  -1  13  13         34.35         28.55         2.01 o                         
   0  13  13          2.69          3.23         1.68 o                         
   1  13  13        106.84         92.24         2.92 o                         
   2  13  13         12.79         16.15         2.04 o                         
   3  13  13         27.98         27.07         2.32 o                         
   4  13  13         16.56          2.52         5.64 o                         
  -5  14  13          0.35         -0.96         8.51 o                         
  -4  14  13         59.22         65.25         5.01 o                         
  -3  14  13         10.36         15.34         3.39 o                         
  -2  14  13         17.04         19.74         2.01 o                         
  -1  14  13          8.67          9.75         1.85 o                         
   0  14  13        138.40        133.06         3.62 o                         
   1  14  13        109.91        109.99         4.09 o                         
   2  14  13         37.61         50.08         2.76 o                         
   3  14  13         23.55         24.66         2.83 o                         
   4  14  13          2.37         -6.09         6.09 o                         
  -5  15  13          0.01         -3.19        12.22 o                         
  -4  15  13          5.13         12.10         5.01 o                         
  -3  15  13          0.75          0.73         3.37 o                         
  -2  15  13         41.05         34.40         2.40 o                         
  -1  15  13          0.10         -2.44         2.44 o                         
   0  15  13        266.83        260.17         4.59 o                         
   1  15  13        111.08        102.60         3.46 o                         
   2  15  13         38.24         45.66         3.37 o                         
   3  15  13         93.74        105.58         5.38 o                         
   4  15  13         12.70          3.14         7.17 o                         
  -4  16  13          0.56          2.80         6.67 o                         
  -3  16  13          6.15         10.86         4.50 o                         
  -2  16  13         96.20        102.87         4.42 o                         
  -1  16  13          7.53         17.20         2.77 o                         
   0  16  13          0.46         12.91         2.73 o                         
   1  16  13         14.75          9.85         2.94 o                         
   2  16  13         83.79         81.21         4.20 o                         
   3  16  13         22.63         17.93         4.56 o                         
  -4  17  13          4.75         11.37         8.16 o                         
  -3  17  13         26.31         27.46         6.05 o                         
  -2  17  13          7.79         11.16         3.02 o                         
  -1  17  13         35.87         36.51         4.19 o                         
   0  17  13         14.76         32.51         3.63 o                         
   1  17  13          2.08          1.61         3.51 o                         
   2  17  13         28.43         30.55         3.92 o                         
   3  17  13         48.39         64.27        15.68 o                         
  -3  18  13          0.57         11.81         8.17 o                         
  -2  18  13          3.36          0.59         3.80 o                         
  -1  18  13         21.54         18.58         3.86 o                         
   0  18  13          0.17          2.32         3.92 o                         
   1  18  13         70.20         70.58         4.54 o                         
   2  18  13         33.73         25.63         5.03 o                         
   3  18  13          2.12         -7.71        10.89 o                         
  -2  19  13          0.27          3.93         6.47 o                         
  -1  19  13          0.64         -4.65         4.65 o                         
   0  19  13         35.37         39.43         5.13 o                         
   1  19  13          7.39          2.83         4.97 o                         
   2  19  13         17.69         15.62         5.52 o                         
  -2  20  13         29.51         28.51         7.76 o                         
  -1  20  13         61.62         43.22         5.75 o                         
   0  20  13         20.72         28.49         5.49 o                         
   1  20  13          2.08          5.35         5.56 o                         
  -6   0  14         35.48         26.91         5.04 o                         
  -4   0  14         70.28         66.81         5.16 o                         
  -2   0  14        265.47        249.72         4.85 o                         
   0   0  14       2401.35       2546.21        38.33 o                         
   2   0  14         60.02         57.60         3.03 o                         
   4   0  14         50.25         48.24         3.34 o                         
   6   0  14         11.29         10.10         9.30 o                         
  -6   1  14          1.44          6.21         3.32 o                         
  -5   1  14          0.81         -2.27         2.27 o                         
  -4   1  14         75.99         76.76         2.75 o                         
  -3   1  14        144.62        150.29         2.55 o                         
  -2   1  14         40.91         39.45         1.53 o                         
  -1   1  14         11.24         13.42         1.02 o                         
   0   1  14          4.20          9.92         1.04 o                         
   1   1  14          0.05          1.08         0.99 o                         
   2   1  14        172.13        168.06         2.95 o                         
   3   1  14          4.64          9.62         1.58 o                         
   4   1  14         61.17         58.95         2.56 o                         
   5   1  14        144.27        146.80         4.33 o                         
   6   1  14          9.76         -6.39         6.39 o                         
  -6   2  14         13.73         19.87         3.57 o                         
  -5   2  14         14.38         13.31         3.84 o                         
  -4   2  14          3.85         -0.58         1.64 o                         
  -3   2  14        128.17        133.98         2.95 o                         
  -2   2  14        148.68        147.16         2.50 o                         
  -1   2  14          2.39          3.05         0.96 o                         
   0   2  14        430.32        467.06         5.61 o                         
   1   2  14         16.00         17.43         1.18 o                         
   2   2  14        186.75        181.73         3.05 o                         
   3   2  14          4.26          0.41         1.42 o                         
   4   2  14          3.80          6.62         1.75 o                         
   5   2  14         56.21         63.59         5.33 o                         
   6   2  14         19.90         16.00         6.48 o                         
  -6   3  14         74.98         70.01         4.28 o                         
  -5   3  14         21.13         22.70         3.80 o                         
  -4   3  14         83.88         68.03         2.92 o                         
  -3   3  14        224.62        258.73         5.41 o                         
  -2   3  14        654.88        605.54         7.58 o                         
  -1   3  14        430.80        446.06         6.76 o                         
   0   3  14        102.96         92.04         2.08 o                         
   1   3  14          3.93          3.19         1.04 o                         
   2   3  14        209.70        209.81         3.33 o                         
   3   3  14         77.95         77.27         3.80 o                         
   4   3  14         10.06         12.43         2.05 o                         
   5   3  14         88.94         93.39         4.72 o                         
   6   3  14          4.02         -6.19         6.19 o                         
  -6   4  14         66.13         74.68         7.71 o                         
  -5   4  14          0.05          0.18         4.16 o                         
  -4   4  14          0.16         -1.78         1.78 o                         
  -3   4  14         31.18         43.52         4.22 o                         
  -2   4  14         56.81         72.53         1.88 o                         
  -1   4  14          0.02          2.22         0.95 o                         
   0   4  14        345.00        334.16         4.98 o                         
   1   4  14        563.36        533.90         8.03 o                         
   2   4  14        417.71        353.04         5.22 o                         
   3   4  14         10.87         13.35         1.45 o                         
   4   4  14          0.25          1.35         1.94 o                         
   5   4  14         52.79         60.25         4.33 o                         
   6   4  14         23.44         11.51         6.84 o                         
  -6   5  14         89.29         79.75        14.75 o                         
  -5   5  14          0.55         -2.25         2.70 o                         
  -4   5  14          9.47          7.84         2.00 o                         
  -3   5  14         46.20         81.19         3.15 o                         
  -2   5  14        828.14        786.39         9.59 o                         
  -1   5  14         25.73         27.21         1.52 o                         
   0   5  14        192.41        175.28         2.73 o                         
   1   5  14        123.55        117.47         2.43 o                         
   2   5  14        283.03        284.45         4.53 o                         
   3   5  14          9.47         10.83         1.57 o                         
   4   5  14          8.26          9.65         1.79 o                         
   5   5  14         26.72         29.71         4.22 o                         
  -6   6  14         16.35         15.66         4.76 o                         
  -5   6  14          0.00         -1.50         3.28 o                         
  -4   6  14        125.72        114.68         3.95 o                         
  -3   6  14        594.24        564.41         7.94 o                         
  -2   6  14         32.38         31.88         1.75 o                         
  -1   6  14          2.24          2.45         1.11 o                         
   0   6  14          4.10          8.01         1.62 o                         
   1   6  14        248.67        250.81         4.24 o                         
   2   6  14        395.37        345.42         5.82 o                         
   3   6  14          1.30         -1.34         1.58 o                         
   4   6  14        117.47        130.37         4.06 o                         
   5   6  14         27.65         30.05         4.32 o                         
  -6   7  14          8.48          3.78        11.56 o                         
  -5   7  14          8.41          9.57         3.14 o                         
  -4   7  14          0.22         -0.69         3.37 o                         
  -3   7  14         95.83        118.47         3.67 o                         
  -2   7  14        203.06        193.80         3.05 o                         
  -1   7  14         47.48         58.58         4.02 o                         
   0   7  14         14.34         24.41         2.79 o                         
   1   7  14         17.47         12.63         2.08 o                         
   2   7  14          5.93          6.43         1.66 o                         
   3   7  14         37.92         36.98         1.98 o                         
   4   7  14        110.05         99.46         3.67 o                         
   5   7  14          8.65          6.58         4.33 o                         
  -6   8  14         11.34          2.61         9.03 o                         
  -5   8  14         14.39         11.62         3.07 o                         
  -4   8  14          1.94         -2.25         2.25 o                         
  -3   8  14         65.50         65.36         3.05 o                         
  -2   8  14         97.85         92.55         2.26 o                         
  -1   8  14        754.15        744.24         9.99 o                         
   0   8  14         24.85         43.62         3.04 o                         
   1   8  14        595.64        561.37         7.84 o                         
   2   8  14          4.44          5.92         1.70 o                         
   3   8  14         36.89         33.54         1.86 o                         
   4   8  14          0.99         -0.32         2.18 o                         
   5   8  14          6.68          1.39         4.52 o                         
  -6   9  14          1.72         -8.82        17.67 o                         
  -5   9  14          0.01         -2.11         3.20 o                         
  -4   9  14          4.03          1.88         2.52 o                         
  -3   9  14          3.80          7.11         2.11 o                         
  -2   9  14         34.33         35.85         1.79 o                         
  -1   9  14          3.68          8.19         1.58 o                         
   0   9  14       1227.39       1296.44        16.58 o                         
   1   9  14        158.31        159.70         3.40 o                         
   2   9  14         63.32         50.88         2.46 o                         
   3   9  14         78.51         92.62         2.94 o                         
   4   9  14          5.42          4.10         1.96 o                         
   5   9  14         88.28         93.59         6.22 o                         
  -6  10  14         24.61         12.99         8.82 o                         
  -5  10  14          0.23          5.49         4.10 o                         
  -4  10  14         42.92         40.43         3.17 o                         
  -3  10  14         15.95         17.80         2.22 o                         
  -2  10  14        149.63        142.44         2.81 o                         
  -1  10  14        238.36        214.37         4.65 o                         
   0  10  14        348.28        369.07         6.48 o                         
   1  10  14         12.63          6.96         1.69 o                         
   2  10  14        307.50        276.71         4.54 o                         
   3  10  14          8.10          9.11         1.87 o                         
   4  10  14          5.14          6.00         3.59 o                         
   5  10  14          0.44         -2.32         5.89 o                         
  -5  11  14         28.59         32.27         7.44 o                         
  -4  11  14          6.65          8.16         2.98 o                         
  -3  11  14         83.48         93.17         5.57 o                         
  -2  11  14         47.53         51.06         2.56 o                         
  -1  11  14         31.68         25.90         1.87 o                         
   0  11  14         58.44         54.66         2.64 o                         
   1  11  14        121.10        115.32         3.01 o                         
   2  11  14          6.20          6.10         1.78 o                         
   3  11  14         24.75         29.94         2.29 o                         
   4  11  14          5.65          4.21         3.92 o                         
   5  11  14        185.77        239.86        11.82 o                         
  -5  12  14         25.22         31.77         6.82 o                         
  -4  12  14          2.63          8.64         3.87 o                         
  -3  12  14        103.27        101.26         4.01 o                         
  -2  12  14          9.06         11.57         1.66 o                         
  -1  12  14         72.29         62.75         2.47 o                         
   0  12  14         24.99         21.55         1.86 o                         
   1  12  14          7.35          6.11         1.88 o                         
   2  12  14         32.67         23.55         2.17 o                         
   3  12  14          1.95          4.77         2.24 o                         
   4  12  14          1.02          4.95         4.89 o                         
  -5  13  14          2.06         -3.84         9.30 o                         
  -4  13  14         54.73         66.50         6.98 o                         
  -3  13  14         10.14         11.86         3.08 o                         
  -2  13  14          1.38          2.12         1.75 o                         
  -1  13  14         49.45         51.94         2.31 o                         
   0  13  14         38.45         37.94         2.22 o                         
   1  13  14         81.46         74.29         2.97 o                         
   2  13  14        118.64        112.59         3.31 o                         
   3  13  14          1.78          3.85         3.02 o                         
   4  13  14          7.51         10.25         6.00 o                         
  -5  14  14          0.29         -0.37        12.89 o                         
  -4  14  14         63.46         70.79         7.66 o                         
  -3  14  14         26.23         27.59         3.63 o                         
  -2  14  14         49.35         48.69         2.31 o                         
  -1  14  14          0.73         -1.69         1.93 o                         
   0  14  14        112.66        105.94         3.21 o                         
   1  14  14         27.06         28.72         2.35 o                         
   2  14  14          5.75          8.05         2.89 o                         
   3  14  14         52.82         59.12         4.14 o                         
   4  14  14        130.78        151.63        10.14 o                         
  -4  15  14         18.71         20.50         6.26 o                         
  -3  15  14          1.50          5.59         3.86 o                         
  -2  15  14          7.97          6.98         2.21 o                         
  -1  15  14          0.38         -0.96         2.01 o                         
   0  15  14          2.48         12.31         2.80 o                         
   1  15  14         16.95         14.53         3.04 o                         
   2  15  14         19.34         19.66         3.42 o                         
   3  15  14         58.81         57.26         4.33 o                         
   4  15  14          6.67          8.77        10.63 o                         
  -4  16  14         23.64         21.32         8.53 o                         
  -3  16  14          4.88          5.80         5.14 o                         
  -2  16  14          2.08         -0.04         2.94 o                         
  -1  16  14        256.76        281.69         6.57 o                         
   0  16  14        364.58        368.91         8.48 o                         
   1  16  14          5.45         -2.88         3.22 o                         
   2  16  14        110.08        122.38         5.31 o                         
   3  16  14         34.38         38.03         4.61 o                         
  -3  17  14         44.06         56.18         6.67 o                         
  -2  17  14          7.62          6.46         3.84 o                         
  -1  17  14          0.13          8.71         3.64 o                         
   0  17  14         56.29         61.69         4.29 o                         
   1  17  14          2.08         -3.69         3.69 o                         
   2  17  14         49.82         57.64         4.47 o                         
   3  17  14         55.82         74.88         8.24 o                         
  -3  18  14         16.36         35.27         7.25 o                         
  -2  18  14          5.70         10.48         4.30 o                         
  -1  18  14         97.77         90.17         5.17 o                         
   0  18  14          0.05          5.32         4.14 o                         
   1  18  14         12.83         14.42         5.58 o                         
   2  18  14          3.05          2.86         5.00 o                         
  -2  19  14         10.70         21.06         6.95 o                         
  -1  19  14          2.36         -4.11         4.94 o                         
   0  19  14         33.36         48.96         7.02 o                         
   1  19  14          0.03          0.54         5.83 o                         
   2  19  14         11.56          7.27         5.60 o                         
  -1  20  14          5.07         -0.69         5.75 o                         
   0  20  14         49.16         51.60         5.94 o                         
  -5   0  15          0.69          0.26         4.02 o                         
  -3   0  15        446.56        413.32         7.36 o                         
  -1   0  15        887.65        840.61        13.54 o                         
   1   0  15        844.57        838.85        13.38 o                         
   3   0  15        467.05        481.58         9.72 o                         
   5   0  15         10.29         15.31         3.42 o                         
  -6   1  15          0.00         -2.99         3.50 o                         
  -5   1  15          2.24         -0.44         2.58 o                         
  -4   1  15         46.43         40.81         2.33 o                         
  -3   1  15         10.93          8.18         1.26 o                         
  -2   1  15          4.20         -0.22         1.20 o                         
  -1   1  15        885.67        846.33         9.59 o                         
   0   1  15         88.91         82.60         1.97 o                         
   1   1  15         94.22         98.97         2.08 o                         
   2   1  15        335.19        326.77         4.59 o                         
   3   1  15        408.60        395.09         5.87 o                         
   4   1  15          0.31         -1.80         2.01 o                         
   5   1  15          4.72          6.03         3.41 o                         
  -6   2  15         26.83         28.65         6.06 o                         
  -5   2  15          4.48          2.11         2.87 o                         
  -4   2  15         35.02         29.57         2.29 o                         
  -3   2  15        125.65        131.51         3.24 o                         
  -2   2  15         77.87         65.76         2.01 o                         
  -1   2  15         12.74         15.82         1.18 o                         
   0   2  15         45.30         58.97         1.72 o                         
   1   2  15        134.14        123.65         2.38 o                         
   2   2  15        223.96        237.85         3.71 o                         
   3   2  15          0.25         -1.65         1.65 o                         
   4   2  15         18.81         17.56         1.97 o                         
   5   2  15        160.57        175.41         6.33 o                         
  -6   3  15          5.19         -0.63         3.99 o                         
  -5   3  15          3.15          8.06         2.54 o                         
  -4   3  15         77.24         74.91         3.20 o                         
  -3   3  15        879.22        898.22        11.92 o                         
  -2   3  15        101.73        103.46         2.41 o                         
  -1   3  15          0.45          0.30         1.07 o                         
   0   3  15         84.91         82.56         2.00 o                         
   1   3  15         92.22         87.29         2.10 o                         
   2   3  15        274.58        262.15         4.01 o                         
   3   3  15         52.93         47.93         2.47 o                         
   4   3  15         28.56         39.34         4.49 o                         
   5   3  15          0.00          0.38         3.87 o                         
  -6   4  15         32.83         47.23         9.00 o                         
  -5   4  15         60.33         56.88         3.66 o                         
  -4   4  15         47.52         46.37         2.63 o                         
  -3   4  15        157.61        176.57         5.98 o                         
  -2   4  15        177.61        181.20         2.97 o                         
  -1   4  15        110.97        110.93         2.29 o                         
   0   4  15         10.95         14.76         1.28 o                         
   1   4  15         84.39         82.77         2.43 o                         
   2   4  15        255.36        245.77         3.87 o                         
   3   4  15        103.29        105.96         4.02 o                         
   4   4  15          1.15          1.79         2.11 o                         
   5   4  15         30.59         32.70         4.14 o                         
  -6   5  15          7.35         25.27         4.82 o                         
  -5   5  15          1.09         -2.42         2.85 o                         
  -4   5  15         21.43         17.07         2.32 o                         
  -3   5  15        621.05        609.40         8.53 o                         
  -2   5  15         52.79         70.02         2.86 o                         
  -1   5  15        776.75        733.59         8.46 o                         
   0   5  15         22.56         17.19         1.31 o                         
   1   5  15        224.71        235.93         3.75 o                         
   2   5  15        224.66        190.57         3.29 o                         
   3   5  15         87.63         72.99         2.82 o                         
   4   5  15          6.49         11.14         2.14 o                         
   5   5  15          0.30         -1.91         4.25 o                         
  -6   6  15         20.72         25.82         6.24 o                         
  -5   6  15          0.39         -3.12         3.12 o                         
  -4   6  15          6.01          4.19         2.11 o                         
  -3   6  15          6.57         59.27         6.51 o                         
  -2   6  15          0.92          0.50         1.28 o                         
  -1   6  15        425.95        420.72         5.67 o                         
   0   6  15        108.56         99.07         2.59 o                         
   1   6  15        198.57        196.61         3.67 o                         
   2   6  15         14.22         15.82         1.81 o                         
   3   6  15          3.63          4.02         1.72 o                         
   4   6  15        143.84        149.69         5.20 o                         
   5   6  15          0.78         -2.35         4.49 o                         
  -6   7  15         18.45         14.35         7.70 o                         
  -5   7  15          0.32         -2.79         2.79 o                         
  -4   7  15          0.18         -0.19         2.25 o                         
  -3   7  15        242.54        236.37         4.42 o                         
  -2   7  15          0.01         -1.21         1.21 o                         
  -1   7  15        792.89        786.69         9.70 o                         
   0   7  15        220.01        216.59         3.93 o                         
   1   7  15         15.05         13.31         1.83 o                         
   2   7  15        804.15        691.35         9.42 o                         
   3   7  15         46.73         42.10         2.52 o                         
   4   7  15          3.92          7.37         2.19 o                         
   5   7  15          2.60         -5.44         5.44 o                         
  -6   8  15         13.51         -1.12        17.14 o                         
  -5   8  15         46.93         49.10         3.70 o                         
  -4   8  15          4.55          7.38         3.35 o                         
  -3   8  15         28.34         30.43         2.17 o                         
  -2   8  15        275.87        233.73         3.74 o                         
  -1   8  15        334.70        393.68         7.70 o                         
   0   8  15        259.13        242.19         4.23 o                         
   1   8  15        143.03        148.38         3.30 o                         
   2   8  15         39.42         36.21         2.34 o                         
   3   8  15         79.83         78.53         3.07 o                         
   4   8  15          3.12          3.37         2.16 o                         
   5   8  15         64.83         61.06         8.50 o                         
  -6   9  15         24.93         21.53        12.89 o                         
  -5   9  15          5.06          0.73         3.99 o                         
  -4   9  15        128.48        129.99         5.73 o                         
  -3   9  15        218.15        213.31         4.84 o                         
  -2   9  15         12.26         15.88         1.60 o                         
  -1   9  15        308.63        302.72         4.97 o                         
   0   9  15        128.80        128.63         3.94 o                         
   1   9  15         61.98         56.00         2.49 o                         
   2   9  15         12.41          9.44         1.79 o                         
   3   9  15         50.82         39.24         2.41 o                         
   4   9  15          0.40         -1.29         2.87 o                         
   5   9  15         26.76         10.06         6.46 o                         
  -5  10  15         15.42         14.53         4.50 o                         
  -4  10  15          7.62         10.29         2.98 o                         
  -3  10  15        254.61        245.99         4.95 o                         
  -2  10  15         45.96         54.95         2.35 o                         
  -1  10  15         23.07         22.45         1.76 o                         
   0  10  15         67.06         61.56         2.75 o                         
   1  10  15         35.86         40.32         2.29 o                         
   2  10  15          1.10         -1.76         1.76 o                         
   3  10  15          9.67          9.71         2.40 o                         
   4  10  15          2.80          0.21         2.71 o                         
   5  10  15         28.73         23.83         7.51 o                         
  -5  11  15          1.65         -0.36         4.99 o                         
  -4  11  15         21.78         22.56         3.86 o                         
  -3  11  15          0.10          4.84         2.32 o                         
  -2  11  15         35.26         37.43         2.22 o                         
  -1  11  15          9.86          7.92         1.75 o                         
   0  11  15         16.32         11.52         1.94 o                         
   1  11  15         71.43         61.35         2.71 o                         
   2  11  15          4.02         -1.92         1.92 o                         
   3  11  15          6.53          9.40         2.33 o                         
   4  11  15         55.83         55.20         5.19 o                         
  -5  12  15          6.72         -7.04         7.04 o                         
  -4  12  15          2.31          6.17         4.60 o                         
  -3  12  15        140.63        133.29         4.34 o                         
  -2  12  15          0.12         -1.70         1.70 o                         
  -1  12  15          0.99         -1.70         1.70 o                         
   0  12  15          0.03         -1.73         1.73 o                         
   1  12  15         69.01         61.41         3.04 o                         
   2  12  15          1.44          0.43         2.03 o                         
   3  12  15          2.06          1.66         2.56 o                         
   4  12  15         47.98         51.26         6.48 o                         
  -5  13  15          5.78          4.71         8.17 o                         
  -4  13  15          1.58         -0.85         7.17 o                         
  -3  13  15         61.64         59.92         3.85 o                         
  -2  13  15         16.23         15.98         1.96 o                         
  -1  13  15          7.32          4.41         2.04 o                         
   0  13  15         15.19         15.72         2.21 o                         
   1  13  15         16.11         12.67         2.11 o                         
   2  13  15        125.12        112.07         4.23 o                         
   3  13  15          0.04         -0.43         2.82 o                         
   4  13  15          0.44         -3.19         6.20 o                         
  -4  14  15          1.73         12.63         8.86 o                         
  -3  14  15         74.76         66.27         4.20 o                         
  -2  14  15         17.14         18.34         2.31 o                         
  -1  14  15         52.44         54.02         2.63 o                         
   0  14  15         45.06         41.05         3.85 o                         
   1  14  15         57.22         62.94         3.23 o                         
   2  14  15          0.63          4.00         3.09 o                         
   3  14  15          1.22          0.76         3.54 o                         
   4  14  15        174.61        183.79        11.25 o                         
  -4  15  15          7.77          8.91         8.21 o                         
  -3  15  15          3.34         11.72         4.64 o                         
  -2  15  15          1.18          1.45         2.48 o                         
  -1  15  15         21.50         23.44         3.31 o                         
   0  15  15        128.49        132.53         4.56 o                         
   1  15  15          0.80         -2.74         2.74 o                         
   2  15  15         17.65         16.90         3.57 o                         
   3  15  15         18.63         19.04         4.17 o                         
  -4  16  15          1.41          2.73         9.17 o                         
  -3  16  15          2.70          3.90         6.12 o                         
  -2  16  15          0.25         -0.54         3.07 o                         
  -1  16  15        160.05        183.82         7.14 o                         
   0  16  15         38.46         42.25         3.92 o                         
   1  16  15          0.01         -3.63         3.63 o                         
   2  16  15          7.41         12.81         3.94 o                         
   3  16  15         12.41          3.39         8.10 o                         
  -3  17  15         74.79         82.83        13.32 o                         
  -2  17  15         23.31         17.62         4.76 o                         
  -1  17  15         15.03         13.59         3.83 o                         
   0  17  15          7.54          6.17         3.98 o                         
   1  17  15         74.07         70.66         4.72 o                         
   2  17  15         24.68         23.39         4.90 o                         
  -3  18  15         14.57         23.29         9.87 o                         
  -2  18  15          0.23          9.35         6.48 o                         
  -1  18  15          4.29         11.53         4.50 o                         
   0  18  15         10.55         21.44         6.35 o                         
   1  18  15         15.13         14.51         5.52 o                         
   2  18  15          0.27         -5.13         5.13 o                         
  -2  19  15         13.03         21.03         7.28 o                         
  -1  19  15         31.72         31.47         6.48 o                         
   0  19  15          0.50         10.18         5.60 o                         
   1  19  15          6.70          5.60         5.58 o                         
  -6   0  16         46.82         61.60         6.51 o                         
  -4   0  16        488.81        519.19        10.96 o                         
  -2   0  16        167.28        181.77         4.28 o                         
   0   0  16        380.10        402.94         7.20 o                         
   2   0  16        885.93        887.77        14.25 o                         
   4   0  16         26.78         30.79         3.35 o                         
  -6   1  16          2.21          3.23         4.02 o                         
  -5   1  16          2.50         -0.45         2.52 o                         
  -4   1  16         57.64         53.95         2.69 o                         
  -3   1  16         17.02         14.20         1.34 o                         
  -2   1  16          4.13          0.77         1.23 o                         
  -1   1  16        139.18        143.54         2.59 o                         
   0   1  16         25.70         31.00         1.52 o                         
   1   1  16        113.48        117.76         2.55 o                         
   2   1  16        914.90        869.07        11.41 o                         
   3   1  16        271.94        276.58         5.68 o                         
   4   1  16          0.06         -2.22         2.22 o                         
   5   1  16          2.55         -1.39         5.16 o                         
  -6   2  16          7.94          4.18         4.57 o                         
  -5   2  16          0.63         -2.59         2.85 o                         
  -4   2  16         48.37         46.25         2.63 o                         
  -3   2  16          2.36          1.55         1.38 o                         
  -2   2  16         35.70         35.89         1.69 o                         
  -1   2  16          0.86          1.94         1.10 o                         
   0   2  16         35.88         30.98         1.49 o                         
   1   2  16         81.63         79.50         2.25 o                         
   2   2  16       1020.64       1010.89        12.14 o                         
   3   2  16        173.18        161.07         3.82 o                         
   4   2  16         18.32         26.67         3.06 o                         
   5   2  16         48.80         45.17         5.73 o                         
  -6   3  16          6.72          6.15         6.27 o                         
  -5   3  16         11.02         11.65         3.15 o                         
  -4   3  16          0.11         -1.97         2.36 o                         
  -3   3  16          1.25          5.52         1.22 o                         
  -2   3  16        306.70        301.25         4.21 o                         
  -1   3  16        100.21        103.77         2.30 o                         
   0   3  16         22.12         16.32         1.29 o                         
   1   3  16        480.29        478.45         6.31 o                         
   2   3  16         55.77         55.23         2.21 o                         
   3   3  16         55.53         55.33         2.56 o                         
   4   3  16        106.00        117.30         4.04 o                         
   5   3  16          4.13         -1.34         4.96 o                         
  -6   4  16         72.00         86.34         6.82 o                         
  -5   4  16         16.39         16.03         2.93 o                         
  -4   4  16         39.36         32.06         2.54 o                         
  -3   4  16        171.93        160.73         2.53 o                         
  -2   4  16        298.68        301.86         4.19 o                         
  -1   4  16          0.21         -0.47         1.15 o                         
   0   4  16          5.88          4.73         1.23 o                         
   1   4  16        134.80        142.31         3.12 o                         
   2   4  16         67.85         56.70         2.22 o                         
   3   4  16          0.14          1.08         1.62 o                         
   4   4  16        107.28        112.35         4.10 o                         
   5   4  16         89.78         88.76         7.70 o                         
  -6   5  16        126.63        150.48         7.81 o                         
  -5   5  16         15.10         10.83         3.02 o                         
  -4   5  16         22.72         20.81         2.48 o                         
  -3   5  16        185.10        204.75         7.01 o                         
  -2   5  16         43.04         41.61         2.04 o                         
  -1   5  16          2.49          1.72         1.14 o                         
   0   5  16        181.59        175.73         3.00 o                         
   1   5  16         72.88         85.85         3.28 o                         
   2   5  16          8.76          6.99         1.52 o                         
   3   5  16         38.46         38.24         2.79 o                         
   4   5  16         26.14         28.49         2.84 o                         
   5   5  16         55.71         59.94         6.28 o                         
  -6   6  16          9.41         16.40         5.95 o                         
  -5   6  16         14.52         15.22         3.95 o                         
  -4   6  16        112.49        100.50         5.75 o                         
  -3   6  16        513.40        505.38         8.06 o                         
  -2   6  16         58.95         60.14         2.27 o                         
  -1   6  16        201.01        192.47         3.72 o                         
   0   6  16        481.19        437.11         5.93 o                         
   1   6  16         53.11         46.09         2.14 o                         
   2   6  16         76.36         60.78         2.61 o                         
   3   6  16          0.14          0.79         1.81 o                         
   4   6  16         58.54         75.15         3.49 o                         
   5   6  16         52.25         69.38         6.84 o                         
  -6   7  16          0.22         -9.19        15.81 o                         
  -5   7  16          0.23         -3.78         3.89 o                         
  -4   7  16         26.92         26.60         2.49 o                         
  -3   7  16         72.86         74.58         2.94 o                         
  -2   7  16         29.93         25.66         1.66 o                         
  -1   7  16          0.01         10.88         2.71 o                         
   0   7  16         18.84         19.82         3.23 o                         
   1   7  16         43.18         41.87         2.13 o                         
   2   7  16         57.70         61.76         2.59 o                         
   3   7  16          0.90          3.23         1.91 o                         
   4   7  16         42.78         42.28         2.76 o                         
   5   7  16         32.01         27.90         9.57 o                         
  -6   8  16          5.78          5.07        14.08 o                         
  -5   8  16          7.92          6.99         6.35 o                         
  -4   8  16        138.00        133.55         4.45 o                         
  -3   8  16          4.43          5.45         2.38 o                         
  -2   8  16          7.01          4.29         1.82 o                         
  -1   8  16       1788.95       1806.57        22.76 o                         
   0   8  16          0.88         -1.28         1.58 o                         
   1   8  16         49.10         54.28         2.60 o                         
   2   8  16         26.55         19.10         2.21 o                         
   3   8  16         19.10         18.80         2.04 o                         
   4   8  16         12.99         12.20         2.61 o                         
   5   8  16         29.18         19.40         6.58 o                         
  -5   9  16         10.45          3.60         4.52 o                         
  -4   9  16         34.08         40.27         3.03 o                         
  -3   9  16         44.03         52.78         3.06 o                         
  -2   9  16        182.01        168.13         3.40 o                         
  -1   9  16        106.35        135.62         7.31 o                         
   0   9  16        115.31        110.10         3.31 o                         
   1   9  16        260.24        237.81         4.95 o                         
   2   9  16         44.79         32.58         2.13 o                         
   3   9  16         10.04          7.18         2.07 o                         
   4   9  16          0.15          0.18         3.97 o                         
   5   9  16          2.48         -7.04         7.04 o                         
  -5  10  16          0.01          1.91         5.83 o                         
  -4  10  16         10.75         17.42         3.78 o                         
  -3  10  16         67.70         81.82         3.55 o                         
  -2  10  16          1.85          2.51         1.72 o                         
  -1  10  16         69.99         67.93         2.93 o                         
   0  10  16         12.62          7.95         1.88 o                         
   1  10  16         53.77         47.65         2.55 o                         
   2  10  16         52.27         49.90         2.46 o                         
   3  10  16         13.60         14.58         2.22 o                         
   4  10  16         39.70         48.80         4.11 o                         
  -5  11  16          0.92         -7.05         7.70 o                         
  -4  11  16         25.32         22.09         4.81 o                         
  -3  11  16         41.11         30.61         2.78 o                         
  -2  11  16         39.84         30.87         1.91 o                         
  -1  11  16         57.77         55.56         2.54 o                         
   0  11  16         10.56          6.47         1.92 o                         
   1  11  16          0.68         -1.93         1.93 o                         
   2  11  16          0.01         -1.05         1.99 o                         
   3  11  16          7.65         10.22         2.67 o                         
   4  11  16          0.43          1.86         5.64 o                         
  -5  12  16         18.62         11.04         8.07 o                         
  -4  12  16          3.49          4.24         4.35 o                         
  -3  12  16         72.57         69.78         4.03 o                         
  -2  12  16         11.48         10.27         2.19 o                         
  -1  12  16          4.41          0.74         1.83 o                         
   0  12  16         22.79         24.85         2.45 o                         
   1  12  16        234.85        212.24         4.34 o                         
   2  12  16         26.20         29.81         2.91 o                         
   3  12  16          2.16          2.61         2.83 o                         
   4  12  16        147.70        163.34        10.04 o                         
  -5  13  16          4.46         -6.25         8.53 o                         
  -4  13  16          4.29          0.29         6.21 o                         
  -3  13  16         36.40         42.27         3.76 o                         
  -2  13  16          0.60         -2.24         2.24 o                         
  -1  13  16         23.38         25.42         2.23 o                         
   0  13  16          0.00         -1.96         2.26 o                         
   1  13  16          4.55          4.85         2.40 o                         
   2  13  16         21.21         30.23         3.17 o                         
   3  13  16          6.11         -0.19         3.36 o                         
   4  13  16          1.72          1.33         6.58 o                         
  -4  14  16          0.53         -0.79         9.65 o                         
  -3  14  16         26.81         31.30         4.56 o                         
  -2  14  16          1.94          2.84         2.49 o                         
  -1  14  16         14.63         12.85         2.72 o                         
   0  14  16         30.29         23.29         2.87 o                         
   1  14  16          0.00          1.32         2.79 o                         
   2  14  16        204.67        222.30         5.99 o                         
   3  14  16         15.41         17.92         4.13 o                         
  -4  15  16          8.55          1.64         8.36 o                         
  -3  15  16          6.47         14.49         7.36 o                         
  -2  15  16         85.77         85.19         4.40 o                         
  -1  15  16          1.55          8.36         3.86 o                         
   0  15  16          0.04         -2.12         3.38 o                         
   1  15  16          8.71          2.92         3.36 o                         
   2  15  16          5.89          6.65         4.17 o                         
   3  15  16          4.59          4.17         5.28 o                         
  -3  16  16         10.75          8.50         6.40 o                         
  -2  16  16          1.02         -0.25         3.94 o                         
  -1  16  16        136.00        151.70         5.95 o                         
   0  16  16         24.15         17.33         3.92 o                         
   1  16  16         20.68         18.02         3.96 o                         
   2  16  16         23.22         38.45         4.55 o                         
   3  16  16          1.36        -11.16        11.16 o                         
  -3  17  16         17.88         19.04         6.97 o                         
  -2  17  16         12.85         14.77         5.10 o                         
  -1  17  16          4.83         12.58         5.99 o                         
   0  17  16         10.58         22.20         4.78 o                         
   1  17  16         13.26          6.68         5.87 o                         
   2  17  16          8.50          1.00         5.24 o                         
  -2  18  16         53.35         59.97         7.53 o                         
  -1  18  16        185.58        193.88        10.53 o                         
   0  18  16          0.02         38.25        14.09 o                         
   1  18  16          6.62          0.06         5.68 o                         
  -1  19  16         56.42         58.79         7.56 o                         
   0  19  16          0.41          1.02         5.91 o                         
  -5   0  17          1.17         -1.07         4.18 o                         
  -3   0  17         23.86         26.19         2.30 o                         
  -1   0  17          2.68          6.12         1.74 o                         
   1   0  17        143.57        143.33         3.88 o                         
   3   0  17         10.52          7.95         2.79 o                         
   5   0  17          8.00          4.52         7.17 o                         
  -6   1  17         13.49         17.60         5.60 o                         
  -5   1  17         10.65         10.20         2.94 o                         
  -4   1  17          7.52         11.60         2.07 o                         
  -3   1  17        116.14        105.88         2.50 o                         
  -2   1  17         66.64         60.52         1.98 o                         
  -1   1  17        235.48        231.58         3.51 o                         
   0   1  17          6.47          5.49         1.24 o                         
   1   1  17        139.10        131.73         2.65 o                         
   2   1  17        158.83        164.80         4.21 o                         
   3   1  17         38.33         46.13         2.40 o                         
   4   1  17         59.96         59.87         3.21 o                         
   5   1  17          0.30         -5.45         5.45 o                         
  -6   2  17          0.62         -1.16         6.91 o                         
  -5   2  17         16.25         11.74         3.17 o                         
  -4   2  17          1.28         -2.02         2.02 o                         
  -3   2  17         10.04          5.47         1.40 o                         
  -2   2  17        162.53        143.28         2.80 o                         
  -1   2  17          1.58          4.39         1.26 o                         
   0   2  17        176.49        170.22         2.94 o                         
   1   2  17        197.71        183.09         3.13 o                         
   2   2  17        182.42        200.64         3.69 o                         
   3   2  17         42.45         42.90         2.38 o                         
   4   2  17          9.07         10.23         2.39 o                         
   5   2  17          1.77         -5.33         5.33 o                         
  -6   3  17         17.60         16.92         5.81 o                         
  -5   3  17          2.16          3.97         4.33 o                         
  -4   3  17          4.52          3.04         2.29 o                         
  -3   3  17         26.96         28.46         1.56 o                         
  -2   3  17        491.30        470.67         5.91 o                         
  -1   3  17        129.66        127.37         2.56 o                         
   0   3  17          0.01         -1.19         1.19 o                         
   1   3  17        728.83        695.75         8.19 o                         
   2   3  17        843.96        828.31        11.06 o                         
   3   3  17          0.11          0.79         1.91 o                         
   4   3  17        126.78        131.44         5.04 o                         
   5   3  17          3.26         -5.98         5.98 o                         
  -6   4  17          3.63         12.07         7.38 o                         
  -5   4  17          0.73         -3.00         3.00 o                         
  -4   4  17         16.96         15.27         2.44 o                         
  -3   4  17        272.34        251.78         5.48 o                         
  -2   4  17         45.18         49.67         2.52 o                         
  -1   4  17        124.63        109.95         2.39 o                         
   0   4  17         16.85         17.08         1.51 o                         
   1   4  17        203.22        200.80         4.65 o                         
   2   4  17         73.33         76.45         4.86 o                         
   3   4  17         64.30         64.51         2.78 o                         
   4   4  17         84.72         85.70         4.73 o                         
   5   4  17          0.08         -5.73         5.73 o                         
  -6   5  17          2.91         14.81        10.29 o                         
  -5   5  17          4.32         -0.29         3.19 o                         
  -4   5  17        185.97        178.15         4.19 o                         
  -3   5  17        152.00        140.06         3.59 o                         
  -2   5  17        109.89        112.13         2.67 o                         
  -1   5  17          5.07         -1.32         1.32 o                         
   0   5  17        221.62        219.14         3.51 o                         
   1   5  17        882.33        834.96        10.29 o                         
   2   5  17         69.40         55.44         2.74 o                         
   3   5  17         26.67         33.86         2.27 o                         
   4   5  17         26.47         36.83         3.15 o                         
   5   5  17         16.06          9.30         6.10 o                         
  -6   6  17         79.10         83.39         7.20 o                         
  -5   6  17          3.89          2.72         4.15 o                         
  -4   6  17          5.01          4.14         2.23 o                         
  -3   6  17         75.38         79.32         3.90 o                         
  -2   6  17         88.84         83.12         2.64 o                         
  -1   6  17          0.95          0.61         1.35 o                         
   0   6  17        236.70        220.77         4.34 o                         
   1   6  17         25.68         24.43         1.81 o                         
   2   6  17        332.44        321.78         7.31 o                         
   3   6  17          0.05          1.26         2.05 o                         
   4   6  17         17.65         21.10         2.79 o                         
   5   6  17         16.50         16.87         6.58 o                         
  -6   7  17          0.03         -4.45         8.59 o                         
  -5   7  17         23.86         22.31         5.25 o                         
  -4   7  17        250.17        221.47         6.15 o                         
  -3   7  17          0.21          1.82         2.08 o                         
  -2   7  17         94.26         86.03         2.65 o                         
  -1   7  17         20.95         29.93         3.87 o                         
   0   7  17         35.21         38.73         2.15 o                         
   1   7  17          0.25         -0.72         1.71 o                         
   2   7  17        388.41        349.67         5.70 o                         
   3   7  17         27.42         23.19         2.34 o                         
   4   7  17         28.65         32.07         3.10 o                         
   5   7  17         15.37          5.37         6.57 o                         
  -5   8  17         22.93         16.45         8.35 o                         
  -4   8  17         65.62        103.98         5.04 o                         
  -3   8  17          0.01          1.17         2.13 o                         
  -2   8  17         15.04         19.31         1.79 o                         
  -1   8  17        276.66        308.14         5.66 o                         
   0   8  17          0.76          0.83         1.82 o                         
   1   8  17         23.64         19.94         2.21 o                         
   2   8  17         56.66         53.09         2.54 o                         
   3   8  17         16.59         19.69         2.33 o                         
   4   8  17         68.79         75.29         5.98 o                         
   5   8  17          6.53         -6.84         6.84 o                         
  -5   9  17          0.48         -4.98         5.32 o                         
  -4   9  17         81.76         82.62         4.41 o                         
  -3   9  17          9.85         10.40         2.58 o                         
  -2   9  17         50.72         50.62         2.38 o                         
  -1   9  17         17.30         22.88         3.19 o                         
   0   9  17          2.50          1.59         1.79 o                         
   1   9  17         33.26         35.84         2.33 o                         
   2   9  17         51.60         54.94         2.72 o                         
   3   9  17          1.25          4.08         2.26 o                         
   4   9  17         39.03         43.33         5.02 o                         
  -5  10  17          2.27         -7.57         7.57 o                         
  -4  10  17         74.80         71.95         4.42 o                         
  -3  10  17         46.31         48.13         3.52 o                         
  -2  10  17         20.66         17.73         1.93 o                         
  -1  10  17        305.00        302.81         5.59 o                         
   0  10  17        118.33        111.14         3.79 o                         
   1  10  17          2.92         -1.91         1.91 o                         
   2  10  17         85.53         83.06         3.51 o                         
   3  10  17         67.70         83.16         3.58 o                         
   4  10  17          7.68         12.99         8.90 o                         
  -5  11  17          4.97         -7.23         8.05 o                         
  -4  11  17          0.24          6.69         4.84 o                         
  -3  11  17          3.94          8.53         3.99 o                         
  -2  11  17          0.37          0.58         1.83 o                         
  -1  11  17         51.15         54.00         3.84 o                         
   0  11  17         30.90         30.12         2.49 o                         
   1  11  17         10.39          6.20         2.11 o                         
   2  11  17         19.01         18.08         2.44 o                         
   3  11  17         37.32         33.14         3.21 o                         
   4  11  17        269.02        327.24        17.80 o                         
  -5  12  17          0.17         -5.22         8.55 o                         
  -4  12  17          6.57          6.69         4.68 o                         
  -3  12  17         13.68         15.98         3.81 o                         
  -2  12  17         32.28         31.23         3.22 o                         
  -1  12  17          0.66         -1.88         1.88 o                         
   0  12  17         41.94         45.70         2.40 o                         
   1  12  17         12.93         13.47         2.44 o                         
   2  12  17         59.16         59.35         3.62 o                         
   3  12  17         21.11         24.63         3.69 o                         
   4  12  17         28.36         51.05         7.23 o                         
  -4  13  17         25.33         16.79         7.53 o                         
  -3  13  17          9.50         10.33         4.02 o                         
  -2  13  17          1.75          0.72         2.36 o                         
  -1  13  17         24.89         24.46         2.56 o                         
   0  13  17         74.34         69.09         3.70 o                         
   1  13  17         57.11         51.53         3.35 o                         
   2  13  17        271.13        299.37         6.72 o                         
   3  13  17         45.93         60.63         4.59 o                         
  -4  14  17          5.72         -4.21         8.77 o                         
  -3  14  17          0.01         -3.78         5.39 o                         
  -2  14  17         13.29         11.45         3.11 o                         
  -1  14  17         15.58         12.35         4.02 o                         
   0  14  17          0.91          0.62         2.95 o                         
   1  14  17         27.83         23.31         3.56 o                         
   2  14  17          1.89         10.01         3.68 o                         
   3  14  17          6.61          2.66         5.66 o                         
  -4  15  17         11.60          3.82         8.90 o                         
  -3  15  17         31.15         37.55         7.35 o                         
  -2  15  17          0.24          0.29         3.83 o                         
  -1  15  17         41.46         43.15         3.92 o                         
   0  15  17         12.92         10.41         3.66 o                         
   1  15  17          8.43          5.67         3.66 o                         
   2  15  17         25.59         14.73         4.05 o                         
   3  15  17         21.33          9.77         6.84 o                         
  -3  16  17          0.45         -0.70         6.74 o                         
  -2  16  17          3.56          2.70         4.24 o                         
  -1  16  17         57.17         67.36         5.57 o                         
   0  16  17          3.45          4.50         3.96 o                         
   1  16  17         34.96         31.17         4.82 o                         
   2  16  17         68.63         83.19        10.13 o                         
  -3  17  17          0.28         -5.58        13.02 o                         
  -2  17  17          7.00          5.56         6.73 o                         
  -1  17  17          0.75         11.72         5.02 o                         
   0  17  17        106.53        101.32         6.52 o                         
   1  17  17          2.82          2.23         5.83 o                         
   2  17  17         16.34         11.80         7.09 o                         
  -2  18  17         17.11          7.11         8.09 o                         
  -1  18  17        138.73        164.52         8.26 o                         
   0  18  17          6.07          5.31         8.09 o                         
   1  18  17         10.76         11.53         7.09 o                         
  -4   0  18          2.05          0.70         4.66 o                         
  -2   0  18          1.06         -1.90         2.19 o                         
   0   0  18          2.91          2.66         1.84 o                         
   2   0  18         57.51         55.13         4.73 o                         
   4   0  18         67.39         73.63         6.67 o                         
  -6   1  18          2.09          2.47         7.23 o                         
  -5   1  18          0.06          0.25         3.32 o                         
  -4   1  18         31.64         28.30         2.65 o                         
  -3   1  18         35.22         29.94         1.91 o                         
  -2   1  18         34.37         30.00         1.76 o                         
  -1   1  18        105.59        106.36         2.58 o                         
   0   1  18         44.44         33.25         1.66 o                         
   1   1  18        127.16        124.65         2.73 o                         
   2   1  18        163.07        166.78         3.80 o                         
   3   1  18          6.64         12.74         2.15 o                         
   4   1  18         22.91         26.93         2.77 o                         
   5   1  18          3.12         -5.73         5.73 o                         
  -6   2  18         21.96         23.85         8.10 o                         
  -5   2  18          1.27          3.98         4.81 o                         
  -4   2  18         18.41         13.43         2.34 o                         
  -3   2  18          6.42          4.79         1.64 o                         
  -2   2  18         26.95         30.57         1.69 o                         
  -1   2  18         41.04         52.51         2.13 o                         
   0   2  18        125.28        116.05         2.62 o                         
   1   2  18          8.18          9.41         1.48 o                         
   2   2  18        307.98        312.84         4.88 o                         
   3   2  18          3.99          8.96         2.18 o                         
   4   2  18         38.37         44.40         3.81 o                         
   5   2  18          0.12         -5.71         5.71 o                         
  -6   3  18         16.18         32.43         7.70 o                         
  -5   3  18          3.11          3.66         3.61 o                         
  -4   3  18          0.76         -1.08         2.46 o                         
  -3   3  18         24.72         22.33         1.65 o                         
  -2   3  18         13.73         19.99         1.81 o                         
  -1   3  18          0.18         -0.86         1.31 o                         
   0   3  18         14.40         16.82         1.48 o                         
   1   3  18         11.98         17.91         1.61 o                         
   2   3  18          0.60          9.40         1.83 o                         
   3   3  18          4.78          6.75         2.40 o                         
   4   3  18          2.61          3.32         2.98 o                         
   5   3  18         49.63         49.92         6.48 o                         
  -6   4  18          0.48          1.66         7.61 o                         
  -5   4  18          1.44         -2.89         3.26 o                         
  -4   4  18         73.47         66.42         3.25 o                         
  -3   4  18         48.19         46.95         2.23 o                         
  -2   4  18         22.57         18.56         1.62 o                         
  -1   4  18         96.42         92.03         2.46 o                         
   0   4  18         12.19          8.98         1.52 o                         
   1   4  18          4.79         10.31         1.66 o                         
   2   4  18        168.09        162.48         3.50 o                         
   3   4  18         27.89         32.21         2.58 o                         
   4   4  18          0.08          2.51         4.58 o                         
   5   4  18         47.24         34.16         6.76 o                         
  -6   5  18         72.25         81.49         8.81 o                         
  -5   5  18          3.21          1.73         3.57 o                         
  -4   5  18          9.92          8.79         2.40 o                         
  -3   5  18          9.54          8.14         1.31 o                         
  -2   5  18         61.17         58.56         2.35 o                         
  -1   5  18          8.66          5.28         1.48 o                         
   0   5  18          9.56          9.45         1.48 o                         
   1   5  18         32.13         49.68         2.99 o                         
   2   5  18          6.04          6.00         1.83 o                         
   3   5  18        117.95        117.42         5.34 o                         
   4   5  18          6.64          7.51         3.68 o                         
   5   5  18         59.71         53.91         6.94 o                         
  -6   6  18          1.03         21.24         8.36 o                         
  -5   6  18          0.88          2.75         4.52 o                         
  -4   6  18         85.30         69.36         3.48 o                         
  -3   6  18          5.53          8.84         1.97 o                         
  -2   6  18         25.41         22.45         1.91 o                         
  -1   6  18        171.65        161.32         3.11 o                         
   0   6  18         19.70         22.09         1.78 o                         
   1   6  18         32.57         36.89         2.31 o                         
   2   6  18         22.69         34.58         2.61 o                         
   3   6  18          4.07          7.10         2.37 o                         
   4   6  18         13.96         22.62         3.54 o                         
   5   6  18          3.00          0.13         6.58 o                         
  -5   7  18         19.43         23.14         6.65 o                         
  -4   7  18         10.61         16.35         2.75 o                         
  -3   7  18         60.23         57.85         3.10 o                         
  -2   7  18        186.00        189.39         3.76 o                         
  -1   7  18        116.05        113.57         4.65 o                         
   0   7  18        118.75        112.38         3.70 o                         
   1   7  18          1.19         -1.89         1.89 o                         
   2   7  18          0.07          0.47         2.00 o                         
   3   7  18         95.21        104.52         3.85 o                         
   4   7  18          5.68          9.12         3.56 o                         
  -5   8  18         76.30         57.23        12.09 o                         
  -4   8  18        196.14        199.23         9.59 o                         
  -3   8  18         18.64         18.33         2.47 o                         
  -2   8  18         17.91         13.52         1.85 o                         
  -1   8  18        514.70        496.77        13.65 o                         
   0   8  18          0.69         -1.84         1.84 o                         
   1   8  18        275.39        270.49         5.00 o                         
   2   8  18         32.58         26.52         2.44 o                         
   3   8  18         53.51         59.40         3.08 o                         
   4   8  18         46.45         40.98         5.40 o                         
  -5   9  18         15.97          9.70         6.66 o                         
  -4   9  18          6.25          8.38         3.79 o                         
  -3   9  18         17.28         12.82         2.70 o                         
  -2   9  18         10.43          6.50         1.90 o                         
  -1   9  18         87.69         99.18         6.20 o                         
   0   9  18         59.20         49.25         2.88 o                         
   1   9  18        168.59        178.63         4.19 o                         
   2   9  18          4.88          9.51         2.37 o                         
   3   9  18          0.75          0.21         2.71 o                         
   4   9  18         38.30         44.32         8.37 o                         
  -5  10  18         13.89         -6.80        10.10 o                         
  -4  10  18          4.54          1.70         3.88 o                         
  -3  10  18          0.69         -1.74         3.00 o                         
  -2  10  18          1.70          0.19         1.91 o                         
  -1  10  18        664.69        638.51        15.37 o                         
   0  10  18         33.63         28.33         2.55 o                         
   1  10  18          4.52          2.18         2.21 o                         
   2  10  18         10.19         13.77         2.44 o                         
   3  10  18          0.05         -3.07         3.07 o                         
   4  10  18        363.69        415.00        16.08 o                         
  -5  11  18         40.16         29.37         9.26 o                         
  -4  11  18         65.35         56.75         5.56 o                         
  -3  11  18        131.22        122.34         5.99 o                         
  -2  11  18         21.25         17.97         2.42 o                         
  -1  11  18         31.06         28.00         3.15 o                         
   0  11  18         17.54         14.88         2.39 o                         
   1  11  18          0.01          1.03         2.96 o                         
   2  11  18          6.38          1.07         2.98 o                         
   3  11  18         14.50         14.44         3.66 o                         
   4  11  18         20.12         45.18         7.14 o                         
  -4  12  18          3.58          0.98         5.00 o                         
  -3  12  18          4.07         10.05         4.14 o                         
  -2  12  18         12.69         11.12         2.62 o                         
  -1  12  18          0.69          2.60         2.35 o                         
   0  12  18         52.48         51.99         3.78 o                         
   1  12  18         39.93         37.52         3.44 o                         
   2  12  18         11.06         19.59         4.03 o                         
   3  12  18          0.92          2.53         3.98 o                         
  -4  13  18          0.65         -4.13         5.81 o                         
  -3  13  18          4.19          7.11         5.61 o                         
  -2  13  18          0.51         -2.66         3.09 o                         
  -1  13  18         27.90         29.24         4.03 o                         
   0  13  18         59.91         63.75         4.03 o                         
   1  13  18         26.08         23.95         3.51 o                         
   2  13  18         60.85         64.99         4.17 o                         
   3  13  18         14.90         13.55         4.68 o                         
  -4  14  18          4.92         -8.49         9.17 o                         
  -3  14  18          2.83          4.98         5.92 o                         
  -2  14  18         68.65         70.44         4.37 o                         
  -1  14  18          1.75          8.95         3.59 o                         
   0  14  18         81.67         82.44         4.46 o                         
   1  14  18        184.67        189.84         6.26 o                         
   2  14  18        106.93        111.34         5.85 o                         
   3  14  18          2.92          0.40         6.29 o                         
  -3  15  18          6.34         10.84        11.22 o                         
  -2  15  18         24.92         30.62         6.37 o                         
  -1  15  18         63.64         70.46         4.73 o                         
   0  15  18          1.07         -0.70         3.93 o                         
   1  15  18          0.21          5.46         4.66 o                         
   2  15  18         32.25         31.34         4.71 o                         
  -3  16  18          0.03         -1.13         8.38 o                         
  -2  16  18          2.83          0.52         6.71 o                         
  -1  16  18         95.10        102.83         6.28 o                         
   0  16  18          1.42          1.58         4.78 o                         
   1  16  18         48.31         41.86         5.22 o                         
   2  16  18          3.49         -1.09         5.59 o                         
  -2  17  18         15.76         12.90         7.24 o                         
  -1  17  18          6.49         25.20         9.77 o                         
   0  17  18          1.27          2.46         6.44 o                         
   1  17  18         18.41          6.33         5.74 o                         
  -1  18  18        146.57        166.93        10.11 o                         
   0  18  18          0.01         -3.93         9.13 o                         
  -5   0  19          0.84         -4.96         4.96 o                         
  -3   0  19         29.46         29.42         2.63 o                         
  -1   0  19          3.62          6.78         1.99 o                         
   1   0  19        535.76        540.20         9.76 o                         
   3   0  19          0.58          3.30         3.21 o                         
   5   0  19          1.86         -8.24         8.24 o                         
  -6   1  19          0.49          3.45        11.03 o                         
  -5   1  19          0.08         -2.88         3.65 o                         
  -4   1  19         30.57         30.79         3.15 o                         
  -3   1  19         13.09          8.81         1.70 o                         
  -2   1  19         10.88         10.95         1.65 o                         
  -1   1  19        433.15        400.05         5.34 o                         
   0   1  19          0.39         -1.43         1.43 o                         
   1   1  19        252.44        244.14         4.19 o                         
   2   1  19         35.17         28.54         2.10 o                         
   3   1  19        127.15        127.39         3.92 o                         
   4   1  19        104.47        109.36         4.63 o                         
   5   1  19          0.39         -5.67         7.31 o                         
  -6   2  19          2.72         -1.85         8.35 o                         
  -5   2  19          0.34          0.97         3.76 o                         
  -4   2  19         65.48         61.84         3.26 o                         
  -3   2  19          0.79         -0.25         1.61 o                         
  -2   2  19         15.78         13.29         1.73 o                         
  -1   2  19          2.17          3.53         1.50 o                         
   0   2  19        113.47         95.20         2.59 o                         
   1   2  19          0.04          7.75         2.13 o                         
   2   2  19         99.19        108.13         3.08 o                         
   3   2  19        106.01        107.43         3.91 o                         
   4   2  19          0.00         -0.53         3.70 o                         
   5   2  19         52.01         47.45         7.04 o                         
  -6   3  19          4.11         10.66        11.29 o                         
  -5   3  19         10.87          7.14         3.81 o                         
  -4   3  19          2.18          2.33         2.26 o                         
  -3   3  19          7.76          4.84         1.59 o                         
  -2   3  19        132.87        123.33         3.68 o                         
  -1   3  19          9.53         13.82         1.65 o                         
   0   3  19         73.31         68.27         2.48 o                         
   1   3  19        527.82        487.58         6.83 o                         
   2   3  19        397.57        375.52         5.61 o                         
   3   3  19          0.01          3.31         2.39 o                         
   4   3  19          7.50          3.85         3.38 o                         
   5   3  19          6.59         -3.12         7.17 o                         
  -6   4  19          0.65          0.79        15.94 o                         
  -5   4  19          0.18         -4.59         4.59 o                         
  -4   4  19         18.94         20.22         2.54 o                         
  -3   4  19          9.23          5.25         1.68 o                         
  -2   4  19         24.62         19.61         1.76 o                         
  -1   4  19        417.28        426.55         5.70 o                         
   0   4  19          7.17          7.01         1.56 o                         
   1   4  19         69.80         89.06         4.02 o                         
   2   4  19         32.25         34.15         2.21 o                         
   3   4  19         20.36         24.21         2.36 o                         
   4   4  19         10.10         10.47         3.95 o                         
  -5   5  19          0.22          4.25         6.70 o                         
  -4   5  19          1.60         -2.57         2.57 o                         
  -3   5  19         13.64          6.89         1.53 o                         
  -2   5  19        105.74        106.77         2.97 o                         
  -1   5  19          2.49          6.69         1.70 o                         
   0   5  19         11.62         13.55         1.74 o                         
   1   5  19       1323.69       1271.04        15.28 o                         
   2   5  19         15.99         21.04         2.08 o                         
   3   5  19         22.75         25.28         2.66 o                         
   4   5  19         95.29         96.97         7.10 o                         
  -5   6  19          0.01          6.36         5.03 o                         
  -4   6  19          1.60          3.99         2.68 o                         
  -3   6  19          5.90          2.55         1.74 o                         
  -2   6  19         37.04         37.27         3.67 o                         
  -1   6  19          4.95          2.49         1.67 o                         
   0   6  19         14.09         18.05         1.90 o                         
   1   6  19         11.57         16.41         1.90 o                         
   2   6  19         59.42         62.14         3.09 o                         
   3   6  19         23.53         34.26         2.84 o                         
   4   6  19        224.87        227.63         6.59 o                         
  -5   7  19          5.83         15.64         5.49 o                         
  -4   7  19        162.03        145.61         9.75 o                         
  -3   7  19         28.02         34.23         2.05 o                         
  -2   7  19        497.07        482.14         6.85 o                         
  -1   7  19         56.27         64.74         2.61 o                         
   0   7  19         13.74         15.45         2.03 o                         
   1   7  19          7.39         10.72         2.19 o                         
   2   7  19         29.08         25.48         2.50 o                         
   3   7  19         27.65         30.27         2.92 o                         
   4   7  19         33.66         38.19         4.27 o                         
  -5   8  19         29.11         34.14        11.11 o                         
  -4   8  19         16.83         18.52         4.97 o                         
  -3   8  19          4.09          1.55         3.54 o                         
  -2   8  19         20.04         18.33         2.25 o                         
  -1   8  19        175.61        190.29         6.27 o                         
   0   8  19         11.30         16.91         2.21 o                         
   1   8  19         17.07         17.44         2.28 o                         
   2   8  19          0.98          1.81         2.35 o                         
   3   8  19          0.86         -2.80         2.80 o                         
   4   8  19         84.06         76.41         6.39 o                         
  -5   9  19         17.17          1.15        13.68 o                         
  -4   9  19         19.78         15.83         4.54 o                         
  -3   9  19          2.73         -0.13         3.51 o                         
  -2   9  19        113.78         99.30         3.32 o                         
  -1   9  19         12.07         19.56         3.17 o                         
   0   9  19         17.32         18.16         2.30 o                         
   1   9  19         19.97         22.18         2.48 o                         
   2   9  19         53.08         52.84         3.30 o                         
   3   9  19         10.11         10.84         3.29 o                         
   4   9  19         16.43         23.57         8.10 o                         
  -5  10  19          4.36         -7.48        16.34 o                         
  -4  10  19          1.72         -5.29         5.29 o                         
  -3  10  19         14.45         12.34         4.42 o                         
  -2  10  19         60.43         62.64         3.40 o                         
  -1  10  19         25.20         28.93         2.54 o                         
   0  10  19          3.26         -2.20         2.20 o                         
   1  10  19          2.39         -0.44         2.71 o                         
   2  10  19         16.30         12.49         3.11 o                         
   3  10  19          0.06         -0.80         3.37 o                         
   4  10  19         14.39         14.05         7.04 o                         
  -4  11  19          1.18         -7.44         7.44 o                         
  -3  11  19          2.30          3.03         4.14 o                         
  -2  11  19         35.19         32.48         3.39 o                         
  -1  11  19         79.59         83.28         4.71 o                         
   0  11  19         46.81         49.68         3.73 o                         
   1  11  19          0.08         -2.96         2.96 o                         
   2  11  19          9.56          1.50         3.36 o                         
   3  11  19          1.36         -2.76         3.96 o                         
  -4  12  19          2.86         -0.59         6.48 o                         
  -3  12  19          1.51         -0.93         4.72 o                         
  -2  12  19         17.61         13.02         3.72 o                         
  -1  12  19         55.47         61.53         3.80 o                         
   0  12  19          1.19          2.32         3.53 o                         
   1  12  19         53.19         49.91         3.74 o                         
   2  12  19          2.75          6.07         3.68 o                         
   3  12  19         13.76          9.31         4.88 o                         
  -4  13  19          5.93         -6.31         6.52 o                         
  -3  13  19          3.88          2.81         5.63 o                         
  -2  13  19          4.91          4.75         3.76 o                         
  -1  13  19          8.69         11.24         3.47 o                         
   0  13  19         61.80         60.21         4.11 o                         
   1  13  19         29.62         37.19         5.64 o                         
   2  13  19         20.75         24.91         4.04 o                         
   3  13  19          0.20         -5.98         5.98 o                         
  -3  14  19         48.13         46.25         6.18 o                         
  -2  14  19          0.02          2.02         3.77 o                         
  -1  14  19        120.83        129.98         5.88 o                         
   0  14  19         34.37         32.51         4.19 o                         
   1  14  19         81.02         92.49         5.89 o                         
   2  14  19          8.49          6.00         4.38 o                         
  -3  15  19          0.77          4.46         6.78 o                         
  -2  15  19         10.95         11.52         4.61 o                         
  -1  15  19         12.79         14.45         4.12 o                         
   0  15  19          0.08         -2.21         4.59 o                         
   1  15  19         17.35         22.66         4.85 o                         
   2  15  19          0.13         -2.42         5.32 o                         
  -2  16  19         11.49         13.69         6.31 o                         
  -1  16  19         76.06         86.61         9.93 o                         
   0  16  19         27.13         16.17         5.27 o                         
   1  16  19         28.66         27.15         5.53 o                         
  -1  17  19         77.08         77.84         9.70 o                         
   0  17  19         21.46         20.58         5.83 o                         
  -4   0  20         10.45          1.01         4.42 o                         
  -2   0  20         28.37         30.85         2.67 o                         
   0   0  20          1.26          1.53         1.98 o                         
   2   0  20          2.93          1.08         2.59 o                         
   4   0  20         23.46         25.41         9.83 o                         
  -5   1  20          6.45         -1.24         4.24 o                         
  -4   1  20         11.99          9.58         3.16 o                         
  -3   1  20         45.52         44.41         2.22 o                         
  -2   1  20         20.75         19.28         1.75 o                         
  -1   1  20          1.18          0.35         1.72 o                         
   0   1  20         21.21         25.51         1.83 o                         
   1   1  20          8.29          8.40         1.75 o                         
   2   1  20          0.47         -2.03         2.03 o                         
   3   1  20          0.57          2.90         2.57 o                         
   4   1  20         60.52         68.53         4.41 o                         
  -5   2  20          4.59          5.07         5.89 o                         
  -4   2  20         49.79         46.45         3.49 o                         
  -3   2  20          0.32         -1.46         1.95 o                         
  -2   2  20        280.87        240.03         3.98 o                         
  -1   2  20          0.53         -1.21         1.66 o                         
   0   2  20          2.71          2.86         1.70 o                         
   1   2  20        487.85        487.44         6.41 o                         
   2   2  20        106.88        105.08         3.34 o                         
   3   2  20         13.31         17.26         2.74 o                         
   4   2  20          2.96         -0.23         4.07 o                         
  -5   3  20          1.93          1.16         4.91 o                         
  -4   3  20          0.53          0.30         2.79 o                         
  -3   3  20          4.94          1.81         1.79 o                         
  -2   3  20         11.70         10.45         1.82 o                         
  -1   3  20        102.97         97.47         2.88 o                         
   0   3  20          2.54          3.61         1.73 o                         
   1   3  20         45.05         53.45         2.37 o                         
   2   3  20        123.77        130.56         3.55 o                         
   3   3  20          4.02          3.95         2.81 o                         
   4   3  20          7.39         -2.73         5.50 o                         
  -5   4  20          0.13         -6.17         6.17 o                         
  -4   4  20         63.52         57.45         3.85 o                         
  -3   4  20         27.12         22.68         2.08 o                         
  -2   4  20          4.35          1.21         1.68 o                         
  -1   4  20         29.14         35.63         2.01 o                         
   0   4  20          2.64          5.61         1.73 o                         
   1   4  20         74.96        107.42         3.48 o                         
   2   4  20          1.35          5.37         2.02 o                         
   3   4  20          3.33          8.12         2.85 o                         
   4   4  20          8.88          4.33         4.86 o                         
  -5   5  20          0.26          1.87         7.64 o                         
  -4   5  20          6.33          7.32         3.45 o                         
  -3   5  20          5.32          3.97         1.85 o                         
  -2   5  20        107.99        109.90         4.91 o                         
  -1   5  20         33.64         32.23         2.28 o                         
   0   5  20         90.21         88.09         2.99 o                         
   1   5  20        219.93        245.91         4.45 o                         
   2   5  20          0.39          1.67         2.09 o                         
   3   5  20         48.45         63.14         3.50 o                         
   4   5  20          2.41         10.42         4.57 o                         
  -5   6  20          1.56         12.18         5.44 o                         
  -4   6  20         92.50         88.98         5.28 o                         
  -3   6  20          8.43          5.69         2.18 o                         
  -2   6  20        223.34        256.30         7.48 o                         
  -1   6  20          2.51          1.40         1.68 o                         
   0   6  20         92.09         84.61         3.29 o                         
   1   6  20         10.12         14.84         2.10 o                         
   2   6  20          0.28          2.05         2.34 o                         
   3   6  20        179.24        182.14         5.06 o                         
   4   6  20         26.18         25.48         5.12 o                         
  -5   7  20         68.34         83.84         7.13 o                         
  -4   7  20         54.96         71.93         8.78 o                         
  -3   7  20          3.49          1.55         3.21 o                         
  -2   7  20         16.50         24.22         2.77 o                         
  -1   7  20        109.43        108.26         3.39 o                         
   0   7  20          0.87          0.62         1.97 o                         
   1   7  20          0.01         -1.28         2.15 o                         
   2   7  20         44.89         42.59         2.89 o                         
   3   7  20          0.08         -0.35         3.21 o                         
   4   7  20          2.96         -2.32         5.68 o                         
  -5   8  20         17.78          8.77        11.16 o                         
  -4   8  20         20.14         24.03         4.72 o                         
  -3   8  20          0.20          2.06         3.78 o                         
  -2   8  20          9.11          9.75         2.26 o                         
  -1   8  20        181.73        162.40         7.69 o                         
   0   8  20        183.15        173.96         6.39 o                         
   1   8  20         15.27         20.73         2.99 o                         
   2   8  20         36.48         34.88         3.16 o                         
   3   8  20         37.69         53.19         4.18 o                         
   4   8  20         16.84         -0.80         6.91 o                         
  -5   9  20         39.26         11.59         8.64 o                         
  -4   9  20          0.83          4.50        13.40 o                         
  -3   9  20         28.26         26.72         4.63 o                         
  -2   9  20          3.04         -0.83         2.97 o                         
  -1   9  20        153.33        147.66         6.25 o                         
   0   9  20         71.54         68.61         3.59 o                         
   1   9  20         29.12         24.15         3.21 o                         
   2   9  20         13.15         12.67         3.58 o                         
   3   9  20         23.78         33.34         3.73 o                         
  -4  10  20         16.90          0.51         5.90 o                         
  -3  10  20          6.11          7.67         4.89 o                         
  -2  10  20         23.52         19.34         3.30 o                         
  -1  10  20         34.11         33.63         7.55 o                         
   0  10  20         88.78         90.41         5.25 o                         
   1  10  20         53.31         48.79         4.11 o                         
   2  10  20         28.10         24.56         3.46 o                         
   3  10  20         69.44         83.09         7.96 o                         
  -4  11  20         36.98         20.57         6.63 o                         
  -3  11  20         18.17         19.66         6.76 o                         
  -2  11  20         70.09         71.58         5.35 o                         
  -1  11  20         17.85         18.87         3.61 o                         
   0  11  20         36.19         38.61         4.38 o                         
   1  11  20          6.60          3.40         3.23 o                         
   2  11  20         20.36         26.68         4.36 o                         
   3  11  20          0.53         -2.54         4.89 o                         
  -4  12  20          1.05         -6.70         6.70 o                         
  -3  12  20          0.06         -5.59         5.59 o                         
  -2  12  20         31.73         33.08         4.85 o                         
  -1  12  20          4.61          4.63         3.50 o                         
   0  12  20         20.84         17.61         5.14 o                         
   1  12  20        175.76        191.47         6.87 o                         
   2  12  20         34.05         29.22         4.09 o                         
   3  12  20          0.49         -3.68         5.72 o                         
  -3  13  20          3.06         -1.23         6.26 o                         
  -2  13  20         30.70         33.11         5.30 o                         
  -1  13  20         29.49         31.26         4.00 o                         
   0  13  20          6.99          2.51         3.83 o                         
   1  13  20          0.93          4.78         4.48 o                         
   2  13  20          5.74          0.99         4.61 o                         
  -3  14  20          7.97         -0.96         6.85 o                         
  -2  14  20          3.20          2.62         4.59 o                         
  -1  14  20          5.80         13.30         4.14 o                         
   0  14  20         60.31         65.81         5.34 o                         
   1  14  20         28.28         20.30         4.93 o                         
   2  14  20          0.22         -5.11         5.11 o                         
  -2  15  20         32.47         36.01         6.92 o                         
  -1  15  20          2.21          2.42         5.02 o                         
   0  15  20          0.41         -4.85         4.85 o                         
   1  15  20          6.48          6.86         5.23 o                         
  -2  16  20         40.13         44.23        14.35 o                         
  -1  16  20         38.99         39.07         5.98 o                         
   0  16  20         18.21         21.20         5.79 o                         
   1  16  20          0.42         -6.37         6.37 o                         
  -5   0  21         10.91         13.29         9.83 o                         
  -3   0  21         60.67         54.09         3.83 o                         
  -1   0  21         51.75         42.52         3.00 o                         
   1   0  21          5.87          3.47         2.60 o                         
   3   0  21         40.22         40.51         4.58 o                         
  -5   1  21         58.68         68.14         8.08 o                         
  -4   1  21         38.15         38.74         4.03 o                         
  -3   1  21          0.14         -1.83         1.83 o                         
  -2   1  21         30.50         31.09         2.12 o                         
  -1   1  21          0.27         -1.73         1.73 o                         
   0   1  21        137.95        145.23         3.40 o                         
   1   1  21          3.52         -0.69         1.94 o                         
   2   1  21         37.03         36.58         2.78 o                         
   3   1  21         48.85         52.99         3.62 o                         
   4   1  21         24.86         27.73         5.92 o                         
  -5   2  21          0.01          2.79         6.58 o                         
  -4   2  21         18.51         20.07         4.90 o                         
  -3   2  21          1.51         -2.06         2.68 o                         
  -2   2  21        105.45        124.53         3.25 o                         
  -1   2  21         44.60         36.10         2.25 o                         
   0   2  21         42.71         39.87         2.34 o                         
   1   2  21         10.74         12.32         1.97 o                         
   2   2  21         43.52         43.18         2.90 o                         
   3   2  21          1.86          6.01         3.64 o                         
   4   2  21          3.20         -2.20         6.91 o                         
  -5   3  21          2.22         -1.47         7.03 o                         
  -4   3  21          7.80         10.08         3.36 o                         
  -3   3  21         12.09         11.84         2.02 o                         
  -2   3  21         81.34         80.47         3.53 o                         
  -1   3  21          2.07          1.27         1.75 o                         
   0   3  21         12.50         11.17         1.92 o                         
   1   3  21        262.74        247.29         4.31 o                         
   2   3  21          8.51         13.84         2.33 o                         
   3   3  21          1.73          3.28         3.06 o                         
   4   3  21         36.81         32.98         6.19 o                         
  -5   4  21         29.30         31.07         7.70 o                         
  -4   4  21         48.47         45.99         4.26 o                         
  -3   4  21         11.12          5.05         2.25 o                         
  -2   4  21          0.95          0.66         2.35 o                         
  -1   4  21          0.60          1.56         1.76 o                         
   0   4  21         34.32         35.51         2.19 o                         
   1   4  21          5.79         20.21         2.10 o                         
   2   4  21         16.45         19.64         2.43 o                         
   3   4  21          0.86          3.76         3.14 o                         
   4   4  21          3.77         -5.79        11.82 o                         
  -5   5  21         14.69         13.60         7.49 o                         
  -4   5  21         40.52         31.10         4.17 o                         
  -3   5  21         86.06         73.03         3.38 o                         
  -2   5  21         80.17         98.48         4.62 o                         
  -1   5  21          0.00          1.11         1.82 o                         
   0   5  21        100.11        106.69         3.40 o                         
   1   5  21        507.36        460.71         6.87 o                         
   2   5  21        106.38        101.58         3.72 o                         
   3   5  21        102.40        114.86         5.30 o                         
   4   5  21         49.98         51.90         7.22 o                         
  -5   6  21          4.79         14.43         7.61 o                         
  -4   6  21          0.01         13.24         4.04 o                         
  -3   6  21          0.80          1.45         2.25 o                         
  -2   6  21        444.13        446.74        10.36 o                         
  -1   6  21         55.56         49.68         2.54 o                         
   0   6  21          7.59         14.42         2.20 o                         
   1   6  21         15.69         19.00         2.53 o                         
   2   6  21          8.44          9.81         2.99 o                         
   3   6  21          2.56          9.99         3.49 o                         
   4   6  21          0.40         -5.54         6.03 o                         
  -5   7  21         58.86         64.86         8.02 o                         
  -4   7  21        199.43        205.70         6.82 o                         
  -3   7  21         25.73         20.98         3.16 o                         
  -2   7  21        319.08        350.22        10.02 o                         
  -1   7  21          2.53          5.83         2.59 o                         
   0   7  21         62.89         58.58         2.95 o                         
   1   7  21          0.01         -1.27         2.42 o                         
   2   7  21          4.06          1.25         2.95 o                         
   3   7  21          3.94          9.68         4.37 o                         
   4   7  21          5.21         -9.57        10.36 o                         
  -5   8  21          0.78          6.11        10.63 o                         
  -4   8  21         29.27         41.42         6.96 o                         
  -3   8  21         14.16         13.49         2.13 o                         
  -2   8  21         12.46         16.27         3.95 o                         
  -1   8  21          1.64          0.58         3.93 o                         
   0   8  21         15.40         19.23         3.28 o                         
   1   8  21         96.78         96.61         5.04 o                         
   2   8  21        134.15        135.14         5.61 o                         
   3   8  21         92.04        108.19         7.17 o                         
  -4   9  21          5.64         -7.62        19.93 o                         
  -3   9  21          0.71          1.99        18.20 o                         
  -2   9  21         69.05         57.44         3.82 o                         
  -1   9  21         14.01          9.75         4.80 o                         
   0   9  21          0.73          1.92         3.70 o                         
   1   9  21         11.87         11.40         3.44 o                         
   2   9  21         13.90         14.67         4.50 o                         
   3   9  21        258.70        300.42         8.34 o                         
  -4  10  21          0.00         -7.30         7.30 o                         
  -3  10  21         15.82          8.18        10.10 o                         
  -2  10  21          0.27         -0.80         3.54 o                         
  -1  10  21          0.33         -2.81         6.48 o                         
   0  10  21         88.88        100.13         6.26 o                         
   1  10  21          5.22          0.29         4.19 o                         
   2  10  21          4.05         -0.85         3.60 o                         
   3  10  21          1.19          5.10         5.00 o                         
  -4  11  21          2.49         -6.65         6.65 o                         
  -3  11  21          0.07         -2.88         5.52 o                         
  -2  11  21         98.53         85.14         5.39 o                         
  -1  11  21         35.81         33.61         5.71 o                         
   0  11  21         66.59         76.08         5.56 o                         
   1  11  21         36.24         43.87         4.53 o                         
   2  11  21          4.67          1.33         4.29 o                         
   3  11  21        141.54        149.30        11.27 o                         
  -3  12  21          7.48          2.22         6.54 o                         
  -2  12  21         10.08          1.61         4.23 o                         
  -1  12  21         14.60          9.52         3.91 o                         
   0  12  21         43.06         49.45         4.81 o                         
   1  12  21        101.26         97.76         5.78 o                         
   2  12  21          1.82          0.28         4.75 o                         
  -3  13  21          3.98         -0.44         6.94 o                         
  -2  13  21         14.24         13.26         4.35 o                         
  -1  13  21         11.63         12.51         4.28 o                         
   0  13  21         26.65         31.59         5.91 o                         
   1  13  21          0.22          3.65         4.74 o                         
   2  13  21         13.84         13.41         5.12 o                         
  -3  14  21          2.17          3.72        12.75 o                         
  -2  14  21          0.01          1.68         5.39 o                         
  -1  14  21         15.90         18.86         6.29 o                         
   0  14  21          7.63          4.68         4.94 o                         
   1  14  21          0.02         -5.18         5.18 o                         
  -2  15  21         47.25         47.26        15.68 o                         
  -1  15  21         18.99          9.32         5.47 o                         
   0  15  21          8.11         -1.62         5.42 o                         
   1  15  21          0.02         -6.76         6.76 o                         
  -4   0  22         21.26         39.59         9.30 o                         
  -2   0  22         52.82         30.88         3.49 o                         
   0   0  22         78.55         90.51         5.41 o                         
   2   0  22         13.94         17.89         3.57 o                         
   4   0  22          7.51         -6.11         8.77 o                         
  -5   1  22          1.91         18.21         7.03 o                         
  -4   1  22         56.38         51.81         7.14 o                         
  -3   1  22          9.21          8.22         2.62 o                         
  -2   1  22          0.11          1.68         1.89 o                         
  -1   1  22         20.00         14.99         2.07 o                         
   0   1  22         22.45         24.20         1.99 o                         
   1   1  22         18.48         17.46         2.20 o                         
   2   1  22         20.89         19.36         2.74 o                         
   3   1  22          8.46         11.53         4.06 o                         
   4   1  22         15.00          8.36         6.29 o                         
  -5   2  22          0.10          3.86         7.61 o                         
  -4   2  22          0.92          7.44         3.58 o                         
  -3   2  22         46.05         38.07         3.03 o                         
  -2   2  22        111.92        109.01         3.46 o                         
  -1   2  22         36.55         34.60         2.22 o                         
   0   2  22        120.39        110.87         4.01 o                         
   1   2  22          1.97          0.47         2.02 o                         
   2   2  22          3.97          6.01         2.58 o                         
   3   2  22         33.51         40.03         5.57 o                         
   4   2  22         21.90         12.13         6.57 o                         
  -5   3  22          1.38          7.69         7.64 o                         
  -4   3  22         44.73         46.52         4.86 o                         
  -3   3  22         90.85        103.15         7.23 o                         
  -2   3  22          7.13          3.21         2.09 o                         
  -1   3  22          0.04         -1.32         1.89 o                         
   0   3  22         35.57         36.33         2.29 o                         
   1   3  22          6.10         12.42         2.22 o                         
   2   3  22          4.73          4.96         4.37 o                         
   3   3  22         23.93         25.01         3.88 o                         
   4   3  22          8.38          8.90         6.58 o                         
  -5   4  22          0.19         10.16         7.64 o                         
  -4   4  22          1.75          6.69         4.50 o                         
  -3   4  22          9.86         19.78         2.93 o                         
  -2   4  22        121.52        118.55         3.68 o                         
  -1   4  22         22.46         26.49         2.27 o                         
   0   4  22        179.50        183.31         3.97 o                         
   1   4  22        212.03        229.54         5.69 o                         
   2   4  22         26.66         31.56         3.46 o                         
   3   4  22         10.80         14.22         3.92 o                         
   4   4  22          7.34         -3.58         7.85 o                         
  -5   5  22          8.38         13.24         7.98 o                         
  -4   5  22          2.76          7.13         4.96 o                         
  -3   5  22          2.29          8.27         2.92 o                         
  -2   5  22          4.48         16.83         3.02 o                         
  -1   5  22         13.17         13.34         2.33 o                         
   0   5  22          7.58         13.06         2.23 o                         
   1   5  22         54.02         83.44         4.81 o                         
   2   5  22         64.90         69.47         4.04 o                         
   3   5  22         99.62        106.00         6.11 o                         
  -5   6  22          6.54         18.09         7.98 o                         
  -4   6  22          8.53         16.30         4.68 o                         
  -3   6  22          1.48          5.32         2.81 o                         
  -2   6  22        140.79        179.93         9.61 o                         
  -1   6  22         25.81         23.31         2.70 o                         
   0   6  22        142.99        131.84         4.21 o                         
   1   6  22         14.86         22.49         2.86 o                         
   2   6  22          5.31          6.80         3.81 o                         
   3   6  22         33.46         41.34         4.58 o                         
  -4   7  22         55.36         67.09         6.29 o                         
  -3   7  22          2.19          0.89         2.77 o                         
  -2   7  22        106.69        126.73         8.09 o                         
  -1   7  22         14.05         16.31         4.72 o                         
   0   7  22          4.32          9.19         3.88 o                         
   1   7  22         45.98         54.33         4.58 o                         
   2   7  22         45.91         41.18         4.07 o                         
   3   7  22         66.44         76.78         6.67 o                         
  -4   8  22          3.90          7.79         6.45 o                         
  -3   8  22          6.30          3.54         3.53 o                         
  -2   8  22         18.37         19.04         4.25 o                         
  -1   8  22          0.69          3.67         4.10 o                         
   0   8  22          0.99         -0.26         3.97 o                         
   1   8  22         27.05         32.62         4.54 o                         
   2   8  22          0.03         -1.75         4.33 o                         
   3   8  22        274.67        312.93        13.55 o                         
  -4   9  22         11.10         12.22        10.63 o                         
  -3   9  22          7.45          4.70         8.10 o                         
  -2   9  22          0.02         -2.37         3.71 o                         
  -1   9  22         19.66         15.74         4.45 o                         
   0   9  22         68.63         72.56         5.33 o                         
   1   9  22         38.65         47.40         8.04 o                         
   2   9  22          6.30          3.15         4.59 o                         
   3   9  22         43.73         43.67         6.26 o
[truncated: 29,971 more chars]
